# Supplementary material for: Dynamic transition of Tregs to cytotoxic phenotype amid systemic inflammation in Graves’ ophthalmopathy
Source: JCI Insight. 2024 Nov 22;9(22):e181488. doi: 10.1172/jci.insight.181488 (PMC11601897; doi:10.1172/jci.insight.181488)
Supplement: Supplemental table 1 [file jciinsight-9-181488-s142.xlsx]

## Sheet: Sheet1
NO	Years	Group	Gender	Gender%		RNA_Sample	ATAC-Sample	TCR-Sample	BCR-Sample	CAS
1	29	Healthy	Female	Healthy	Male: 40% Female: 60%	H-01	H-01	H-01	H-01	0
2	24	Healthy	Male			H-02	H-02	H-02	H-02	0
3	28	Healthy	Female			H-03	H-03	H-03	H-03	0
4	24	Healthy	Male			H-04	H-04	H-04	H-04	0
5	27	Healthy	Male			H-05	H-05	H-05	H-05	0
6	68	Healthy	Female			H-06	H-06	H-06	H-06	0
7	69	Healthy	Female			H-07	H-07	H-07	H-07	0
8	64	Healthy	Female			H-08	H-08	H-08	H-08	0
9	69	Healthy	Male			H-09	H-09	H-09	H-09	0
10	32	Healthy	Female			H-10	H-10	H-10	H-10	0
11	51	GH	Female	GH	Male: 0% Female: 100%	GH-01	GH-01	GH-01	GH-01	0
12	36	GH	Female			GH-02	GH-02	GH-02	GH-02	0
13	48	GH	Female			GH-03	GH-03	GH-03	GH-03	0
14	25	GH	Female			GH-04	GH-04	GH-04	GH-04	0
15	36	GH	Female			GH-05	GH-05	GH-05	GH-05	0
16	32	GH	Female			GH-06	GH-06	GH-06	GH-06	0
17	20	GH	Female			GH-07	GH-07	GH-07	GH-07	0
18	24	GH	Female			GH-08	GH-08	GH-08	GH-08	0
19	30	GH	Female			GH-09	GH-09	GH-09	GH-09	0
20	59	GH	Female			GH-10	GH-10	GH-10	GH-10	0
21	46	GO	Female	GO	Male: 40% Female: 60%	GO-01	GO-01	GO-01	GO-01	4/7
22	41	GO	Female			GO-02	GO-02	GO-02	GO-02	3/7
23	35	GO	Male			GO-03	GO-03	GO-03	GO-03	6/7
24	49	GO	Female			GO-04	GO-04	GO-04	GO-04	6/7
25	31	GO	Female			GO-05	GO-05	GO-05	GO-05	5/7
26	48	GO	Female			GO-06	GO-06	GO-06	GO-06	3/7
27	36	GO	Female			GO-07	GO-07	GO-07	GO-07	3/7
28	43	GO	Male			GO-08	GO-08	GO-08	GO-08	6/7
29	36	GO	Male			GO-09	GO-09	GO-09	GO-09	5/7
30	43	GO	Male			GO-10	GO-10	GO-10	GO-10	6/7
31	33	Treated	Male	Treated	Male: 50% Female: 50%	Treated-01	Treated-01	Treated-01	Treated-01	1/10
32	53	Treated	Female			Treated-02	Treated-02	Treated-02	Treated-02	2/10
33	29	Treated	Female			Treated-03	Treated-03	Treated-03	Treated-03	0/10
34	32	Treated	Male			Treated-04	Treated-04	Treated-04	Treated-04	3/10
35	31	Treated	Female			Treated-05	Treated-05	Treated-05	Treated-05	1/10
36	47	Treated	Male			Treated-06	Treated-06	Treated-06	Treated-06	1/10
37	21	Treated	Female			Treated-07	Treated-07	Treated-07	Treated-07	2/10
38	42	Treated	Male			Treated-08	Treated-08	Treated-08	Treated-08	0/10
39	24	Treated	Male			Treated-09	Treated-09	Treated-09	Treated-09	3/10
40	45	Treated	Male			Treated-10	Treated-10	Treated-10	Treated-10	1/10
41	22	Treated	Female			Treated-11	Treated-11	Treated-11	Treated-11	2/10
Summary	38.59 ± 13.63	-	-	Total	Male: 34.15% Female: 65.85%	-	-	-	-	-
p value	0.469[1]	-	0.057[2]	-	-	-	-	-	-	-
GH, Graves' hyperthyroidism; GO, Graves' ophthalmopathy; CAS, clinical activity score(28)
[1] Kruskal-Wallis H Test; [2] Chi-Square Test.
