# Supplementary material for: Dynamic transition of Tregs to cytotoxic phenotype amid systemic inflammation in Graves’ ophthalmopathy
Source: JCI Insight. 2024 Nov 22;9(22):e181488. doi: 10.1172/jci.insight.181488 (PMC11601897; doi:10.1172/jci.insight.181488)
Supplement: Supplemental table 2 [file jciinsight-9-181488-s143.xlsx]

## Sheet: all_scRNA
	p_val	avg_log2FC	pct.1	pct.2	p_val_adj	cluster	gene
1	0	3.51291	0.927	0.209	0	NK	GNLY
2	0	2.94517	0.892	0.126	0	NK	GZMB
3	0	2.87894	0.997	0.327	0	NK	NKG7
4	0	2.82671	0.921	0.21	0	NK	PRF1
5	0	2.80706	0.848	0.129	0	NK	FGFBP2
6	0	2.72253	0.687	0.087	0	NK	SPON2
7	0	2.53193	0.973	0.277	0	NK	CST7
8	0	2.45616	0.716	0.049	0	NK	KLRF1
9	0	2.44793	0.931	0.293	0	NK	CTSW
10	0	2.40805	0.633	0.083	0	NK	CLIC3
11	0	2.38656	0.852	0.134	0	NK	KLRD1
12	0	2.29494	0.779	0.15	0	NK	HOPX
13	0	2.26584	0.824	0.157	0	NK	GZMH
14	0	2.26557	0.498	0.046	0	NK	KLRC2
15	0	2.24627	0.926	0.251	0	NK	GZMA
16	0	2.19853	0.792	0.125	0	NK	FCGR3A
17	0	2.10054	0.9	0.35	0	NK	CCL5
18	0	2.0462	0.302	0.035	0	NK	MYOM2
19	0	1.98924	0.83	0.333	0	NK	CD247
20	0	1.80802	0.703	0.277	0	NK	TRBC1
21	0	1.74859	0.537	0.111	0	NK	IL2RB
22	0	1.71764	0.395	0.02	0	NK	SH2D1B
23	0	1.69112	0.492	0.057	0	NK	PRSS23
24	0	1.68498	0.517	0.068	0	NK	ADGRG1
25	0	1.67838	0.572	0.166	0	NK	CMC1
26	0	1.67537	0.482	0.052	0	NK	TRDC
27	0	1.6421	0.585	0.125	0	NK	CCL4
28	0	1.61451	0.535	0.118	0	NK	CX3CR1
29	0	1.60691	0.511	0.077	0	NK	S1PR5
30	0	1.59269	0.474	0.062	0	NK	TTC38
31	0	1.59179	0.577	0.128	0	NK	MATK
32	0	1.58623	0.79	0.441	0	NK	CD7
33	0	1.57382	0.679	0.24	0	NK	EFHD2
34	0	1.56622	0.947	0.692	0	NK	IFITM2
35	0	1.53774	0.732	0.231	0	NK	KLRK1
36	0	1.51563	0.598	0.181	0	NK	APMAP
37	0	1.51084	0.482	0.079	0	NK	TBX21
38	0	1.50055	0.715	0.207	0	NK	KLRB1
39	0	1.50053	0.782	0.342	0	NK	GZMM
40	0	1.44527	0.862	0.52	0	NK	LITAF
41	0	1.37598	0.315	0.043	0	NK	IGFBP7
42	0	1.37462	0.395	0.053	0	NK	PTGDR
43	0	1.34193	0.416	0.065	0	NK	FCRL6
44	0	1.30146	0.983	0.738	0	NK	IFITM1
45	0	1.29467	0.53	0.165	0	NK	RHOC
46	0	1.28945	0.313	0.062	0	NK	LAIR2
47	0	1.27282	0.647	0.268	0	NK	PLEK
48	0	1.2608	0.908	0.648	0	NK	HCST
49	0	1.25075	0.589	0.217	0	NK	C12orf75
50	0	1.24995	0.554	0.231	0	NK	CD63
51	0	2.46035	0.786	0.117	0	T cell	IL7R
52	0	1.64748	0.822	0.146	0	T cell	CD3D
53	0	1.60575	0.543	0.062	0	T cell	TCF7
54	0	1.5649	0.961	0.285	0	T cell	CD3E
55	0	1.55148	0.499	0.053	0	T cell	LEF1
56	0	1.53831	0.852	0.434	0	T cell	LDHB
57	0	1.5042	0.309	0.048	0	T cell	CD8B
58	0	1.36937	0.629	0.093	0	T cell	CD3G
59	0	1.25675	0.631	0.256	0	T cell	NOSIP
60	0	1.19483	0.454	0.062	0	T cell	CD27
61	0	1.17891	0.328	0.089	0	T cell	CD8A
62	0	1.17026	0.415	0.034	0	T cell	CAMK4
63	0	1.16178	0.346	0.023	0	T cell	MAL
64	0	1.15463	0.354	0.033	0	T cell	AQP3
65	0	1.13945	0.509	0.119	0	T cell	FLT3LG
66	0	1.10957	0.773	0.356	0	T cell	LTB
67	0	1.10118	0.397	0.078	0	T cell	CCR7
68	0	1.08873	0.582	0.17	0	T cell	GIMAP5
69	0	1.06453	0.417	0.079	0	T cell	PRKCQ-AS1
70	0	1.0379	0.949	0.389	0	T cell	IL32
71	0	1.00508	0.649	0.215	0	T cell	LIME1
72	0	0.988301	0.337	0.029	0	T cell	CD5
73	0	0.987883	0.436	0.082	0	T cell	CD6
74	0	0.963905	0.774	0.37	0	T cell	PCED1B-AS1
75	0	0.952706	0.443	0.117	0	T cell	PIK3IP1
76	0	0.947329	0.925	0.701	0	T cell	SARAF
77	0	0.941755	0.574	0.225	0	T cell	LEPROTL1
78	0	0.932298	0.303	0.023	0	T cell	TRAT1
79	0	0.927229	0.808	0.444	0	T cell	C12orf57
80	0	0.92417	0.391	0.083	0	T cell	TRAC
81	0	0.886357	0.773	0.47	0	T cell	GAS5
82	0	0.883726	1	0.995	0	T cell	RPS12
83	0	0.883547	0.523	0.154	0	T cell	SPOCK2
84	0	0.863775	0.556	0.183	0	T cell	LAT
85	0	0.844676	0.377	0.076	0	T cell	BCL11B
86	0	0.842434	0.284	0.025	0	T cell	INPP4B
87	0	0.827147	0.996	0.96	0	T cell	RPS25
88	0	0.825704	0.549	0.186	0	T cell	LINC00861
89	0	0.824838	0.433	0.111	0	T cell	TC2N
90	0	0.812839	0.328	0.064	0	T cell	LDLRAP1
91	0	0.80301	0.301	0.069	0	T cell	MYC
92	0	0.802376	0.713	0.276	0	T cell	LCK
93	0	0.798687	0.313	0.059	0	T cell	RCAN3
94	0	0.797907	0.689	0.337	0	T cell	GIMAP7
95	0	0.784326	0.916	0.71	0	T cell	NPM1
96	0	0.781408	0.391	0.117	0	T cell	ITM2A
97	0	0.780437	0.995	0.944	0	T cell	RPL3
98	0	0.777471	0.301	0.049	0	T cell	OXNAD1
99	0	0.768522	0.571	0.202	0	T cell	CD2
100	0	0.767474	0.435	0.16	0	T cell	DNAJB1
101	0	5.82695	0.862	0.111	0	Myeloid	S100A8
102	0	5.36747	0.922	0.146	0	Myeloid	LYZ
103	0	5.15848	0.911	0.162	0	Myeloid	S100A9
104	0	4.80497	0.896	0.088	0	Myeloid	CST3
105	0	4.36075	0.853	0.1	0	Myeloid	IFI30
106	0	3.70331	0.757	0.022	0	Myeloid	FCN1
107	0	3.52147	0.742	0.135	0	Myeloid	FOS
108	0	3.29718	0.561	0.018	0	Myeloid	S100A12
109	0	3.22793	0.626	0.021	0	Myeloid	VCAN
110	0	3.22124	0.789	0.14	0	Myeloid	AIF1
111	0	3.17887	0.733	0.075	0	Myeloid	LST1
112	0	3.04166	0.839	0.299	0	Myeloid	CTSS
113	0	3.03538	0.67	0.014	0	Myeloid	SERPINA1
114	0	2.85835	0.811	0.364	0	Myeloid	SAT1
115	0	2.76757	0.686	0.088	0	Myeloid	TYMP
116	0	2.68376	0.818	0.158	0	Myeloid	FCER1G
117	0	2.66742	0.843	0.446	0	Myeloid	PSAP
118	0	2.5877	0.647	0.025	0	Myeloid	MNDA
119	0	2.5684	0.622	0.008	0	Myeloid	CSTA
120	0	2.52484	0.992	0.976	0	Myeloid	FTL
121	0	2.51733	0.576	0.014	0	Myeloid	MS4A6A
122	0	2.51419	0.632	0.023	0	Myeloid	CD68
123	0	2.51406	0.617	0.019	0	Myeloid	CFD
124	0	2.51295	0.988	0.973	0	Myeloid	FTH1
125	0	2.48125	0.899	0.292	0	Myeloid	TYROBP
126	0	2.46529	0.65	0.052	0	Myeloid	SPI1
127	0	2.39591	0.8	0.381	0	Myeloid	NEAT1
128	0	2.33967	0.825	0.441	0	Myeloid	COTL1
129	0	2.30267	0.932	0.79	0	Myeloid	S100A6
130	0	2.30223	0.502	0.006	0	Myeloid	CD14
131	0	2.24014	0.633	0.087	0	Myeloid	GRN
132	0	2.16148	0.618	0.051	0	Myeloid	CYBB
133	0	2.11023	0.836	0.488	0	Myeloid	S100A11
134	0	2.0916	0.604	0.054	0	Myeloid	FGL2
135	0	2.09067	0.43	0.007	0	Myeloid	LGALS2
136	0	2.03811	0.605	0.079	0	Myeloid	LGALS3
137	0	2.00079	0.706	0.272	0	Myeloid	TKT
138	0	1.97585	0.667	0.195	0	Myeloid	AP1S2
139	0	1.95473	0.543	0.029	0	Myeloid	CFP
140	0	1.94325	0.546	0.016	0	Myeloid	NCF2
141	0	1.93848	0.434	0.013	0	Myeloid	MS4A7
142	0	1.93634	0.671	0.449	0	Myeloid	IFITM3
143	0	1.93068	0.683	0.241	0	Myeloid	NPC2
144	0	1.92393	0.624	0.398	0	Myeloid	NFKBIA
145	0	1.9109	0.527	0.024	0	Myeloid	TNFSF13B
146	0	1.90625	0.632	0.204	0	Myeloid	STXBP2
147	0	1.89672	0.473	0.005	0	Myeloid	CSF3R
148	0	1.84432	0.477	0.006	0	Myeloid	LILRB2
149	0	1.8372	0.722	0.355	0	Myeloid	DUSP1
150	0	1.80936	0.512	0.011	0	Myeloid	CD302
151	0	4.0424	0.941	0.035	0	B cell	CD79A
152	0	3.86961	0.912	0.027	0	B cell	MS4A1
153	0	3.16303	0.997	0.824	0	B cell	CD74
154	0	3.08672	0.375	0.022	0	B cell	JCHAIN
155	0	3.08064	0.538	0.009	0	B cell	TCL1A
156	0	3.02701	0.667	0.019	0	B cell	IGHM
157	0	2.98758	0.972	0.322	0	B cell	HLA-DRA
158	0	2.64435	0.696	0.009	0	B cell	LINC00926
159	0	2.64094	0.784	0.071	0	B cell	CD79B
160	0	2.63533	0.73	0.014	0	B cell	BANK1
161	0	2.63362	0.427	0.021	0	B cell	IGKC
162	0	2.32729	0.613	0.009	0	B cell	NIBAN3
163	0	2.31128	0.809	0.136	0	B cell	HLA-DQA1
164	0	2.30987	0.861	0.207	0	B cell	HLA-DQB1
165	0	2.28176	0.946	0.466	0	B cell	HLA-DPB1
166	0	2.23241	0.51	0.006	0	B cell	FCER2
167	0	2.16298	0.648	0.084	0	B cell	HVCN1
168	0	2.0889	0.949	0.441	0	B cell	HLA-DPA1
169	0	2.07846	0.972	0.816	0	B cell	CD37
170	0	2.0639	0.934	0.384	0	B cell	HLA-DRB1
171	0	2.04317	0.258	0.008	0	B cell	IGLC2
172	0	1.99363	0.635	0.091	0	B cell	MEF2C
173	0	1.95089	0.495	0.005	0	B cell	FCRL1
174	0	1.94692	0.865	0.321	0	B cell	HLA-DRB5
175	0	1.921	0.542	0.025	0	B cell	RALGPS2
176	0	1.91678	0.529	0.026	0	B cell	AFF3
177	0	1.87914	0.479	0.054	0	B cell	PLPP5
178	0	1.82042	0.395	0.005	0	B cell	IGHD
179	0	1.8037	0.733	0.171	0	B cell	HLA-DMA
180	0	1.79389	0.427	0.003	0	B cell	VPREB3
181	0	1.75515	0.45	0.008	0	B cell	SPIB
182	0	1.72412	0.45	0.003	0	B cell	FCRLA
183	0	1.64979	0.392	0.099	0	B cell	IL4R
184	0	1.63988	0.451	0.026	0	B cell	P2RX5
185	0	1.60458	0.402	0.013	0	B cell	ADAM28
186	0	1.56096	0.362	0.071	0	B cell	HLA-DQA2
187	0	1.55139	0.462	0.038	0	B cell	SWAP70
188	0	1.54524	0.41	0.003	0	B cell	CD19
189	0	1.52416	0.391	0.004	0	B cell	CD22
190	0	1.47897	0.409	0.082	0	B cell	BACH2
191	0	1.47516	0.421	0.038	0	B cell	EAF2
192	0	1.4392	0.635	0.214	0	B cell	SNX2
193	0	1.40687	0.371	0.006	0	B cell	HLA-DOB
194	0	1.40625	0.343	0.007	0	B cell	TSPAN13
195	0	1.39654	0.47	0.088	0	B cell	2024-03-01
196	0	1.39314	0.506	0.105	0	B cell	HLA-DMB
197	0	1.38628	0.383	0.007	0	B cell	BLK
198	0	1.37636	0.378	0.02	0	B cell	CD40
199	0	1.36116	0.439	0.06	0	B cell	IRF8
200	0	1.35502	0.755	0.248	0	B cell	NCF1
201	0	3.80223	0.93	0.146	0	Cycling	STMN1
202	0	2.938	0.894	0.406	0	Cycling	TUBA1B
203	0	2.73056	0.684	0.002	0	Cycling	TYMS
204	0	2.58484	0.848	0.268	0	Cycling	HMGB2
205	0	2.38394	0.869	0.441	0	Cycling	TUBB
206	0	2.23418	0.527	0.006	0	Cycling	RRM2
207	0	2.19699	0.958	0.645	0	Cycling	HMGN2
208	0	2.11891	0.623	0.004	0	Cycling	PCLAF
209	0	1.97937	0.551	0.003	0	Cycling	MKI67
210	0	1.94812	0.896	0.472	0	Cycling	H2AFZ
211	0	1.85632	0.757	0.286	0	Cycling	DUT
212	0	1.66856	0.597	0.074	0	Cycling	MCM7
213	0	1.63125	0.815	0.343	0	Cycling	H2AFV
214	0	1.56501	0.557	0.059	0	Cycling	PCNA
215	0	1.55354	0.989	0.884	0	Cycling	GAPDH
216	0	1.48854	0.452	0.003	0	Cycling	TK1
217	0	1.41577	0.832	0.359	0	Cycling	DEK
218	0	1.41476	0.42	0.032	0	Cycling	PTTG1
219	0	1.40896	0.565	0.079	0	Cycling	MCM5
220	0	1.39641	0.516	0.027	0	Cycling	DHFR
221	0	1.38042	0.949	0.783	0	Cycling	HMGB1
222	0	1.30283	0.506	0.067	0	Cycling	SMC4
223	0	1.30068	0.997	0.969	0	Cycling	PFN1
224	0	1.26487	0.458	0.011	0	Cycling	CENPM
225	0	1.24843	0.417	0.001	0	Cycling	UHRF1
226	0	1.22758	0.63	0.143	0	Cycling	RPA3
227	0	1.22431	0.689	0.223	0	Cycling	IDH2
228	0	1.21722	0.621	0.127	0	Cycling	CARHSP1
229	0	1.2111	0.287	0.001	0	Cycling	UBE2C
230	0	1.20665	0.529	0.084	0	Cycling	MCM3
231	0	1.1864	0.611	0.166	0	Cycling	SLBP
232	0	1.17152	0.983	0.914	0	Cycling	CFL1
233	0	1.16937	0.338	0.005	0	Cycling	NUSAP1
234	0	1.13271	0.304	0.003	0	Cycling	TOP2A
235	0	1.13101	0.502	0.078	0	Cycling	TMEM106C
236	0	1.12681	0.418	0.003	0	Cycling	CDT1
237	0	1.11938	1	0.998	0	Cycling	ACTB
238	0	1.11797	0.649	0.212	0	Cycling	DNMT1
239	0	1.1072	0.976	0.922	0	Cycling	PPIA
240	0	1.10422	0.404	0.003	0	Cycling	CLSPN
241	0	1.09465	0.324	0.005	0	Cycling	CENPF
242	0	1.09334	0.383	0.051	0	Cycling	H2AFX
243	0	1.09266	0.8	0.277	0	Cycling	C12orf75
244	0	1.08212	0.398	0.003	0	Cycling	GINS2
245	0	1.08168	0.403	0.006	0	Cycling	ZWINT
246	0	1.07982	0.603	0.165	0	Cycling	NASP
247	0	1.07976	0.577	0.113	0	Cycling	NUDT1
248	0	1.0789	0.345	0.001	0	Cycling	BIRC5
249	0	1.0415	0.439	0.064	0	Cycling	FABP5
250	0	1.04069	0.372	0.018	0	Cycling	CDCA7
251	0	5.29121	0.494	0.002	0	Progenitor	CLC
252	0	3.93685	0.663	0.001	0	Progenitor	GATA2
253	0	3.64417	0.477	0.012	0	Progenitor	FCER1A
254	0	3.54017	0.425	0.001	0	Progenitor	HDC
255	0	3.46188	0.482	0.032	0	Progenitor	CSF2RB
256	0	2.88406	0.378	0.034	0	Progenitor	SOCS2
257	0	2.87335	0.347	0.001	0	Progenitor	MS4A3
258	0	2.60836	0.28	0	0	Progenitor	MS4A2
259	0	2.60358	0.344	0.044	0	Progenitor	RFLNB
260	0	2.14049	0.338	0	0	Progenitor	CPA3
261	0	1.98652	0.365	0.041	0	Progenitor	SOX4
262	0	1.67309	0.371	0.039	0	Progenitor	NFE2
263	0	1.60541	0.283	0.012	0	Progenitor	SPINK2
264	0	1.34963	0.274	0.026	0	Progenitor	FAM30A
265	0	1.34781	0.298	0.031	0	Progenitor	GIHCG
266	0	1.20158	0.291	0.013	0	Progenitor	PRSS57
267	0	1.10897	0.266	0.026	0	Progenitor	TSC22D1
268	0	1.07287	0.268	0	0	Progenitor	CD34
269	0	1.02405	0.276	0.001	0	Progenitor	SMIM24
270	0	0.850265	0.254	0.003	0	Progenitor	EGFL7
271	3.04474e-279	1.55584	0.351	0.052	7.13992e-275	Progenitor	SCCPDH
272	1.71933e-256	1.08199	0.304	0.043	4.03184e-252	Progenitor	ANKRD28
273	1.34656e-227	2.30762	0.266	0.038	3.15768e-223	Progenitor	ATP10D
274	2.0346e-211	2.2631	0.443	0.103	4.77115e-207	Progenitor	RUNX1
275	5.76382e-197	1.32459	0.376	0.08	1.35162e-192	Progenitor	CDK6
276	1.03398e-148	1.16509	0.317	0.068	2.42468e-144	Progenitor	FAM117A
277	1.59234e-127	0.98479	0.322	0.078	3.73403e-123	Progenitor	MSI2
278	3.43326e-126	0.934426	0.342	0.088	8.05099e-122	Progenitor	DDAH2
279	6.65405e-123	1.76665	0.51	0.181	1.56037e-118	Progenitor	PGD
280	2.61312e-121	0.981372	0.295	0.07	6.12777e-117	Progenitor	MBOAT7
281	2.34836e-117	1.41067	0.312	0.08	5.50691e-113	Progenitor	BTK
282	3.37578e-115	2.44041	0.322	0.092	7.9162e-111	Progenitor	DUSP6
283	7.5826e-105	2.76087	0.402	0.148	1.77812e-100	Progenitor	CFD
284	1.90407e-101	0.734779	0.28	0.071	4.46504e-97	Progenitor	ITM2C
285	1.01705e-99	0.890231	0.253	0.062	2.38498e-95	Progenitor	SLC40A1
286	1.64066e-99	0.769433	0.256	0.062	3.84735e-95	Progenitor	LYL1
287	8.30606e-99	1.30753	0.305	0.085	1.94777e-94	Progenitor	GNAQ
288	2.01873e-93	1.0822	0.303	0.085	4.73393e-89	Progenitor	PTMS
289	8.77083e-90	1.3975	0.793	0.472	2.05676e-85	Progenitor	NEAT1
290	7.6802e-84	0.809184	0.251	0.067	1.80101e-79	Progenitor	KDM5B
291	5.42276e-83	0.568715	0.298	0.087	1.27164e-78	Progenitor	BEX3
292	1.82038e-82	2.52333	0.348	0.132	4.26878e-78	Progenitor	RGS2
293	9.04651e-76	0.89231	0.337	0.116	2.12141e-71	Progenitor	ARMH1
294	2.16635e-75	1.68722	0.381	0.149	5.0801e-71	Progenitor	JUND
295	1.44555e-71	1.02743	0.955	0.946	3.38982e-67	Progenitor	MT-ND4
296	3.0793e-71	0.955754	0.369	0.148	7.22096e-67	Progenitor	STMN1
297	2.71665e-69	1.13618	0.295	0.1	6.37054e-65	Progenitor	MED13L
298	1.50978e-68	0.846399	0.364	0.136	3.54043e-64	Progenitor	SPINT2
299	4.52711e-68	1.0504	0.92	0.924	1.06161e-63	Progenitor	MT-ND2
300	1.14876e-67	1.97656	0.267	0.092	2.69384e-63	Progenitor	FAM110A

## Sheet: all_scATAC
	p_val	avg_log2FC	pct.1	pct.2	p_val_adj	cluster	gene
1	0	1.53147	0.956	0.46	0	T cell	BCL11B
2	0	0.99251	0.642	0.262	0	T cell	LEF1
3	0	0.910683	0.63	0.164	0	T cell	IL7R
4	0	0.791897	0.7	0.306	0	T cell	CAMK4
5	0	0.785424	0.737	0.373	0	T cell	CD6
6	0	0.730223	0.633	0.235	0	T cell	THEMIS
7	0	0.707613	0.724	0.429	0	T cell	DUSP16
8	0	0.680853	0.547	0.169	0	T cell	CD28
9	0	0.654538	0.546	0.181	0	T cell	CD5
10	0	0.637387	0.783	0.522	0	T cell	TCF7
11	0	0.633482	0.657	0.369	0	T cell	ITGA6
12	0	0.622104	0.926	0.785	0	T cell	HIVEP2
13	0	0.608743	0.549	0.195	0	T cell	IGSF9B
14	0	0.606553	0.64	0.325	0	T cell	SPEF2
15	0	0.601458	0.906	0.724	0	T cell	ITK
16	0	0.577105	0.491	0.208	0	T cell	SARDH
17	0	0.574028	0.849	0.652	0	T cell	NCK2
18	0	0.566757	0.814	0.595	0	T cell	RHOH
19	0	0.566467	0.789	0.613	0	T cell	MAN1C1
20	0	0.563979	0.859	0.634	0	T cell	ZNF831
21	0	0.56354	0.69	0.402	0	T cell	SPOCK2
22	0	0.562831	0.615	0.347	0	T cell	NELL2
23	0	0.552617	0.667	0.416	0	T cell	RCAN3
24	0	0.552228	0.482	0.285	0	T cell	CD8A
25	0	0.531431	0.831	0.608	0	T cell	SCML4
26	0	0.522816	0.759	0.613	0	T cell	SERINC5
27	0	0.519985	0.791	0.605	0	T cell	NOSIP
28	0	0.509271	0.821	0.641	0	T cell	DOCK9
29	0	0.507953	0.614	0.345	0	T cell	FBLN5
30	0	0.507077	0.768	0.55	0	T cell	GRAP2
31	0	0.506942	0.669	0.55	0	T cell	TIAM1
32	0	0.504187	0.482	0.198	0	T cell	ESPN
33	0	0.503046	0.597	0.366	0	T cell	GALM
34	0	0.502114	0.785	0.558	0	T cell	KLF12
35	0	0.499285	0.619	0.334	0	T cell	UBASH3A
36	0	0.498971	0.86	0.72	0	T cell	CDC14A
37	0	0.497887	0.47	0.194	0	T cell	DPP4
38	0	0.497531	0.805	0.618	0	T cell	BICDL1
39	0	0.490727	0.779	0.577	0	T cell	NR3C2
40	0	0.479719	0.518	0.249	0	T cell	CTD-2535L24.2
41	0	0.476933	0.895	0.804	0	T cell	BACH2
42	0	0.476029	0.88	0.737	0	T cell	FYB
43	0	0.469122	0.662	0.453	0	T cell	RNF157
44	0	0.467268	0.477	0.211	0	T cell	AXIN2
45	0	0.458076	0.653	0.396	0	T cell	TSPEAR
46	0	0.457007	0.929	0.821	0	T cell	IKZF1
47	0	0.455506	0.824	0.673	0	T cell	BORCS5
48	0	0.453993	0.552	0.321	0	T cell	SPATA6L
49	0	0.451819	0.644	0.388	0	T cell	LCK
50	0	0.445336	0.934	0.851	0	T cell	CDC42SE2
51	0	1.11361	0.979	0.746	0	NK	CD247
52	0	0.996994	0.824	0.329	0	NK	KLRD1
53	0	0.987773	0.792	0.299	0	NK	TTC38
54	0	0.933524	0.929	0.607	0	NK	MCTP2
55	0	0.917522	0.965	0.674	0	NK	ZEB2
56	0	0.886003	0.856	0.446	0	NK	EFNA5
57	0	0.856277	0.929	0.667	0	NK	SPON2
58	0	0.842024	0.871	0.539	0	NK	IL2RB
59	0	0.839069	0.714	0.249	0	NK	S1PR5
60	0	0.823094	0.751	0.323	0	NK	CST7
61	0	0.821329	0.906	0.56	0	NK	NCALD
62	0	0.821261	0.829	0.491	0	NK	SLC15A4
63	0	0.816715	0.942	0.644	0	NK	PLCG2
64	0	0.778006	0.794	0.404	0	NK	CTBP2
65	0	0.777688	0.873	0.552	0	NK	APBA2
66	0	0.770604	0.823	0.422	0	NK	C1orf21
67	0	0.762097	0.811	0.461	0	NK	METRNL
68	0	0.757338	0.89	0.622	0	NK	AOAH
69	0	0.74899	0.707	0.318	0	NK	LRFN2
70	0	0.736159	0.765	0.411	0	NK	GRIK4
71	0	0.735402	0.78	0.428	0	NK	OSBPL5
72	0	0.733071	0.805	0.49	0	NK	KLHDC4
73	0	0.722161	0.654	0.239	0	NK	PRF1
74	0	0.66333	0.64	0.261	0	NK	CMKLR1
75	0	0.651723	0.962	0.8	0	NK	RUNX3
76	0	0.632096	0.698	0.363	0	NK	KLRC4-KLRK1
77	0	0.628712	0.757	0.414	0	NK	DOCK5
78	0	0.628603	0.874	0.625	0	NK	STAT4
79	0	0.626052	0.951	0.761	0	NK	NFATC2
80	0	0.625252	0.868	0.7	0	NK	AXIN1
81	0	0.611635	0.719	0.428	0	NK	DCPS
82	0	0.610405	0.8	0.536	0	NK	EFHD2
83	0	0.608591	0.896	0.658	0	NK	TGFBR3
84	0	0.598967	0.68	0.376	0	NK	ADGRG5
85	0	0.598155	0.87	0.645	0	NK	GFOD1
86	0	0.596857	0.594	0.248	0	NK	CX3CR1
87	0	0.59399	0.446	0.067	0	NK	NCR1
88	0	0.592295	0.889	0.769	0	NK	ZBTB16
89	0	0.588157	0.546	0.247	0	NK	RNF165
90	0	0.588055	0.98	0.92	0	NK	FAM53B
91	0	0.587123	0.857	0.625	0	NK	FSIP1
92	0	0.584751	0.684	0.363	0	NK	TBX21
93	0	0.584126	0.972	0.871	0	NK	PIP4K2A
94	0	0.581521	0.689	0.382	0	NK	ADGRG1
95	0	0.581175	0.972	0.876	0	NK	RIN3
96	0	0.576467	0.371	0.046	0	NK	SH2D1B
97	0	0.576325	0.71	0.436	0	NK	LGR6
98	0	0.574675	0.475	0.107	0	NK	GZMB
99	0	0.57316	0.604	0.274	0	NK	MATK
100	0	0.568815	0.837	0.586	0	NK	PIK3AP1
101	0	1.49434	0.929	0.335	0	B cell	PLEKHG1
102	0	1.49419	0.939	0.376	0	B cell	PAX5
103	0	1.41258	0.936	0.44	0	B cell	EBF1
104	0	1.35837	0.885	0.275	0	B cell	BLK
105	0	1.24083	0.834	0.229	0	B cell	ZNF608
106	0	1.13402	0.849	0.326	0	B cell	POU2AF1
107	0	1.12886	0.941	0.603	0	B cell	SIPA1L3
108	0	1.06626	0.857	0.385	0	B cell	OSBPL10
109	0	1.04988	0.879	0.432	0	B cell	TCF4
110	0	1.01367	0.84	0.318	0	B cell	MEF2C
111	0	0.976131	0.83	0.4	0	B cell	SEMA4B
112	0	0.975839	0.873	0.442	0	B cell	CIITA
113	0	0.944833	0.804	0.347	0	B cell	SWAP70
114	0	0.926036	0.76	0.255	0	B cell	CCR6
115	0	0.920376	0.891	0.497	0	B cell	ADAM19
116	0	0.916763	0.819	0.328	0	B cell	BCL11A
117	0	0.89592	0.761	0.29	0	B cell	SSPN
118	0	0.889933	0.673	0.162	0	B cell	CD22
119	0	0.883067	0.955	0.67	0	B cell	PLCG2
120	0	0.863318	0.707	0.209	0	B cell	COBLL1
121	0	0.86194	0.938	0.559	0	B cell	LYN
122	0	0.85437	0.908	0.573	0	B cell	PALM2-AKAP2
123	0	0.849602	0.725	0.245	0	B cell	RUBCNL
124	0	0.849576	0.801	0.351	0	B cell	ENTPD1
125	0	0.846216	0.781	0.324	0	B cell	MOB3B
126	0	0.844636	0.869	0.497	0	B cell	MICAL3
127	0	0.834008	0.9	0.607	0	B cell	CD74
128	0	0.818939	0.966	0.812	0	B cell	GNG7
129	0	0.80106	0.783	0.362	0	B cell	CBFA2T3
130	0	0.790739	0.724	0.329	0	B cell	PMEPA1
131	0	0.781063	0.797	0.384	0	B cell	TLE1
132	0	0.764853	0.753	0.292	0	B cell	WDFY4
133	0	0.764233	0.714	0.276	0	B cell	COL19A1
134	0	0.759704	0.831	0.517	0	B cell	TCOF1
135	0	0.757659	0.695	0.269	0	B cell	RALGPS2
136	0	0.755246	0.888	0.594	0	B cell	TRAK1
137	0	0.753532	0.861	0.497	0	B cell	VAV2
138	0	0.7441	0.881	0.63	0	B cell	ZCCHC7
139	0	0.741969	0.954	0.799	0	B cell	MGAT5
140	0	0.719209	0.602	0.161	0	B cell	CDCA7L
141	0	0.719191	0.51	0.043	0	B cell	CNR1
142	0	0.718986	0.697	0.298	0	B cell	IRF8
143	0	0.715344	0.578	0.151	0	B cell	TNFRSF13C
144	0	0.714432	0.925	0.733	0	B cell	ST6GAL1
145	0	0.711884	0.653	0.223	0	B cell	TBC1D9
146	0	0.709314	0.626	0.181	0	B cell	PRICKLE1
147	0	0.70126	0.554	0.116	0	B cell	PNOC
148	0	0.699382	0.722	0.338	0	B cell	E2F5
149	0	0.697829	0.616	0.187	0	B cell	C1orf186
150	0	0.696134	0.626	0.221	0	B cell	DTX1
151	0	1.38847	0.886	0.282	0	Myeloid	RBM47
152	0	1.34555	0.861	0.209	0	Myeloid	RAB31
153	0	1.27212	0.813	0.157	0	Myeloid	DAPK1
154	0	1.2259	0.865	0.297	0	Myeloid	PLXDC2
155	0	1.21949	0.855	0.263	0	Myeloid	ZFHX3
156	0	1.19634	0.849	0.308	0	Myeloid	SLC24A4
157	0	1.18724	0.74	0.075	0	Myeloid	FPR1
158	0	1.17819	0.766	0.166	0	Myeloid	DMXL2
159	0	1.17635	0.843	0.304	0	Myeloid	TIMP2
160	0	1.14631	0.938	0.523	0	Myeloid	LYN
161	0	1.11782	0.774	0.15	0	Myeloid	ARHGEF10L
162	0	1.10871	0.949	0.677	0	Myeloid	RXRA
163	0	1.10526	0.777	0.187	0	Myeloid	RIN2
164	0	1.09824	0.9	0.503	0	Myeloid	PPCDC
165	0	1.09752	0.776	0.189	0	Myeloid	CHST15
166	0	1.08676	0.856	0.331	0	Myeloid	KCNIP1
167	0	1.07823	0.971	0.8	0	Myeloid	ZMIZ1
168	0	1.07329	0.863	0.395	0	Myeloid	SULF2
169	0	1.06895	0.957	0.626	0	Myeloid	GAS7
170	0	1.06799	0.906	0.555	0	Myeloid	SLC43A2
171	0	1.0617	0.728	0.144	0	Myeloid	HCK
172	0	1.05176	0.794	0.275	0	Myeloid	C2orf61
173	0	1.04831	0.663	0.084	0	Myeloid	TREM1
174	0	1.03744	0.826	0.336	0	Myeloid	PARVB
175	0	1.02098	0.797	0.265	0	Myeloid	FGD4
176	0	1.01827	0.953	0.742	0	Myeloid	TTC7A
177	0	1.00906	0.794	0.321	0	Myeloid	NACC2
178	0	1.00099	0.801	0.293	0	Myeloid	FMNL2
179	0	1.00089	0.729	0.173	0	Myeloid	EPB41L3
180	0	0.994495	0.659	0.077	0	Myeloid	KLF4
181	0	0.990398	0.92	0.626	0	Myeloid	ETV6
182	0	0.983893	0.753	0.256	0	Myeloid	BEST1
183	0	0.971655	0.625	0.102	0	Myeloid	VCAN
184	0	0.961711	0.686	0.153	0	Myeloid	NLRP3
185	0	0.959871	0.748	0.218	0	Myeloid	TNS1
186	0	0.952215	0.847	0.423	0	Myeloid	FAM49A
187	0	0.950739	0.704	0.188	0	Myeloid	PLXNB2
188	0	0.936949	0.786	0.242	0	Myeloid	TNS3
189	0	0.931852	0.731	0.228	0	Myeloid	MGLL
190	0	0.931656	0.807	0.307	0	Myeloid	ARHGAP22
191	0	0.926262	0.872	0.46	0	Myeloid	VAV2
192	0	0.911186	0.786	0.352	0	Myeloid	STX11
193	0	0.903375	0.855	0.443	0	Myeloid	GAB2
194	0	0.895249	0.94	0.69	0	Myeloid	SPIDR
195	0	0.890147	0.762	0.286	0	Myeloid	FAR2
196	0	0.884266	0.659	0.134	0	Myeloid	MS4A6E
197	0	0.874295	0.792	0.354	0	Myeloid	PILRA
198	0	0.873038	0.638	0.118	0	Myeloid	COLEC12
199	0	0.869382	0.788	0.351	0	Myeloid	CACNB4
200	0	0.861255	0.709	0.263	0	Myeloid	MSR1
201	0	2.01351	0.992	0.507	0	Progenitor	GAB2
202	0	1.57858	0.945	0.314	0	Progenitor	RAB31
203	0	1.53223	0.826	0.129	0	Progenitor	CSF2RB
204	0	1.50758	0.803	0.067	0	Progenitor	GCSAML
205	0	1.47049	0.842	0.193	0	Progenitor	PTGER3
206	0	1.46505	0.826	0.215	0	Progenitor	IL3RA
207	0	1.45778	0.995	0.838	0	Progenitor	INPP5A
208	0	1.41796	0.863	0.221	0	Progenitor	HDC
209	0	1.41775	0.967	0.614	0	Progenitor	CACNA1D
210	0	1.33334	0.931	0.447	0	Progenitor	ATP8B4
211	0	1.32145	0.93	0.493	0	Progenitor	VPS53
212	0	1.31707	0.819	0.168	0	Progenitor	AKAP12
213	0	1.28751	0.952	0.589	0	Progenitor	GNAQ
214	0	1.23671	0.846	0.252	0	Progenitor	ZNF521
215	0	1.21215	0.844	0.346	0	Progenitor	CCR3
216	0	1.20659	0.892	0.485	0	Progenitor	SAMSN1
217	0	1.13747	0.933	0.62	0	Progenitor	ABCC1
218	0	1.13662	0.955	0.717	0	Progenitor	CLEC16A
219	0	1.11948	0.808	0.278	0	Progenitor	TFDP1
220	0	1.10603	0.939	0.717	0	Progenitor	PAG1
221	0	1.09676	0.773	0.232	0	Progenitor	SORD
222	0	1.07193	0.714	0.119	0	Progenitor	C5AR2
223	0	1.06881	0.932	0.566	0	Progenitor	EXT1
224	0	1.05206	0.842	0.442	0	Progenitor	TMEM164
225	0	1.03638	0.665	0.074	0	Progenitor	IL1RL1
226	0	1.0314	0.794	0.357	0	Progenitor	ENPP3
227	0	1.02423	0.811	0.373	0	Progenitor	ATP10D
228	0	1.02055	0.824	0.345	0	Progenitor	ST3GAL4
229	0	1.00552	0.836	0.417	0	Progenitor	EPAS1
230	0	0.995574	0.676	0.125	0	Progenitor	CACNG8
231	0	0.995021	0.695	0.16	0	Progenitor	GATA2
232	0	0.990955	0.806	0.371	0	Progenitor	EEF2K
233	0	0.985753	0.833	0.456	0	Progenitor	CTNNBL1
234	0	0.971828	0.624	0.077	0	Progenitor	SLC18A2
235	0	0.960362	0.673	0.125	0	Progenitor	BACE2
236	0	0.947569	0.693	0.172	0	Progenitor	ADGRG3
237	0	0.938701	0.837	0.437	0	Progenitor	FANCC
238	0	0.924304	0.871	0.577	0	Progenitor	NLK
239	0	0.919535	0.825	0.533	0	Progenitor	PRKX
240	0	0.917814	0.813	0.369	0	Progenitor	TPST1
241	0	0.915298	0.72	0.215	0	Progenitor	ERG
242	0	0.903728	0.93	0.673	0	Progenitor	IPO11
243	0	0.89774	0.899	0.601	0	Progenitor	NAMPT
244	0	0.896162	0.949	0.706	0	Progenitor	HIPK2
245	0	0.895745	0.885	0.47	0	Progenitor	SULF2
246	0	0.884759	0.881	0.529	0	Progenitor	ADAM19
247	0	0.882949	0.934	0.71	0	Progenitor	MRPL33
248	0	0.877938	0.992	0.917	0	Progenitor	CHST11
249	0	0.874426	0.794	0.405	0	Progenitor	NFIL3
250	0	0.872172	0.869	0.567	0	Progenitor	USP48

## Sheet: Tcell_scRNA
	p_val	avg_log2FC	pct.1	pct.2	p_val_adj	cluster	gene
1	0	1.16784	0.953	0.632	0	CD4 T	LTB
2	0	0.925195	0.524	0.212	0	CD4 T	MAL
3	0	0.774712	0.481	0.246	0	CD4 T	AQP3
4	0	0.766124	0.299	0.048	0	CD4 T	CD4
5	0	0.654976	0.591	0.361	0	CD4 T	RNASET2
6	0	0.645811	0.959	0.782	0	CD4 T	LDHB
7	0	0.631604	0.419	0.199	0	CD4 T	TRAT1
8	0	0.619965	0.715	0.475	0	CD4 T	SELL
9	0	0.579528	0.666	0.396	0	CD4 T	LEF1
10	0	0.578003	0.285	0.102	0	CD4 T	GPR183
11	0	0.569946	0.386	0.193	0	CD4 T	INPP4B
12	0	0.558329	0.168	0.024	0	CD4 T	TSHZ2
13	0	0.547108	0.234	0.064	0	CD4 T	CD40LG
14	0	0.519254	0.683	0.464	0	CD4 T	TCF7
15	0	0.512313	0.661	0.452	0	CD4 T	TMEM123
16	0	0.50703	0.523	0.346	0	CD4 T	PRKCQ-AS1
17	0	0.502224	0.449	0.302	0	CD4 T	PLP2
18	0	0.500203	0.419	0.237	0	CD4 T	RCAN3
19	0	0.49457	0.525	0.319	0	CD4 T	CCR7
20	0	0.49219	0.158	0.04	0	CD4 T	CRIP2
21	0	0.488033	0.216	0.078	0	CD4 T	BIRC3
22	0	0.486786	0.384	0.234	0	CD4 T	PIM2
23	0	0.480433	0.276	0.137	0	CD4 T	IL6ST
24	0	0.478708	0.746	0.569	0	CD4 T	NOSIP
25	0	0.478273	0.881	0.749	0	CD4 T	FYB1
26	0	0.472122	0.202	0.063	0	CD4 T	IL6R
27	0	0.457541	0.924	0.84	0	CD4 T	FXYD5
28	0	0.452029	0.396	0.247	0	CD4 T	MYC
29	0	0.450715	0.24	0.118	0	CD4 T	LIMS1
30	0	0.434537	0.386	0.232	0	CD4 T	DGKA
31	0	0.430184	0.522	0.352	0	CD4 T	CAMK4
32	0	0.421924	1	0.997	0	CD4 T	TPT1
33	0	0.419277	0.213	0.085	0	CD4 T	CD82
34	0	0.406305	0.762	0.654	0	CD4 T	GSTK1
35	0	0.394476	0.6	0.45	0	CD4 T	FLT3LG
36	0	0.388752	0.31	0.183	0	CD4 T	TESPA1
37	0	0.386296	0.405	0.268	0	CD4 T	PLSCR3
38	0	0.383608	0.316	0.197	0	CD4 T	TRADD
39	0	0.382861	0.55	0.396	0	CD4 T	PIK3IP1
40	0	0.382025	0.887	0.709	0	CD4 T	IL7R
41	0	0.381364	0.377	0.254	0	CD4 T	CORO1B
42	0	0.376426	0.62	0.465	0	CD4 T	FOXP1
43	0	0.376336	0.972	0.898	0	CD4 T	SARAF
44	0	0.374963	0.216	0.108	0	CD4 T	BEX3
45	0	0.374409	0.108	0.012	0	CD4 T	ANKRD55
46	0	0.368485	0.224	0.109	0	CD4 T	SUSD3
47	0	0.359101	0.349	0.227	0	CD4 T	CYLD
48	0	0.356903	0.257	0.145	0	CD4 T	RGCC
49	0	0.356551	0.184	0.09	0	CD4 T	CHRM3-AS2
50	0	0.355323	0.925	0.883	0	CD4 T	VIM
51	0	2.36945	0.72	0.085	0	CD8 T	CD8B
52	0	2.13178	0.392	0.071	0	CD8 T	GZMH
53	0	2.07388	0.716	0.104	0	CD8 T	CD8A
54	0	1.89265	0.563	0.235	0	CD8 T	NKG7
55	0	1.82117	0.352	0.134	0	CD8 T	GNLY
56	0	1.71421	0.374	0.034	0	CD8 T	LINC02446
57	0	1.66011	0.588	0.287	0	CD8 T	CCL5
58	0	1.55622	0.325	0.057	0	CD8 T	FGFBP2
59	0	1.54334	0.684	0.134	0	CD8 T	KLRK1
60	0	1.49449	0.289	0.055	0	CD8 T	GZMB
61	0	1.34925	0.529	0.244	0	CD8 T	CST7
62	0	1.17871	0.639	0.253	0	CD8 T	CTSW
63	0	1.16878	0.49	0.226	0	CD8 T	GZMA
64	0	1.10567	0.296	0.12	0	CD8 T	CMC1
65	0	1.07728	0.415	0.181	0	CD8 T	PRF1
66	0	0.953314	0.302	0.086	0	CD8 T	KLRD1
67	0	0.931164	0.28	0.03	0	CD8 T	KLRC4
68	0	0.883791	0.315	0.101	0	CD8 T	PLEK
69	0	0.846632	0.26	0.069	0	CD8 T	CCL4
70	0	0.799419	0.496	0.26	0	CD8 T	HLA-DPB1
71	0	0.789635	0.2	0.031	0	CD8 T	CX3CR1
72	0	0.77748	0.679	0.415	0	CD8 T	GZMM
73	0	0.772531	0.338	0.214	0	CD8 T	LGALS1
74	0	0.768496	0.134	0.011	0	CD8 T	KLRC2
75	0	0.762737	0.184	0.04	0	CD8 T	FCGR3A
76	0	0.745821	0.195	0.02	0	CD8 T	FCRL6
77	0	0.741004	0.306	0.136	0	CD8 T	HLA-DRB1
78	0	0.734596	0.193	0.029	0	CD8 T	ADGRG1
79	0	0.721983	0.193	0.056	0	CD8 T	SPON2
80	0	0.721197	0.21	0.042	0	CD8 T	ZEB2
81	0	0.705157	0.394	0.206	0	CD8 T	C12orf75
82	0	0.699291	0.881	0.696	0	CD8 T	HCST
83	0	0.693808	0.227	0.097	0	CD8 T	HLA-DRB5
84	0	0.666435	0.406	0.229	0	CD8 T	HLA-DPA1
85	0	0.653475	0.276	0.123	0	CD8 T	EFHD2
86	0	0.644707	0.161	0.021	0	CD8 T	PRSS23
87	0	0.634963	0.311	0.119	0	CD8 T	TPST2
88	0	0.630788	0.782	0.716	0	CD8 T	CD74
89	0	0.603651	0.725	0.563	0	CD8 T	LITAF
90	0	0.578153	0.271	0.144	0	CD8 T	HOPX
91	0	0.576205	0.1	0.028	0	CD8 T	TRGV2
92	0	0.563743	0.177	0.054	0	CD8 T	CLIC3
93	0	0.55071	0.692	0.597	0	CD8 T	ITGB2
94	0	0.537809	0.276	0.114	0	CD8 T	MATK
95	0	0.532275	0.15	0.056	0	CD8 T	LAIR2
96	0	0.528775	0.525	0.403	0	CD8 T	FLNA
97	0	0.518019	0.609	0.525	0	CD8 T	SRGN
98	0	0.510475	0.311	0.169	0	CD8 T	APMAP
99	0	0.510394	0.787	0.689	0	CD8 T	CYBA
100	0	0.508618	0.176	0.053	0	CD8 T	TBX21
101	0	2.96904	0.968	0.231	0	MAIT	KLRB1
102	0	2.05867	0.663	0.04	0	MAIT	TRAV1-2
103	0	1.92173	0.92	0.166	0	MAIT	GZMK
104	0	1.88232	0.66	0.089	0	MAIT	NCR3
105	0	1.808	0.779	0.344	0	MAIT	DUSP1
106	0	1.60875	0.495	0.01	0	MAIT	SLC4A10
107	0	1.50671	0.701	0.241	0	MAIT	DUSP2
108	0	1.44047	0.767	0.222	0	MAIT	KLRG1
109	0	1.43307	0.426	0.034	0	MAIT	CEBPD
110	0	1.39398	0.19	0.008	0	MAIT	TRBV6-4
111	0	1.36291	0.693	0.563	0	MAIT	MT2A
112	0	1.32287	0.36	0.124	0	MAIT	FOS
113	0	1.19513	0.903	0.294	0	MAIT	GZMA
114	0	1.12657	0.537	0.161	0	MAIT	GPR65
115	0	1.03862	0.667	0.267	0	MAIT	LYAR
116	0	1.03457	0.34	0.037	0	MAIT	ZBTB16
117	0	1.01289	0.647	0.425	0	MAIT	ZFP36
118	0	0.985222	0.995	0.764	0	MAIT	S100A4
119	0	0.983486	0.98	0.785	0	MAIT	IL7R
120	0	0.948523	0.176	0.031	0	MAIT	TRBV6-1
121	0	0.909172	0.615	0.414	0	MAIT	NFKBIA
122	0	0.907206	0.686	0.334	0	MAIT	ALOX5AP
123	0	0.89781	0.404	0.125	0	MAIT	ERN1
124	0	0.889178	0.608	0.352	0	MAIT	CD69
125	0	0.879851	0.523	0.243	0	MAIT	ID2
126	0	0.87959	0.701	0.4	0	MAIT	ARL4C
127	0	0.866831	0.691	0.246	0	MAIT	PRF1
128	0	0.86596	0.961	0.87	0	MAIT	ZFP36L2
129	0	0.808658	0.34	0.095	0	MAIT	MYBL1
130	0	0.807861	0.883	0.323	0	MAIT	CST7
131	0	0.788382	0.761	0.379	0	MAIT	CTSW
132	0	0.771424	0.585	0.322	0	MAIT	XBP1
133	0	0.768025	0.653	0.444	0	MAIT	CXCR4
134	0	0.761244	0.449	0.16	0	MAIT	MATK
135	0	0.760636	0.506	0.282	0	MAIT	TNFAIP3
136	0	0.760234	0.223	0.013	0	MAIT	RORC
137	0	0.75815	0.484	0.269	0	MAIT	DDIT4
138	0	0.75155	0.278	0.07	0	MAIT	LST1
139	0	0.750437	0.309	0.079	0	MAIT	SYTL2
140	0	0.744401	0.341	0.105	0	MAIT	GYG1
141	0	0.736272	0.467	0.21	0	MAIT	GBP5
142	0	0.705238	0.514	0.277	0	MAIT	PARP8
143	0	0.7036	0.293	0.073	0	MAIT	EOMES
144	0	0.696746	0.195	0.013	0	MAIT	CXCR6
145	0	0.694972	0.442	0.212	0	MAIT	FKBP11
146	0	0.694918	0.726	0.517	0	MAIT	SPOCK2
147	0	0.693388	0.955	0.371	0	MAIT	CCL5
148	0	0.688289	0.96	0.843	0	MAIT	S100A6
149	0	0.686053	0.325	0.121	0	MAIT	JAML
150	0	0.681033	0.302	0.095	0	MAIT	PRDM1
151	0	3.83402	0.922	0.012	0	DNT	TRDV2
152	0	3.1197	0.903	0.04	0	DNT	TRGV9
153	0	2.4509	0.668	0.036	0	DNT	TRDC
154	0	2.18977	0.752	0.188	0	DNT	GNLY
155	0	2.0688	0.515	0.02	0	DNT	KLRC1
156	0	1.90966	0.994	0.326	0	DNT	NKG7
157	0	1.86425	0.772	0.136	0	DNT	KLRD1
158	0	1.83147	0.745	0.239	0	DNT	DUSP2
159	0	1.7312	0.965	0.32	0	DNT	CST7
160	0	1.68272	0.994	0.37	0	DNT	CCL5
161	0	1.607	0.408	0.1	0	DNT	TYROBP
162	0	1.54051	0.823	0.241	0	DNT	KLRB1
163	0	1.53572	0.667	0.167	0	DNT	HOPX
164	0	1.52921	0.54	0.138	0	DNT	FGFBP2
165	0	1.39841	0.731	0.226	0	DNT	KLRG1
166	0	1.38929	0.905	0.295	0	DNT	GZMA
167	0	1.37858	0.735	0.245	0	DNT	PRF1
168	0	1.353	0.851	0.376	0	DNT	CTSW
169	0	1.32219	0.496	0.125	0	DNT	GZMB
170	0	1.2782	0.506	0.122	0	DNT	CCL4
171	0	1.20757	0.363	0.08	0	DNT	FCGR3A
172	0	1.16219	0.351	0.033	0	DNT	TRGC1
173	0	1.15353	0.544	0.156	0	DNT	MATK
174	0	1.13479	0.103	0.023	0	DNT	PTGDS
175	0	1.11037	0.372	0.094	0	DNT	SPON2
176	0	1.10083	0.873	0.54	0	DNT	SRGN
177	0	1.09933	0.744	0.399	0	DNT	TRBC1
178	0	1.05759	0.611	0.171	0	DNT	GZMH
179	0	1.05097	0.538	0.164	0	DNT	PLEK
180	0	1.03616	0.504	0.164	0	DNT	EFHD2
181	0	1.03575	0.747	0.486	0	DNT	CD247
182	0	1.02622	0.632	0.27	0	DNT	LYAR
183	0	1.00614	0.729	0.322	0	DNT	KLRK1
184	0	0.95962	0.161	0.043	0	DNT	MYOM2
185	0	0.940321	0.808	0.5	0	DNT	GZMM
186	0	0.905452	0.937	0.757	0	DNT	HCST
187	0	0.89377	0.466	0.192	0	DNT	GZMK
188	0	0.877261	0.638	0.426	0	DNT	ZFP36
189	0	0.866644	0.35	0.09	0	DNT	S1PR5
190	0	0.86374	0.303	0.08	0	DNT	ADGRG1
191	0	0.855997	0.505	0.245	0	DNT	ID2
192	0	0.854759	0.567	0.262	0	DNT	C12orf75
193	0	0.848548	0.365	0.106	0	DNT	TGFBR3
194	0	0.826645	0.325	0.087	0	DNT	TBX21
195	0	0.821519	0.497	0.229	0	DNT	SAMD3
196	0	0.813415	0.375	0.127	0	DNT	RHOC
197	0	0.81036	0.559	0.342	0	DNT	ALOX5AP
198	0	0.794315	0.255	0.042	0	DNT	ZBTB16
199	0	0.789154	0.987	0.765	0	DNT	S100A4
200	0	0.787186	0.274	0.063	0	DNT	CD300A
201	0	0.478311	0.997	1	0	DPT	MT-CO2
202	0	0.420331	0.977	0.999	0	DPT	RPS13
203	0	0.385146	0.988	1	0	DPT	RPS8
204	0	0.364495	0.984	1	0	DPT	RPL11
205	0	0.35814	0.963	0.997	0	DPT	RPL5
206	0	0.339916	0.971	0.998	0	DPT	RPL8
207	0	0.291358	0.992	1	0	DPT	RPL10
208	0	-0.292475	0.971	0.999	0	DPT	RPL26
209	0	-0.317437	0.968	0.998	0	DPT	MT-ATP6
210	0	-0.330095	0.942	0.997	0	DPT	RPL21
211	0	-0.342923	0.975	0.999	0	DPT	TPT1
212	0	-0.378971	0.922	0.996	0	DPT	RPL23A
213	0	-0.391794	0.841	0.986	0	DPT	RPL35
214	0	-0.393743	0.843	0.983	0	DPT	RPL37A
215	0	-0.407687	0.762	0.973	0	DPT	RPL27
216	0	-0.428093	0.954	0.998	0	DPT	RPS6
217	0	-0.446137	0.968	0.999	0	DPT	RPS18
218	0	-0.446942	0.903	0.994	0	DPT	HLA-C
219	0	-0.44978	0.946	0.997	0	DPT	RPL3
220	0	-0.458447	0.857	0.99	0	DPT	RPS9
221	0	-0.487295	0.791	0.975	0	DPT	RPS29
222	0	-0.504042	0.984	1	0	DPT	TMSB4X
223	0	-0.505421	0.684	0.945	0	DPT	CFL1
224	0	-0.53102	0.91	0.991	0	DPT	HLA-B
225	0	-0.537643	0.98	0.999	0	DPT	RPS27
226	0	-0.544699	0.778	0.972	0	DPT	CD52
227	0	-0.55453	0.599	0.926	0	DPT	RPL27A
228	0	-0.695036	0.823	0.992	0	DPT	HLA-A
229	5.22752e-304	-0.487101	0.789	0.951	1.22585e-299	DPT	IL32
230	3.46272e-302	-0.281897	0.972	0.999	8.12007e-298	DPT	RPS19
231	9.45428e-286	-0.251347	0.99	1	2.21703e-281	DPT	RPL13
232	5.58095e-277	-0.425249	0.293	0.538	1.30873e-272	DPT	CALR
233	6.09837e-273	-0.390065	0.444	0.747	1.43007e-268	DPT	SNHG6
234	2.42112e-267	-0.407077	0.88	0.988	5.67752e-263	DPT	PFN1
235	1.45257e-260	-0.382073	0.7	0.947	3.40629e-256	DPT	RPL38
236	8.27544e-255	-0.275172	0.957	0.998	1.94059e-250	DPT	RPS25
237	7.03451e-245	0.407866	0.993	0.999	1.64959e-240	DPT	MT-CYB
238	1.4647e-243	0.250158	0.985	0.999	3.43472e-239	DPT	RPL39
239	2.12316e-241	-0.442698	0.524	0.774	4.97881e-237	DPT	HCST
240	3.04809e-236	-0.479588	0.249	0.462	7.14778e-232	DPT	CXCR4
241	1.57713e-232	-0.404647	0.464	0.729	3.69837e-228	DPT	TSC22D3
242	5.22995e-232	-0.800593	0.134	0.333	1.22642e-227	DPT	GZMA
243	9.83259e-232	-0.388529	0.334	0.565	2.30574e-227	DPT	SRGN
244	3.00738e-231	-0.549382	0.493	0.715	7.05231e-227	DPT	MTRNR2L12
245	1.90913e-228	-0.366109	0.311	0.535	4.4769e-224	DPT	SLC9A3R1
246	2.76991e-225	-0.347459	0.602	0.873	6.49543e-221	DPT	UBC
247	9.13329e-222	0.264434	0.966	0.998	2.14176e-217	DPT	FAU
248	3.18695e-217	-0.298726	0.427	0.694	7.47339e-213	DPT	RBM3
249	1.44768e-216	-0.451654	0.095	0.275	3.39482e-212	DPT	ANXA2
250	2.20235e-215	-0.781636	0.164	0.359	5.16451e-211	DPT	CST7

## Sheet: Tcell_scATAC
	p_val	avg_log2FC	pct.1	pct.2	p_val_adj	cluster	gene
1	0	0.679399	0.848	0.558	0	CD4 T	TIAM1
2	0	0.599397	0.808	0.538	0	CD4 T	LEF1
3	0	0.576	0.883	0.682	0	CD4 T	SERINC5
4	0	0.550331	0.649	0.393	0	CD4 T	SARDH
5	0	0.494468	0.505	0.242	0	CD4 T	TMEM45B
6	0	0.487211	0.874	0.707	0	CD4 T	LDLRAD4
7	0	0.449984	0.661	0.474	0	CD4 T	IL6R
8	0	0.447537	0.813	0.669	0	CD4 T	DUSP16
9	0	0.441611	0.533	0.324	0	CD4 T	ANKRD55
10	0	0.439973	0.809	0.621	0	CD4 T	SNX9
11	0	0.436237	0.49	0.267	0	CD4 T	WNT7A
12	0	0.435351	0.863	0.736	0	CD4 T	CSGALNACT1
13	0	0.411298	0.487	0.273	0	CD4 T	FBLN7
14	0	0.405448	0.662	0.475	0	CD4 T	CD28
15	0	0.391357	0.628	0.411	0	CD4 T	IRS2
16	0	0.390942	0.633	0.443	0	CD4 T	MDS2
17	0	0.388045	0.955	0.907	0	CD4 T	HIVEP2
18	0	0.38108	0.414	0.197	0	CD4 T	CD4
19	0	0.376049	0.94	0.866	0	CD4 T	BACH2
20	0	0.375778	0.826	0.707	0	CD4 T	NFATC1
21	0	0.374794	0.743	0.559	0	CD4 T	IL7R
22	0	0.366023	0.75	0.6	0	CD4 T	ITGA6
23	0	0.364388	0.755	0.612	0	CD4 T	RCAN3
24	0	0.36121	0.579	0.413	0	CD4 T	AXIN2
25	0	0.359305	0.846	0.754	0	CD4 T	MAN1C1
26	0	0.355742	0.726	0.6	0	CD4 T	TLK1
27	0	0.354048	0.596	0.44	0	CD4 T	SLC22A23
28	0	0.34895	0.535	0.378	0	CD4 T	MFHAS1
29	0	0.348724	0.529	0.356	0	CD4 T	CMTM8
30	0	0.345833	0.615	0.457	0	CD4 T	CTD-2535L24.2
31	0	0.340362	0.786	0.646	0	CD4 T	CAMK4
32	0	0.339577	0.98	0.941	0	CD4 T	BCL11B
33	0	0.330566	0.628	0.524	0	CD4 T	GLB1
34	0	0.325057	0.796	0.688	0	CD4 T	FAM102A
35	0	0.32318	0.736	0.617	0	CD4 T	RNF157
36	0	0.320132	0.624	0.472	0	CD4 T	KLF7
37	0	0.319861	0.576	0.423	0	CD4 T	ESPN
38	0	0.307885	0.682	0.551	0	CD4 T	PCBP3
39	0	0.303759	0.791	0.704	0	CD4 T	CD6
40	0	0.297948	0.622	0.505	0	CD4 T	IL6ST
41	0	0.290764	0.713	0.612	0	CD4 T	CRTC3
42	0	0.289385	0.517	0.38	0	CD4 T	CACNA1I
43	0	0.287256	0.504	0.38	0	CD4 T	ZC3H12D
44	0	0.283683	0.354	0.212	0	CD4 T	ISM1
45	0	0.283381	0.617	0.502	0	CD4 T	CD5
46	0	0.282411	0.51	0.371	0	CD4 T	TRIM2
47	0	0.282121	0.54	0.401	0	CD4 T	PTP4A3
48	0	0.280507	0.518	0.374	0	CD4 T	VIPR1
49	0	0.279833	0.793	0.697	0	CD4 T	CCDC57
50	0	0.279059	0.561	0.424	0	CD4 T	TTC9
51	0	0.861514	0.748	0.499	0	CD8 T	ZEB2
52	0	0.746131	0.685	0.364	0	CD8 T	CD8A
53	0	0.5865	0.608	0.362	0	CD8 T	EFNA5
54	0	0.545265	0.491	0.214	0	CD8 T	CD8B
55	0	0.522004	0.557	0.261	0	CD8 T	KLRC4-KLRK1
56	0	0.474572	0.558	0.324	0	CD8 T	C1orf21
57	0	0.473833	0.529	0.304	0	CD8 T	KLRD1
58	0	0.430435	0.619	0.445	0	CD8 T	SETBP1
59	0	0.426613	0.444	0.24	0	CD8 T	TTC38
60	0	0.420259	0.791	0.653	0	CD8 T	APBA2
61	0	0.415927	0.676	0.501	0	CD8 T	MCTP2
62	0	0.415425	0.74	0.6	0	CD8 T	AOAH
63	0	0.412709	0.611	0.474	0	CD8 T	PLCG2
64	0	0.398294	0.605	0.441	0	CD8 T	LGR6
65	0	0.389229	0.444	0.244	0	CD8 T	PARD6G
66	0	0.387086	0.52	0.336	0	CD8 T	OSBPL5
67	0	0.38079	0.358	0.132	0	CD8 T	FGFBP2
68	0	0.372952	0.555	0.395	0	CD8 T	JAKMIP1
69	0	0.371303	0.655	0.46	0	CD8 T	GAS7
70	0	0.367757	0.435	0.244	0	CD8 T	S1PR5
71	0	0.364913	0.791	0.679	0	CD8 T	SPON2
72	0	0.362345	0.512	0.349	0	CD8 T	CADM1
73	0	0.357873	0.451	0.287	0	CD8 T	LRFN2
74	0	0.357576	0.656	0.538	0	CD8 T	PRR5L
75	0	0.353571	0.913	0.818	0	CD8 T	RUNX3
76	0	0.353195	0.482	0.303	0	CD8 T	ME3
77	0	0.348499	0.539	0.377	0	CD8 T	SLC15A4
78	0	0.332038	0.499	0.343	0	CD8 T	METRNL
79	0	0.331786	0.426	0.273	0	CD8 T	ENC1
80	0	0.325676	0.288	0.136	0	CD8 T	CMKLR1
81	0	0.321673	0.507	0.34	0	CD8 T	CST7
82	0	0.314637	0.641	0.51	0	CD8 T	KLHDC4
83	0	0.314382	0.366	0.2	0	CD8 T	CX3CR1
84	0	0.313483	0.276	0.092	0	CD8 T	KRT74
85	0	0.311296	0.508	0.352	0	CD8 T	CRTAM
86	0	0.308015	0.909	0.858	0	CD8 T	AKNA
87	0	0.301453	0.729	0.614	0	CD8 T	VAV3
88	0	0.297479	0.708	0.615	0	CD8 T	NCOA1
89	0	0.295958	0.507	0.356	0	CD8 T	ADGRG1
90	0	0.291931	0.925	0.867	0	CD8 T	ARHGAP26
91	0	0.290309	0.605	0.449	0	CD8 T	CHN2
92	0	0.284152	0.583	0.463	0	CD8 T	B4GALT5
93	0	0.282059	0.457	0.305	0	CD8 T	ADGRG5
94	0	0.281329	0.544	0.4	0	CD8 T	GLIS1
95	0	0.280378	0.558	0.437	0	CD8 T	PIK3AP1
96	0	0.279257	0.357	0.203	0	CD8 T	VIT
97	0	0.279232	0.749	0.651	0	CD8 T	MAPK1
98	0	0.272348	0.9	0.831	0	CD8 T	RIN3
99	0	0.262374	0.641	0.529	0	CD8 T	GFOD1
100	0	0.260247	0.798	0.7	0	CD8 T	GTDC1
101	0	1.33061	0.987	0.759	0	MAIT	ZBTB16
102	0	0.969216	0.945	0.627	0	MAIT	SPIDR
103	0	0.896701	0.883	0.436	0	MAIT	IKZF2
104	0	0.82505	0.894	0.604	0	MAIT	FYCO1
105	0	0.804641	0.71	0.253	0	MAIT	RORC
106	0	0.784438	0.73	0.298	0	MAIT	CCR6
107	0	0.722211	0.771	0.403	0	MAIT	ROR2
108	0	0.70951	0.761	0.411	0	MAIT	IL23R
109	0	0.696688	0.765	0.427	0	MAIT	C1orf141
110	0	0.681921	0.863	0.576	0	MAIT	PHACTR2
111	0	0.649665	0.585	0.181	0	MAIT	ME1
112	0	0.648431	0.653	0.257	0	MAIT	TLE1
113	0	0.64804	0.842	0.581	0	MAIT	PRR5-ARHGAP8
114	0	0.638373	0.82	0.556	0	MAIT	SLC7A5
115	0	0.625164	0.745	0.433	0	MAIT	DLG5
116	0	0.610804	0.782	0.463	0	MAIT	CD8A
117	0	0.607359	0.957	0.829	0	MAIT	ELL
118	0	0.604127	0.675	0.297	0	MAIT	DAB2IP
119	0	0.594955	0.966	0.832	0	MAIT	CMIP
120	0	0.590405	0.746	0.45	0	MAIT	ADGRE3
121	0	0.578823	0.832	0.569	0	MAIT	PLXND1
122	0	0.578012	0.715	0.385	0	MAIT	WDR86
123	0	0.57621	0.882	0.678	0	MAIT	SPOCK2
124	0	0.558919	0.712	0.415	0	MAIT	DCPS
125	0	0.55762	0.939	0.76	0	MAIT	FOSL2
126	0	0.557284	0.913	0.735	0	MAIT	PRR5
127	0	0.553804	0.772	0.512	0	MAIT	ERGIC1
128	0	0.552737	0.714	0.412	0	MAIT	GYG1
129	0	0.55212	0.606	0.253	0	MAIT	CCDC192
130	0	0.539887	0.678	0.403	0	MAIT	APOL3
131	0	0.530924	0.56	0.253	0	MAIT	P2RY14
132	0	0.528286	0.478	0.127	0	MAIT	LTK
133	0	0.526985	0.779	0.504	0	MAIT	TANC1
134	0	0.526982	0.863	0.671	0	MAIT	MED12L
135	0	0.526888	0.676	0.39	0	MAIT	CYTH3
136	0	0.519312	0.716	0.438	0	MAIT	CERK
137	0	0.499149	0.606	0.296	0	MAIT	MMP24
138	0	0.495621	0.441	0.118	0	MAIT	KIT
139	0	0.4943	0.816	0.562	0	MAIT	BHLHE40
140	0	0.490394	0.771	0.545	0	MAIT	GALC
141	0	0.487839	0.501	0.269	0	MAIT	BLK
142	0	0.485543	0.637	0.335	0	MAIT	IL12RB2
143	0	0.483936	0.457	0.157	0	MAIT	C10orf90
144	0	0.483497	0.611	0.311	0	MAIT	C8orf46
145	0	0.479876	0.878	0.691	0	MAIT	ITGAE
146	0	0.47336	0.714	0.454	0	MAIT	DPP4
147	0	0.470836	0.861	0.679	0	MAIT	CACNA2D2
148	0	0.46451	0.678	0.427	0	MAIT	CXXC5
149	0	0.464282	0.51	0.259	0	MAIT	ADAM12
150	0	0.463134	0.877	0.704	0	MAIT	ACTN4
151	0	0.908152	0.953	0.762	0	DNT	ZBTB16
152	0	0.792623	0.791	0.363	0	DNT	KLRD1
153	0	0.687807	0.988	0.883	0	DNT	ARHGAP26
154	0	0.671302	0.909	0.573	0	DNT	ZEB2
155	0	0.662387	0.813	0.462	0	DNT	PIK3AP1
156	0	0.640394	0.858	0.548	0	DNT	MCTP2
157	0	0.622403	0.957	0.859	0	DNT	CD247
158	0	0.612347	0.848	0.513	0	DNT	GAS7
159	0	0.601757	0.785	0.483	0	DNT	AGPAT4
160	0	0.598473	0.712	0.382	0	DNT	METRNL
161	0	0.589761	0.967	0.832	0	DNT	CMIP
162	0	0.580072	0.984	0.918	0	DNT	FAM53B
163	0	0.577227	0.903	0.71	0	DNT	SPON2
164	0	0.576485	0.964	0.871	0	DNT	AKNA
165	0	0.572087	0.73	0.42	0	DNT	SLC15A4
166	0	0.571087	0.632	0.308	0	DNT	DOCK5
167	0	0.570589	0.749	0.39	0	DNT	C1orf21
168	0	0.553779	0.867	0.673	0	DNT	BCR
169	0	0.548693	0.987	0.936	0	DNT	RP11-12J10.3
170	0	0.545359	0.842	0.562	0	DNT	BHLHE40
171	0	0.541229	0.817	0.568	0	DNT	LPCAT1
172	0	0.537867	0.96	0.853	0	DNT	NFATC2
173	0	0.529087	0.791	0.56	0	DNT	SLC7A5
174	0	0.524246	0.729	0.436	0	DNT	DLG5
175	0	0.5202	0.861	0.634	0	DNT	SPIDR
176	0	0.519664	0.706	0.392	0	DNT	CADM1
177	0	0.51836	0.879	0.638	0	DNT	NCALD
178	0	0.516459	0.684	0.385	0	DNT	CST7
179	0	0.516366	0.616	0.298	0	DNT	TTC38
180	0	0.510533	0.623	0.338	0	DNT	IL12RB2
181	0	0.497296	0.619	0.297	0	DNT	S1PR5
182	0	0.4959	0.962	0.847	0	DNT	RUNX3
183	0	0.492041	0.843	0.597	0	DNT	FAM129A
184	0	0.486457	0.932	0.762	0	DNT	FOSL2
185	0	0.478412	0.747	0.495	0	DNT	EFHD2
186	0	0.472964	0.663	0.353	0	DNT	KLRC4-KLRK1
187	0	0.455256	0.544	0.265	0	DNT	CD300A
188	0	0.4504	0.813	0.613	0	DNT	CD226
189	0	0.450205	0.779	0.548	0	DNT	MYO1F
190	0	0.439294	0.679	0.415	0	DNT	FHAD1
191	0	0.438933	0.68	0.42	0	DNT	TBX21
192	0	0.438842	0.726	0.437	0	DNT	GLIS1
193	0	0.431633	0.857	0.677	0	DNT	MAPK1
194	0	0.430177	0.723	0.438	0	DNT	JAKMIP1
195	0	0.425999	0.651	0.394	0	DNT	PLEKHG3
196	0	0.424936	0.857	0.681	0	DNT	CACNA2D2
197	0	0.424414	0.954	0.831	0	DNT	PREX1
198	0	0.424053	0.957	0.851	0	DNT	RIN3
199	0	0.417361	0.656	0.421	0	DNT	DCPS
200	0	0.410029	0.589	0.334	0	DNT	LRFN2
201	0	0.749842	0.758	0.315	0	DPT	LYN
202	0	0.688592	0.587	0.137	0	DPT	TNS3
203	0	0.622693	0.69	0.286	0	DPT	TCF4
204	0	0.617757	0.585	0.147	0	DPT	WDFY4
205	0	0.587854	0.505	0.102	0	DPT	RAB31
206	0	0.554157	0.428	0.173	0	DPT	CELF4
207	0	0.551941	0.562	0.189	0	DPT	ZFHX3
208	0	0.55073	0.606	0.204	0	DPT	ARHGAP22
209	0	0.539814	0.596	0.21	0	DPT	LHFPL2
210	0	0.539351	0.573	0.24	0	DPT	PLXDC2
211	0	0.537074	0.565	0.152	0	DPT	MEF2C
212	0	0.535363	0.501	0.095	0	DPT	BASP1
213	0	0.531167	0.716	0.377	0	DPT	VAV2
214	0	0.530769	0.366	0.122	0	DPT	GLI2
215	0	0.522487	0.515	0.135	0	DPT	WDFY4.1
216	0	0.519741	0.454	0.175	0	DPT	PID1
217	0	0.51974	0.568	0.217	0	DPT	FMNL2
218	0	0.517298	0.63	0.316	0	DPT	KCNIP1
219	0	0.517221	0.713	0.424	0	DPT	EBF1
220	0	0.510113	0.662	0.344	0	DPT	OSBPL10
221	0	0.509008	0.427	0.164	0	DPT	TMEM132B
222	0	0.508299	0.545	0.257	0	DPT	ZBTB7C
223	0	0.499951	0.51	0.195	0	DPT	ROR1
224	0	0.498572	0.449	0.115	0	DPT	DAPK1
225	0	0.498277	0.588	0.234	0	DPT	RBM47
226	0	0.49461	0.527	0.256	0	DPT	TNR
227	0	0.494012	0.436	0.192	0	DPT	FMN2
228	0	0.493138	0.629	0.354	0	DPT	GRIK4
229	0	0.489906	0.471	0.211	0	DPT	SLC27A6
230	0	0.488242	0.427	0.153	0	DPT	KCNS3
231	0	0.486718	0.459	0.19	0	DPT	PXDNL
232	0	0.483334	0.41	0.166	0	DPT	CADPS
233	0	0.480963	0.373	0.118	0	DPT	COL22A1
234	0	0.480891	0.564	0.18	0	DPT	BCL11A
235	0	0.478728	0.406	0.154	0	DPT	FBXL7
236	0	0.477373	0.444	0.198	0	DPT	DGKI
237	0	0.477292	0.523	0.262	0	DPT	PTH2R
238	0	0.47534	0.791	0.492	0	DPT	TRIO
239	0	0.474046	0.478	0.093	0	DPT	CHST15
240	0	0.471791	0.511	0.244	0	DPT	MSR1
241	0	0.471417	0.359	0.12	0	DPT	PAPPA2
242	0	0.471275	0.409	0.155	0	DPT	NTRK3
243	0	0.469382	0.626	0.335	0	DPT	DST
244	0	0.46933	0.394	0.139	0	DPT	PLD5
245	0	0.469317	0.48	0.111	0	DPT	ZNF608
246	0	0.46912	0.56	0.243	0	DPT	APBB2
247	0	0.468882	0.387	0.144	0	DPT	XKR4
248	0	0.468825	0.549	0.233	0	DPT	ADAM12
249	0	0.468253	0.405	0.158	0	DPT	ANO4
250	0	0.467367	0.502	0.213	0	DPT	L3MBTL4

## Sheet: CD4T_scRNA
	p_val	avg_log2FC	pct.1	pct.2	p_val_adj	cluster	gene
1	0	1.04238	0.719	0.352	0	CD4Tn_1	CCR7
2	0	0.874071	0.809	0.51	0	CD4Tn_1	LEF1
3	0	0.814425	0.334	0.094	0	CD4Tn_1	AIF1
4	0	0.742136	0.38	0.145	0	CD4Tn_1	ACTN1
5	0	0.737206	0.443	0.212	0	CD4Tn_1	SATB1
6	0	0.673262	0.784	0.546	0	CD4Tn_1	TCF7
7	0	0.652426	0.628	0.42	0	CD4Tn_1	PRKCQ-AS1
8	0	0.623942	0.398	0.198	0	CD4Tn_1	NUCB2
9	0	0.622047	0.699	0.496	0	CD4Tn_1	RGS10
10	0	0.619379	0.386	0.188	0	CD4Tn_1	TRABD2A
11	0	0.612933	0.836	0.633	0	CD4Tn_1	NOSIP
12	0	0.612542	0.747	0.544	0	CD4Tn_1	CD7
13	0	0.608294	0.852	0.56	0	CD4Tn_1	SELL
14	0	0.593096	0.41	0.238	0	CD4Tn_1	TGFBR2
15	0	0.569362	0.443	0.26	0	CD4Tn_1	OXNAD1
16	0	0.568417	0.704	0.527	0	CD4Tn_1	LINC00861
17	0	0.554084	0.944	0.855	0	CD4Tn_1	SNHG29
18	0	0.536925	0.431	0.265	0	CD4Tn_1	ABLIM1
19	0	0.529159	0.365	0.199	0	CD4Tn_1	IL6ST
20	0	0.524709	0.273	0.119	0	CD4Tn_1	EPHX2
21	0	0.522996	1	0.999	0	CD4Tn_1	RPS13
22	0	0.51702	0.903	0.79	0	CD4Tn_1	GAS5
23	0	0.512859	0.268	0.12	0	CD4Tn_1	CHRM3-AS2
24	0	0.502987	0.62	0.451	0	CD4Tn_1	PIK3IP1
25	0	0.474656	0.256	0.122	0	CD4Tn_1	NELL2
26	0	0.47029	0.585	0.432	0	CD4Tn_1	CAMK4
27	0	0.469727	0.995	0.978	0	CD4Tn_1	EEF1B2
28	0	0.461634	1	0.999	0	CD4Tn_1	RPS3A
29	0	0.451176	0.648	0.524	0	CD4Tn_1	NDFIP1
30	0	0.44521	0.314	0.185	0	CD4Tn_1	MAML2
31	0	0.433272	0.27	0.143	0	CD4Tn_1	LINC01550
32	0	0.430954	0.254	0.135	0	CD4Tn_1	STMN1
33	0	0.427611	0.451	0.314	0	CD4Tn_1	LDLRAP1
34	0	0.424639	0.998	0.991	0	CD4Tn_1	RPL22
35	0	0.420872	0.307	0.188	0	CD4Tn_1	CD55
36	0	0.42011	0.999	0.995	0	CD4Tn_1	RPS5
37	0	0.419639	1	1	0	CD4Tn_1	RPS23
38	0	0.419244	0.679	0.539	0	CD4Tn_1	FOXP1
39	0	0.409613	0.896	0.809	0	CD4Tn_1	EIF3E
40	0	0.409234	0.574	0.439	0	CD4Tn_1	PRMT2
41	0	0.403451	1	1	0	CD4Tn_1	RPL32
42	0	0.402526	0.983	0.947	0	CD4Tn_1	SARAF
43	0	0.401221	0.253	0.143	0	CD4Tn_1	ITGA6
44	0	0.394494	0.972	0.934	0	CD4Tn_1	NPM1
45	0	0.389913	0.664	0.549	0	CD4Tn_1	ST13
46	0	0.384109	0.999	0.997	0	CD4Tn_1	RPL9
47	0	0.37963	0.269	0.156	0	CD4Tn_1	TXK
48	0	0.377837	0.988	0.965	0	CD4Tn_1	EEF1G
49	0	0.374467	0.51	0.388	0	CD4Tn_1	ATM
50	0	0.366503	0.561	0.437	0	CD4Tn_1	AC243960.1
51	0	1.95149	0.712	0.226	0	CD4Tn_2	IFI6
52	0	1.94119	0.727	0.145	0	CD4Tn_2	MX1
53	0	1.78781	0.654	0.192	0	CD4Tn_2	ISG15
54	0	1.71386	0.604	0.078	0	CD4Tn_2	IFI44L
55	0	1.60494	0.804	0.315	0	CD4Tn_2	STAT1
56	0	1.42776	0.403	0.023	0	CD4Tn_2	IFIT3
57	0	1.40129	0.654	0.184	0	CD4Tn_2	XAF1
58	0	1.32387	0.574	0.143	0	CD4Tn_2	IRF7
59	0	1.31879	0.488	0.065	0	CD4Tn_2	OAS1
60	0	1.31611	0.894	0.588	0	CD4Tn_2	LY6E
61	0	1.20799	0.535	0.148	0	CD4Tn_2	EIF2AK2
62	0	1.10307	0.673	0.334	0	CD4Tn_2	TRIM22
63	0	1.06338	0.464	0.114	0	CD4Tn_2	EPSTI1
64	0	1.05429	0.997	0.957	0	CD4Tn_2	IFITM1
65	0	1.02607	0.315	0.026	0	CD4Tn_2	CMPK2
66	0	1.01139	0.41	0.091	0	CD4Tn_2	PARP9
67	0	1.01132	0.462	0.132	0	CD4Tn_2	MX2
68	0	0.941567	0.29	0.018	0	CD4Tn_2	RSAD2
69	0	0.894578	0.299	0.061	0	CD4Tn_2	PLSCR1
70	0	0.879708	0.307	0.064	0	CD4Tn_2	HERC5
71	0	0.877178	0.286	0.035	0	CD4Tn_2	OAS3
72	0	0.828373	0.343	0.09	0	CD4Tn_2	SAMD9L
73	0	0.799999	0.361	0.104	0	CD4Tn_2	IFI35
74	0	0.746564	0.301	0.059	0	CD4Tn_2	IFI44
75	0	0.737675	0.295	0.064	0	CD4Tn_2	DDX60
76	1.59146e-304	0.941484	0.422	0.141	3.73197e-300	CD4Tn_2	GBP1
77	1.93824e-288	0.743698	0.331	0.095	4.54517e-284	CD4Tn_2	LGALS9
78	9.46747e-288	0.795207	0.354	0.106	2.22012e-283	CD4Tn_2	OAS2
79	6.86395e-286	0.932189	0.624	0.297	1.6096e-281	CD4Tn_2	UBE2L6
80	2.87978e-255	0.901788	0.574	0.272	6.75308e-251	CD4Tn_2	BST2
81	1.34123e-216	0.632768	0.312	0.101	3.14518e-212	CD4Tn_2	LAP3
82	1.21066e-209	0.79804	0.66	0.381	2.83899e-205	CD4Tn_2	SP100
83	4.0756e-197	0.591929	0.277	0.088	9.55728e-193	CD4Tn_2	STAT2
84	6.20724e-179	0.766106	0.57	0.31	1.4556e-174	CD4Tn_2	SP110
85	3.2773e-165	0.715175	0.498	0.25	7.68528e-161	CD4Tn_2	IFI16
86	3.50838e-148	0.670364	0.323	0.133	8.22716e-144	CD4Tn_2	GBP4
87	1.39333e-143	0.687191	0.496	0.268	3.26735e-139	CD4Tn_2	SHFL
88	2.49547e-129	0.57573	0.321	0.138	5.85189e-125	CD4Tn_2	SAMD9
89	1.12139e-115	0.593176	0.532	0.32	2.62967e-111	CD4Tn_2	ADAR
90	2.44293e-112	0.719235	0.7	0.523	5.72867e-108	CD4Tn_2	ISG20
91	2.5686e-110	0.586541	0.764	0.581	6.02337e-106	CD4Tn_2	PSMB9
92	7.31079e-108	0.521779	0.307	0.141	1.71438e-103	CD4Tn_2	PARP10
93	1.99956e-103	0.546529	0.709	0.511	4.68896e-99	CD4Tn_2	PSME2
94	3.45368e-103	0.572269	0.485	0.286	8.09887e-99	CD4Tn_2	TAP1
95	1.73322e-88	0.542464	0.606	0.42	4.0644e-84	CD4Tn_2	DRAP1
96	2.73199e-88	0.531078	0.441	0.259	6.40651e-84	CD4Tn_2	PHF11
97	2.07162e-87	0.549065	0.596	0.405	4.85794e-83	CD4Tn_2	RNF213
98	9.32182e-87	0.511367	0.45	0.266	2.18597e-82	CD4Tn_2	IRF9
99	9.49724e-81	0.513372	0.375	0.208	2.2271e-76	CD4Tn_2	GBP2
100	6.08085e-67	0.59469	0.375	0.215	1.42596e-62	CD4Tn_2	RPS4Y1
101	0	2.35041	0.658	0.064	0	CD4Tn_3	SLC30A1
102	1.81933e-266	3.66611	0.647	0.092	4.26632e-262	CD4Tn_3	MT1E
103	3.68024e-168	3.86868	0.938	0.421	8.63016e-164	CD4Tn_3	MT1X
104	1.05461e-125	4.22879	0.911	0.523	2.47306e-121	CD4Tn_3	MT2A
105	1.65502e-60	1.76353	0.592	0.234	3.88101e-56	CD4Tn_3	JUN
106	1.17692e-54	1.13779	0.38	0.108	2.75988e-50	CD4Tn_3	MT1F
107	1.41095e-39	1.2329	0.534	0.244	3.30868e-35	CD4Tn_3	BTG2
108	1.36509e-34	1.27517	0.839	0.691	3.20113e-30	CD4Tn_3	JUNB
109	1.6967e-25	0.83257	0.606	0.342	3.97877e-21	CD4Tn_3	DUSP1
110	1.32289e-24	1.09214	0.651	0.418	3.10217e-20	CD4Tn_3	NFKBIA
111	5.19121e-24	1.03186	0.592	0.373	1.21734e-19	CD4Tn_3	CD69
112	3.33039e-19	1.24729	0.527	0.339	7.80975e-15	CD4Tn_3	IER2
113	5.30244e-16	0.546985	0.688	0.49	1.24342e-11	CD4Tn_3	CCR7
114	7.94219e-16	0.985014	0.562	0.392	1.86244e-11	CD4Tn_3	ZFP36
115	5.86032e-12	0.308257	0.976	0.953	1.37425e-07	CD4Tn_3	BTG1
116	1.53787e-11	0.486107	0.373	0.216	3.60632e-07	CD4Tn_3	NFKBIZ
117	5.0124e-11	0.62259	0.582	0.437	1.17541e-06	CD4Tn_3	MCL1
118	1.30291e-10	0.548913	0.592	0.453	3.05533e-06	CD4Tn_3	DNAJB1
119	1.91756e-10	0.284599	0.99	0.985	4.49668e-06	CD4Tn_3	EIF1
120	4.64465e-08	0.373976	0.565	0.406	0.00108917	CD4Tn_3	TRAT1
121	5.27923e-07	0.369666	0.651	0.514	0.0123798	CD4Tn_3	PIK3IP1
122	1.1436e-06	0.389594	0.349	0.235	0.0268174	CD4Tn_3	DDIT4
123	1.3143e-06	0.259169	0.897	0.869	0.0308203	CD4Tn_3	UBC
124	1.35802e-06	0.265647	0.274	0.166	0.0318456	CD4Tn_3	AC026979.2
125	1.37756e-06	0.268965	0.818	0.67	0.0323038	CD4Tn_3	SELL
126	1.92028e-06	0.339565	0.295	0.189	0.0450306	CD4Tn_3	BCAS2
127	2.29018e-06	0.280585	0.76	0.636	0.0537047	CD4Tn_3	TCF7
128	2.42821e-06	0.376076	0.336	0.228	0.0569414	CD4Tn_3	SBDS
129	1.47874e-05	0.294463	0.777	0.733	0.346764	CD4Tn_3	GIMAP7
130	1.82705e-05	0.27513	0.342	0.233	0.428443	CD4Tn_3	ACTN1
131	4.29443e-05	0.263605	0.805	0.748	1	CD4Tn_3	HSP90AB1
132	0.000267809	0.251629	0.589	0.484	1	CD4Tn_3	AC243960.1
133	0.000307222	0.259922	0.318	0.233	1	CD4Tn_3	CD55
134	0.0011661	0.261419	0.298	0.224	1	CD4Tn_3	SLC2A3
135	0.00203032	0.270122	0.253	0.185	1	CD4Tn_3	AIF1
136	0.00240212	0.256441	0.329	0.252	1	CD4Tn_3	LSM6
137	0.00421153	0.283971	0.377	0.307	1	CD4Tn_3	GGNBP2
138	0.00726457	0.253438	0.404	0.336	1	CD4Tn_3	HIST1H4C
139	0	0.727849	0.28	0.091	0	CD4Tm	PASK
140	0	0.725324	0.435	0.192	0	CD4Tm	LIMS1
141	0	0.549763	0.429	0.243	0	CD4Tm	GPR183
142	0	0.459663	0.595	0.425	0	CD4Tm	AQP3
143	0	0.434269	0.443	0.278	0	CD4Tm	TRADD
144	0	0.414147	0.734	0.547	0	CD4Tm	COTL1
145	0	0.413236	0.931	0.855	0	CD4Tm	FYB1
146	0	0.313009	0.972	0.897	0	CD4Tm	LTB
147	1.23294e-302	0.409136	0.347	0.196	2.89124e-298	CD4Tm	KLRB1
148	2.94135e-287	0.612641	0.771	0.672	6.89747e-283	CD4Tm	JUNB
149	8.6884e-275	0.379143	0.676	0.537	2.03743e-270	CD4Tm	RNASET2
150	8.83896e-236	0.324114	0.608	0.447	2.07274e-231	CD4Tm	KLF6
151	8.94952e-229	0.349205	0.457	0.314	2.09866e-224	CD4Tm	FYN
152	8.22285e-225	0.293821	0.751	0.607	1.92826e-220	CD4Tm	TCF7
153	4.62864e-222	0.364682	0.488	0.35	1.08542e-217	CD4Tm	INPP4B
154	1.87554e-185	0.260627	0.824	0.737	4.39815e-181	CD4Tm	GSTK1
155	1.43847e-172	0.282585	0.295	0.187	3.37322e-168	CD4Tm	CD82
156	7.48827e-169	0.343777	0.467	0.349	1.756e-164	CD4Tm	CORO1B
157	2.31043e-161	0.306327	0.459	0.34	5.41795e-157	CD4Tm	PPP2R5C
158	1.24426e-151	0.275348	0.396	0.283	2.91778e-147	CD4Tm	TTC39C
159	4.41715e-143	0.282368	0.547	0.433	1.03582e-138	CD4Tm	EVI2B
160	1.05471e-141	0.282587	0.504	0.392	2.47329e-137	CD4Tm	PPP1CC
161	3.95361e-139	0.251491	0.316	0.213	9.27121e-135	CD4Tm	ARID5B
162	6.00484e-136	0.357731	0.483	0.383	1.40814e-131	CD4Tm	ITGA4
163	3.58336e-133	0.251935	0.385	0.277	8.40299e-129	CD4Tm	OPTN
164	4.99595e-131	0.252223	0.265	0.175	1.17155e-126	CD4Tm	IL6R
165	1.86012e-122	0.257534	0.577	0.471	4.36199e-118	CD4Tm	TAGAP
166	9.26259e-101	0.262657	0.303	0.218	2.17208e-96	CD4Tm	JUN
167	4.87045e-97	0.273824	0.445	0.356	1.14212e-92	CD4Tm	CD69
168	1.58123e-89	0.268281	0.436	0.351	3.70798e-85	CD4Tm	TPR
169	0	5.00472	0.983	0.073	0	CD4T_CTL	NKG7
170	0	4.58309	0.77	0.048	0	CD4T_CTL	GNLY
171	0	3.92429	0.904	0.012	0	CD4T_CTL	GZMH
172	0	3.86276	0.985	0.138	0	CD4T_CTL	CCL5
173	0	3.06815	0.934	0.102	0	CD4T_CTL	CST7
174	0	3.02711	0.73	0.008	0	CD4T_CTL	FGFBP2
175	0	2.79045	0.879	0.085	0	CD4T_CTL	GZMA
176	0	2.37211	0.733	0.073	0	CD4T_CTL	PRF1
177	0	2.37026	0.531	0.01	0	CD4T_CTL	GZMB
178	0	2.19566	0.405	0.01	0	CD4T_CTL	CD8A
179	0	2.04915	0.679	0.127	0	CD4T_CTL	CTSW
180	0	1.90303	0.354	0.023	0	CD4T_CTL	CD8B
181	0	1.83925	0.489	0.005	0	CD4T_CTL	CCL4
182	0	1.79183	0.561	0.062	0	CD4T_CTL	HOPX
183	0	1.77817	0.548	0.028	0	CD4T_CTL	PLEK
184	0	1.64858	0.384	0.014	0	CD4T_CTL	KLRK1
185	0	1.64456	0.361	0.007	0	CD4T_CTL	KLRD1
186	0	1.58094	0.427	0.006	0	CD4T_CTL	CX3CR1
187	0	1.5184	0.547	0.094	0	CD4T_CTL	KLRG1
188	0	1.50753	0.522	0.071	0	CD4T_CTL	EFHD2
189	0	1.50186	0.47	0.112	0	CD4T_CTL	DUSP2
190	0	1.46314	0.632	0.213	0	CD4T_CTL	LGALS1
191	0	1.46143	0.626	0.148	0	CD4T_CTL	C12orf75
192	0	1.43088	0.411	0.012	0	CD4T_CTL	ZEB2
193	0	1.35324	0.986	0.731	0	CD4T_CTL	S100A4
194	0	1.34191	0.656	0.217	0	CD4T_CTL	HLA-DPB1
195	0	1.34158	0.358	0.002	0	CD4T_CTL	ADGRG1
196	0	1.34136	0.331	0.079	0	CD4T_CTL	CMC1
197	0	1.33711	0.511	0.106	0	CD4T_CTL	HLA-DRB1
198	0	1.32341	0.995	0.907	0	CD4T_CTL	SH3BGRL3
199	0	1.31128	0.751	0.344	0	CD4T_CTL	GZMM
200	0	1.29307	0.403	0.033	0	CD4T_CTL	MATK
201	0	1.28347	0.841	0.479	0	CD4T_CTL	SRGN
202	0	1.27005	0.406	0.082	0	CD4T_CTL	HLA-DRB5
203	0	1.26603	0.593	0.188	0	CD4T_CTL	HLA-DPA1
204	0	1.24036	0.306	0.021	0	CD4T_CTL	SPON2
205	0	1.22717	0.905	0.597	0	CD4T_CTL	CD99
206	0	1.22647	0.354	0.016	0	CD4T_CTL	TBX21
207	0	1.22579	0.722	0.365	0	CD4T_CTL	FLNA
208	0	1.21925	0.613	0.232	0	CD4T_CTL	CTSC
209	0	1.20504	0.897	0.65	0	CD4T_CTL	HCST
210	0	1.19462	0.331	0.003	0	CD4T_CTL	FCRL6
211	0	1.16554	0.312	0.002	0	CD4T_CTL	PRSS23
212	0	1.15344	0.85	0.572	0	CD4T_CTL	ITGB2
213	0	1.14684	0.825	0.529	0	CD4T_CTL	LITAF
214	0	1.13098	0.506	0.145	0	CD4T_CTL	LYAR
215	0	1.13016	0.317	0.005	0	CD4T_CTL	S1PR5
216	0	1.12811	0.35	0.04	0	CD4T_CTL	TGFBR3
217	0	1.12202	0.477	0.129	0	CD4T_CTL	SAMD3
218	0	1.09109	0.865	0.683	0	CD4T_CTL	CD74
219	0	1.40459	0.714	0.23	0	Tfh	LIMS1
220	0	1.26843	0.814	0.451	0	Tfh	AQP3
221	0	1.03065	0.254	0.022	0	Tfh	GPR25
222	0	0.942168	0.999	0.984	0	Tfh	PFN1
223	0	0.839148	0.308	0.053	0	Tfh	CTLA4
224	0	0.780294	0.409	0.105	0	Tfh	CYTOR
225	0	0.774276	0.995	0.977	0	Tfh	CD52
226	0	0.771073	0.296	0.044	0	Tfh	MIR4435-2HG
227	7.41108e-307	0.88906	1	0.998	1.7379e-302	Tfh	ACTB
228	6.09805e-297	1.219	0.758	0.385	1.42999e-292	Tfh	NEAT1
229	6.37525e-290	0.675951	0.317	0.073	1.495e-285	Tfh	MAF
230	4.98245e-276	1.16678	0.986	0.942	1.16839e-271	Tfh	ACTG1
231	1.7879e-265	1.34066	0.563	0.218	4.19263e-261	Tfh	KLRB1
232	5.42498e-265	0.94349	0.9	0.667	1.27216e-260	Tfh	ARPC1B
233	5.13389e-254	1.0462	0.86	0.578	1.2039e-249	Tfh	COTL1
234	7.27417e-245	0.761082	0.321	0.085	1.70579e-240	Tfh	TBC1D4
235	8.38843e-242	1.02412	0.894	0.675	1.96709e-237	Tfh	UCP2
236	2.88066e-240	0.677526	0.99	0.911	6.75516e-236	Tfh	SH3BGRL3
237	3.19228e-227	0.958474	0.971	0.892	7.4859e-223	Tfh	GAPDH
238	6.94987e-225	0.743098	0.46	0.162	1.62974e-220	Tfh	CD28
239	4.0631e-218	0.699805	0.438	0.151	9.52798e-214	Tfh	YWHAH
240	2.40284e-217	0.742549	0.378	0.118	5.63466e-213	Tfh	EPSTI1
241	3.72699e-205	0.695304	0.93	0.782	8.73979e-201	Tfh	ARPC2
242	3.38969e-203	0.69184	0.954	0.841	7.94883e-199	Tfh	RAC2
243	6.53015e-201	0.839505	0.894	0.699	1.53132e-196	Tfh	CNN2
244	6.37087e-183	0.774055	0.615	0.302	1.49397e-178	Tfh	DYNLL1
245	5.34532e-180	0.677586	0.403	0.146	1.25348e-175	Tfh	TPM4
246	5.79262e-180	0.669798	0.906	0.77	1.35837e-175	Tfh	ARPC3
247	1.71067e-174	0.851915	0.652	0.348	4.01151e-170	Tfh	SAT1
248	6.1684e-174	0.837118	0.463	0.191	1.44649e-169	Tfh	TNFRSF1B
249	4.86945e-169	0.74439	0.793	0.499	1.14189e-164	Tfh	SRGN
250	6.52782e-167	0.759441	0.535	0.248	1.53077e-162	Tfh	S1PR4
251	1.48626e-157	0.681424	0.637	0.33	3.48527e-153	Tfh	CSK
252	5.52286e-154	0.719199	0.773	0.519	1.29511e-149	Tfh	PPP1CA
253	4.73103e-153	0.755232	0.573	0.287	1.10943e-148	Tfh	SLFN5
254	1.5587e-152	0.74535	0.556	0.273	3.65514e-148	Tfh	CLDND1
255	2.05556e-149	0.666631	0.592	0.292	4.82028e-145	Tfh	OPTN
256	9.63034e-145	0.729982	0.531	0.254	2.25831e-140	Tfh	ANXA2
257	1.23057e-142	0.693555	0.693	0.409	2.8857e-138	Tfh	CDC25B
258	1.82567e-142	0.67827	0.868	0.675	4.2812e-138	Tfh	LIME1
259	6.48365e-138	0.670158	0.46	0.207	1.52042e-133	Tfh	GBP2
260	1.00167e-137	0.701796	0.647	0.356	2.34892e-133	Tfh	IL10RA
261	2.35121e-131	0.775961	0.441	0.2	5.51358e-127	Tfh	ISG15
262	1.62924e-130	0.752302	0.73	0.495	3.82056e-126	Tfh	SLC25A5
263	1.44144e-125	0.739072	0.863	0.693	3.38019e-121	Tfh	CD74
264	3.80306e-122	0.705537	0.668	0.407	8.91817e-118	Tfh	PBXIP1
265	2.16725e-112	0.698059	0.61	0.358	5.08219e-108	Tfh	PPP2R5C
266	2.91211e-109	0.765878	0.576	0.335	6.82891e-105	Tfh	ITGB1
267	1.42076e-99	0.824565	0.61	0.398	3.33168e-95	Tfh	ITGA4
268	1.36158e-50	0.720213	0.685	0.521	3.19291e-46	Tfh	MT2A
269	0	2.44261	0.551	0.036	0	Th1	GZMK
270	0	1.43758	0.529	0.105	0	Th1	GZMA
271	0	1.43511	0.74	0.146	0	Th1	CCL5
272	0	1.31828	0.543	0.134	0	Th1	LYAR
273	0	1.25261	0.32	0.121	0	Th1	FOS
274	0	1.24116	0.475	0.2	0	Th1	KLRB1
275	0	1.07879	0.36	0.116	0	Th1	DUSP2
276	0	1.05906	0.565	0.32	0	Th1	DUSP1
277	0	0.947196	0.513	0.264	0	Th1	TNFAIP3
278	0	0.934799	0.349	0.07	0	Th1	CXCR3
279	0	0.931427	0.771	0.425	0	Th1	AHNAK
280	0	0.909848	0.976	0.727	0	Th1	S100A4
281	0	0.889851	0.822	0.491	0	Th1	ANXA1
282	0	0.808796	0.831	0.544	0	Th1	S100A11
283	0	0.807122	0.725	0.454	0	Th1	KLF6
284	0	0.762237	0.959	0.86	0	Th1	IL7R
285	0	0.755309	0.295	0.079	0	Th1	HOPX
286	0	0.751751	0.947	0.855	0	Th1	ZFP36L2
287	0	0.750421	0.831	0.683	0	Th1	CD74
288	0	0.735734	0.32	0.107	0	Th1	KLRG1
289	0	0.728775	0.371	0.154	0	Th1	PTGER2
290	0	0.670322	0.993	0.933	0	Th1	IL32
291	0	0.663405	0.314	0.1	0	Th1	STOM
292	0	0.65375	0.908	0.741	0	Th1	S100A10
293	0	0.651617	0.417	0.215	0	Th1	TIMP1
294	0	0.633377	0.503	0.298	0	Th1	SYNE2
295	0	0.594288	0.464	0.239	0	Th1	ANXA2
296	0	0.58453	0.727	0.499	0	Th1	CLIC1
297	0	0.581019	0.421	0.138	0	Th1	CST7
298	0	0.572757	0.286	0.116	0	Th1	ERN1
299	0	0.569652	0.872	0.706	0	Th1	CRIP1
300	0	0.561866	0.815	0.6	0	Th1	CD99
301	0	0.551829	0.98	0.906	0	Th1	SH3BGRL3
302	5.12418e-299	0.514527	0.291	0.129	1.20162e-294	Th1	MYO1F
303	1.90703e-289	0.589295	0.374	0.193	4.47199e-285	Th1	GBP5
304	9.70002e-289	0.485858	0.305	0.14	2.27466e-284	Th1	SAMD3
305	4.85677e-286	0.610613	0.584	0.384	1.13891e-281	Th1	ITGA4
306	3.87078e-253	0.486178	0.54	0.344	9.07697e-249	Th1	IL10RA
307	9.52974e-247	0.536023	0.388	0.22	2.23472e-242	Th1	PARP8
308	4.26955e-235	0.509304	0.556	0.383	1.00121e-230	Th1	PAXX
309	1.68361e-225	0.52456	0.805	0.708	3.94806e-221	Th1	TSC22D3
310	7.50274e-224	0.504654	0.48	0.307	1.75939e-219	Th1	CAST
311	4.18905e-221	0.495197	0.465	0.295	9.82333e-217	Th1	TRADD
312	1.06752e-214	0.515228	0.255	0.124	2.50332e-210	Th1	PPP1R15A
313	4.13169e-192	0.462974	0.455	0.295	9.6888e-188	Th1	TXN
314	2.01905e-185	0.52445	0.513	0.359	4.73466e-181	Th1	CD69
315	4.53346e-168	0.568512	0.786	0.682	1.0631e-163	Th1	JUNB
316	4.22358e-162	0.46007	0.48	0.34	9.9043e-158	Th1	ALOX5AP
317	3.15548e-130	0.753795	0.623	0.514	7.3996e-126	Th1	MT2A
318	1.42328e-128	0.6915	0.342	0.224	3.33758e-124	Th1	JUN
319	0	1.30984	0.572	0.208	0	Th17	LGALS1
320	0	1.26296	0.988	0.724	0	Th17	S100A4
321	0	1.11307	0.941	0.697	0	Th17	CRIP1
322	0	1.03433	0.859	0.485	0	Th17	ANXA1
323	0	1.01134	0.884	0.536	0	Th17	S100A11
324	0	1.00193	0.792	0.421	0	Th17	AHNAK
325	0	0.985873	0.985	0.917	0	Th17	VIM
326	0	0.925864	0.944	0.736	0	Th17	S100A10
327	0	0.879379	0.735	0.41	0	Th17	PLP2
328	0	0.872559	0.278	0.053	0	Th17	LGALS3
329	0	0.859913	0.56	0.227	0	Th17	ANXA2
330	0	0.794157	0.309	0.054	0	Th17	CCR6
331	0	0.779058	0.943	0.825	0	Th17	S100A6
332	0	0.77114	0.483	0.207	0	Th17	TIMP1
333	0	0.762935	0.298	0.068	0	Th17	CAPG
334	0	0.752362	0.533	0.322	0	Th17	DUSP1
335	0	0.730432	0.337	0.124	0	Th17	CRIP2
336	0	0.722164	0.959	0.859	0	Th17	IL7R
337	0	0.710961	0.621	0.309	0	Th17	ITGB1
338	0	0.69826	0.733	0.452	0	Th17	KLF6
339	0	0.660443	0.283	0.075	0	Th17	TNFRSF4
340	0	0.655016	0.577	0.329	0	Th17	ALOX5AP
341	0	0.646099	0.674	0.435	0	Th17	AQP3
342	0	0.604963	0.42	0.223	0	Th17	GLIPR1
343	0	0.573284	0.446	0.215	0	Th17	ANXA5
344	0	0.567789	0.517	0.288	0	Th17	TRADD
345	0	0.560995	0.344	0.136	0	Th17	YWHAH
346	0	0.557981	0.874	0.7	0	Th17	TAGLN2
347	0	0.543816	0.984	0.905	0	Th17	SH3BGRL3
348	0	0.541735	0.976	0.905	0	Th17	LTB
349	0	0.5252	0.744	0.496	0	Th17	CLIC1
350	0	0.505853	0.91	0.767	0	Th17	EMP3
351	0	0.47783	0.286	0.115	0	Th17	ERN1
352	5.64163e-304	0.862233	0.28	0.124	1.32296e-299	Th17	FOS
353	4.55231e-299	0.654852	0.405	0.216	1.06752e-294	Th17	DDIT4
354	2.77038e-294	0.492879	0.77	0.564	6.49653e-290	Th17	COTL1
355	2.33889e-282	0.519229	0.497	0.289	5.48469e-278	Th17	TXN
356	8.32793e-281	0.484124	0.373	0.191	1.9529e-276	Th17	CD82
357	4.8145e-268	0.501756	0.325	0.158	1.129e-263	Th17	PTGER2
358	2.40438e-267	0.545074	0.394	0.207	5.63828e-263	Th17	KLRB1
359	6.2613e-254	0.557226	0.391	0.216	1.46827e-249	Th17	CMTM6
360	4.79749e-249	0.533597	0.341	0.177	1.12501e-244	Th17	CISH
361	3.32545e-247	0.514686	0.658	0.475	7.79818e-243	Th17	ARHGAP15
362	5.40447e-245	0.441233	0.341	0.175	1.26735e-240	Th17	FKBP11
363	3.11616e-230	0.458331	0.635	0.442	7.30739e-226	Th17	SEC61B
364	6.97685e-221	0.481376	0.318	0.168	1.63607e-216	Th17	USP10
365	3.38106e-218	0.534653	0.445	0.27	7.92858e-214	Th17	TNFAIP3
366	1.13794e-204	0.472247	0.416	0.25	2.66846e-200	Th17	GATA3
367	5.60458e-203	0.462233	0.28	0.143	1.31427e-198	Th17	CTSA
368	5.79024e-203	0.431294	0.664	0.491	1.35781e-198	Th17	LDHA
369	0	0.9727	0.277	0.015	0	Th2	NEFL
370	3.30563e-270	1.1893	0.657	0.26	7.75171e-266	Th2	GATA3
371	6.32337e-253	0.711107	0.31	0.066	1.48283e-248	Th2	FXYD7
372	7.73984e-251	0.899753	0.529	0.168	1.81499e-246	Th2	PTGER2
373	4.12963e-237	0.957588	0.906	0.516	9.68397e-233	Th2	ANXA1
374	8.24535e-220	0.685981	0.343	0.087	1.93353e-215	Th2	CAPG
375	2.58483e-205	0.662216	0.986	0.915	6.06143e-201	Th2	FXYD5
376	9.55578e-197	0.858986	0.58	0.228	2.24083e-192	Th2	TIMP1
377	7.0768e-194	0.753603	0.983	0.746	1.65951e-189	Th2	S100A4
378	1.91321e-191	0.579193	0.255	0.057	4.48649e-187	Th2	WDR86-AS1
379	2.00488e-159	0.631239	0.315	0.092	4.70145e-155	Th2	TNFRSF4
380	5.51772e-154	0.789653	0.564	0.238	1.2939e-149	Th2	LGALS1
381	9.11363e-153	0.636614	0.986	0.923	2.13715e-148	Th2	VIM
382	1.54904e-148	0.717812	0.874	0.565	3.63249e-144	Th2	S100A11
383	1.15951e-145	0.633202	0.373	0.128	2.71905e-141	Th2	ERN1
384	5.05606e-141	0.700917	0.936	0.718	1.18565e-136	Th2	CRIP1
385	3.17699e-120	0.466959	0.989	0.938	7.45003e-116	Th2	IL32
386	3.61979e-115	0.666949	0.741	0.456	8.48842e-111	Th2	SEC61B
387	7.45534e-107	0.62176	0.375	0.15	1.74828e-102	Th2	TNFSF10
388	1.36865e-106	0.629936	0.359	0.141	3.20949e-102	Th2	CRIP2
389	6.4789e-104	0.530856	0.944	0.753	1.5193e-99	Th2	S100A10
390	2.05796e-102	0.599431	0.733	0.437	4.82591e-98	Th2	PLP2
391	1.45726e-101	0.6018	0.765	0.452	3.41728e-97	Th2	AHNAK
392	5.99053e-97	0.570131	0.496	0.238	1.40478e-92	Th2	GLIPR1
393	6.14383e-95	0.560788	0.625	0.335	1.44073e-90	Th2	ITGB1
394	2.30149e-93	0.956878	0.33	0.136	5.39699e-89	Th2	FOS
395	5.25416e-87	0.548601	0.899	0.714	1.2321e-82	Th2	TAGLN2
396	1.72928e-83	0.531539	0.849	0.674	4.05516e-79	Th2	PPIB
397	1.01337e-81	0.458181	0.979	0.867	2.37635e-77	Th2	IL7R
398	5.44867e-81	0.559831	0.602	0.351	1.27771e-76	Th2	P4HB
399	6.64444e-79	0.569937	0.722	0.489	1.55812e-74	Th2	ARHGAP15
400	6.99978e-79	0.564667	0.816	0.625	1.64145e-74	Th2	NME2
401	1.67998e-76	0.834498	0.566	0.339	3.93955e-72	Th2	DUSP1
402	1.86807e-72	0.542604	0.558	0.316	4.38062e-68	Th2	C1orf162
403	1.08122e-65	0.623384	0.436	0.232	2.53546e-61	Th2	DDIT4
404	6.14091e-61	0.409025	0.446	0.234	1.44004e-56	Th2	ANXA5
405	8.32661e-60	0.442039	0.385	0.196	1.95259e-55	Th2	CDK2AP2
406	3.69401e-58	0.424791	0.878	0.724	8.66244e-54	Th2	IFITM2
407	1.92743e-56	0.436657	0.42	0.226	4.51983e-52	Th2	SEC11C
408	2.61944e-56	0.462561	0.543	0.328	6.14259e-52	Th2	XBP1
409	8.75684e-51	0.414088	0.514	0.307	2.05348e-46	Th2	TRADD
410	7.25999e-49	0.401909	0.433	0.242	1.70247e-44	Th2	PDIA6
411	3.72877e-48	0.385322	0.264	0.125	8.74396e-44	Th2	KLRG1
412	6.66192e-48	0.444295	0.695	0.505	1.56222e-43	Th2	LDHA
413	1.39401e-45	0.392735	0.324	0.17	3.26896e-41	Th2	SND1
414	1.12061e-44	0.386731	0.609	0.407	2.62783e-40	Th2	TRAM1
415	2.72901e-41	0.38535	0.473	0.293	6.39954e-37	Th2	CANX
416	8.05989e-34	0.476028	0.586	0.415	1.89004e-29	Th2	NFKBIA
417	9.02995e-33	0.426958	0.504	0.336	2.11752e-28	Th2	IER2
418	1.61663e-18	0.710555	0.321	0.224	3.79099e-14	Th2	KLRB1
419	0	1.98548	0.53	0.023	0	aTreg	FOXP3
420	0	1.53029	0.481	0.119	0	aTreg	HLA-DRB1
421	0	1.4486	0.488	0.08	0	aTreg	TIGIT
422	0	1.41227	0.845	0.689	0	aTreg	CD74
423	0	1.33792	0.38	0.093	0	aTreg	HLA-DRB5
424	0	1.26545	0.313	0.023	0	aTreg	RTKN2
425	0	1.2548	0.991	0.936	0	aTreg	IL32
426	0	1.22995	0.518	0.195	0	aTreg	GBP5
427	0	1.20522	0.347	0.091	0	aTreg	HLA-DRA
428	0	1.17746	0.55	0.235	0	aTreg	HLA-DPB1
429	0	1.14502	0.504	0.204	0	aTreg	HLA-DPA1
430	0	1.13662	0.323	0.018	0	aTreg	IKZF2
431	0	1.08213	0.552	0.245	0	aTreg	ANXA2
432	0	1.03407	0.659	0.348	0	aTreg	IL10RA
433	0	1.01883	0.35	0.1	0	aTreg	CYTOR
434	0	1.00317	0.291	0.064	0	aTreg	LGALS3
435	0	0.996527	0.966	0.739	0	aTreg	S100A4
436	0	0.98412	0.326	0.06	0	aTreg	STAM
437	0	0.979698	0.479	0.183	0	aTreg	TNFRSF1B
438	0	0.951887	0.582	0.33	0	aTreg	USP15
439	0	0.940187	0.92	0.748	0	aTreg	S100A10
440	0	0.936969	0.281	0.047	0	aTreg	CTLA4
441	0	0.918378	0.274	0.054	0	aTreg	HLA-DQB1
442	0	0.910202	0.625	0.365	0	aTreg	EZR
443	0	0.90927	0.383	0.13	0	aTreg	SHMT2
444	0	0.901824	0.258	0.038	0	aTreg	IL2RA
445	0	0.859571	0.766	0.508	0	aTreg	CLIC1
446	0	0.800381	0.294	0.078	0	aTreg	NIBAN1
447	0	0.767186	0.996	0.992	0	aTreg	HLA-A
448	0	0.74781	0.963	0.89	0	aTreg	GAPDH
449	0	0.742439	0.261	0.063	0	aTreg	LAIR2
450	0	0.698158	0.288	0.086	0	aTreg	IL2RB
451	1.07135e-301	0.730762	0.842	0.718	2.51231e-297	aTreg	LSP1
452	3.50437e-299	0.866546	0.711	0.519	8.21775e-295	aTreg	ISG20
453	6.46568e-295	0.799326	0.597	0.327	1.5162e-290	aTreg	ITGB1
454	2.03678e-291	0.822891	0.268	0.088	4.77625e-287	aTreg	TTN
455	7.43879e-291	0.883302	0.472	0.237	1.7444e-286	aTreg	DOK2
456	1.71378e-259	0.785207	0.448	0.223	4.01882e-255	aTreg	ARID5B
457	2.72818e-256	0.839397	0.494	0.268	6.39757e-252	aTreg	CLDND1
458	3.10133e-234	0.643807	0.29	0.113	7.27262e-230	aTreg	RNF214
459	4.86864e-223	0.727369	0.609	0.415	1.1417e-218	aTreg	SKAP1
460	6.94628e-208	0.736808	0.398	0.203	1.6289e-203	aTreg	BIRC3
461	2.02265e-205	0.714907	0.454	0.258	4.74311e-201	aTreg	CARD16
462	2.93494e-183	0.662448	0.416	0.229	6.88243e-179	aTreg	ANXA5
463	7.16814e-177	0.70064	0.481	0.297	1.68093e-172	aTreg	TTC39C
464	1.27605e-167	0.886042	0.509	0.347	2.99234e-163	aTreg	SAT1
465	2.56128e-166	0.663916	0.614	0.461	6.0062e-162	aTreg	SELPLG
466	5.94677e-154	0.670666	0.369	0.205	1.39452e-149	aTreg	GBP2
467	7.07124e-138	0.827006	0.405	0.236	1.65821e-133	aTreg	LGALS1
468	2.72896e-90	0.646234	0.504	0.388	6.39941e-86	aTreg	NEAT1
469	0	1.20978	0.375	0.039	0	rTreg	FOXP3
470	1.52094e-259	0.311958	1	1	3.56661e-255	rTreg	RPL32
471	2.88476e-172	0.320008	1	0.999	6.76476e-168	rTreg	RPL12
472	4.91638e-152	0.290379	1	0.999	1.15289e-147	rTreg	RPL8
473	1.10591e-131	0.260686	1	0.999	2.59337e-127	rTreg	RPS6
474	2.54501e-124	0.609233	0.278	0.111	5.96804e-120	rTreg	LINC00402
475	7.63291e-124	0.268809	0.998	0.998	1.78992e-119	rTreg	RPL5
476	1.74914e-117	0.544525	0.874	0.665	4.10173e-113	rTreg	SELL
477	3.47527e-114	0.271567	0.998	0.995	8.14951e-110	rTreg	RPL36
478	3.89049e-110	0.614461	0.304	0.137	9.12319e-106	rTreg	SHMT2
479	4.66799e-106	0.325199	0.992	0.976	1.09464e-101	rTreg	PABPC1
480	6.84657e-104	0.530499	0.799	0.618	1.60552e-99	rTreg	LEF1
481	1.08816e-73	0.308521	0.989	0.979	2.55173e-69	rTreg	FTL
482	1.52013e-70	0.51039	0.647	0.511	3.56471e-66	rTreg	PIK3IP1
483	4.95093e-70	0.48228	0.344	0.193	1.16099e-65	rTreg	TNFRSF1B
484	1.24046e-65	0.459148	0.704	0.566	2.90888e-61	rTreg	FCMR
485	1.0334e-64	0.497296	0.336	0.195	2.42333e-60	rTreg	TXK
486	1.19488e-64	0.541817	0.483	0.339	2.802e-60	rTreg	USP15
487	1.38474e-63	0.253889	0.995	0.984	3.24722e-59	rTreg	EEF1B2
488	4.61114e-61	0.50304	0.348	0.209	1.08131e-56	rTreg	BIRC3
489	8.31631e-59	0.362326	0.892	0.831	1.95018e-54	rTreg	GAS5
490	4.40271e-58	0.489127	0.288	0.16	1.03244e-53	rTreg	SESN3
491	1.27023e-57	0.518213	0.601	0.481	2.97868e-53	rTreg	AC243960.1
492	6.35452e-54	0.435617	0.695	0.589	1.49013e-49	rTreg	FOXP1
493	6.96021e-51	0.45511	0.28	0.163	1.63217e-46	rTreg	MLLT3
494	2.55896e-45	0.323742	0.888	0.84	6.00077e-41	rTreg	C12orf57
495	1.71369e-40	0.409841	0.61	0.496	4.0186e-36	rTreg	PRKCQ-AS1
496	1.13039e-39	0.262467	0.932	0.887	2.65076e-35	rTreg	SNHG29
497	7.83803e-34	0.42196	0.524	0.422	1.83802e-29	rTreg	CXCR4
498	2.21383e-32	0.314378	0.593	0.495	5.19143e-28	rTreg	CD27
499	5.73731e-32	0.382926	0.471	0.366	1.3454e-27	rTreg	MYC
500	7.58235e-31	0.289036	0.804	0.759	1.77806e-26	rTreg	SNHG6
501	4.25847e-30	0.380047	0.297	0.206	9.98612e-26	rTreg	RASA2
502	2.36541e-27	0.349772	0.429	0.339	5.54688e-23	rTreg	PRDX6
503	6.69709e-25	0.262458	0.794	0.747	1.57047e-20	rTreg	HSP90AB1
504	1.529e-24	0.256037	0.726	0.677	3.5855e-20	rTreg	ZFAS1
505	3.34981e-23	0.317623	0.382	0.299	7.8553e-19	rTreg	SNHG7
506	5.67343e-22	0.293044	0.536	0.467	1.33042e-17	rTreg	LBH
507	3.0064e-21	0.250175	0.446	0.361	7.05002e-17	rTreg	IL10RA
508	2.98282e-20	0.250343	0.683	0.63	6.99471e-16	rTreg	LEPROTL1
509	1.4849e-18	0.28559	0.286	0.215	3.48209e-14	rTreg	NFKBIZ
510	3.11093e-18	0.292083	0.271	0.203	7.29513e-14	rTreg	GIMAP6
511	9.64846e-16	0.308316	0.425	0.367	2.26256e-11	rTreg	TPR
512	1.25125e-15	0.252852	0.374	0.312	2.93419e-11	rTreg	THEM4
513	2.31521e-15	0.269358	0.322	0.26	5.42918e-11	rTreg	IL6ST
514	2.64101e-15	0.273627	0.271	0.211	6.19316e-11	rTreg	PDE3B
515	2.61043e-13	0.256874	0.331	0.276	6.12146e-09	rTreg	SNHG1
516	6.72335e-10	0.294121	0.288	0.234	1.57663e-05	rTreg	JUN

## Sheet: CD4T_scATAC
	p_val	avg_log2FC	pct.1	pct.2	p_val_adj	cluster	gene
1	0	0.629071	0.906	0.739	0	CD4Tn_1	LEF1
2	0	0.603819	0.975	0.916	0	CD4Tn_1	BACH2
3	0	0.589409	0.752	0.495	0	CD4Tn_1	ACTN1
4	0	0.550069	0.85	0.653	0	CD4Tn_1	SATB1
5	0	0.530719	0.803	0.575	0	CD4Tn_1	APBA2
6	0	0.522774	0.845	0.666	0	CD4Tn_1	IGF1R
7	0	0.522674	0.554	0.273	0	CD4Tn_1	LY86
8	0	0.508106	0.813	0.625	0	CD4Tn_1	MAML3
9	0	0.50732	0.425	0.109	0	CD4Tn_1	KRT73
10	0	0.469033	0.711	0.478	0	CD4Tn_1	PCSK5
11	0	0.448491	0.761	0.528	0	CD4Tn_1	KLF7
12	0	0.44516	0.901	0.807	0	CD4Tn_1	MAN1C1
13	0	0.444373	0.48	0.246	0	CD4Tn_1	CACHD1
14	0	0.420682	0.82	0.68	0	CD4Tn_1	FAM117B
15	0	0.415922	0.66	0.444	0	CD4Tn_1	ANKRD55
16	0	0.412053	0.508	0.267	0	CD4Tn_1	EDAR
17	0	0.400629	0.42	0.162	0	CD4Tn_1	KRT2
18	0	0.39253	0.537	0.308	0	CD4Tn_1	ZNF516
19	0	0.384613	0.897	0.817	0	CD4Tn_1	TGFBR2
20	0	0.384192	0.394	0.142	0	CD4Tn_1	NOG
21	0	0.382921	0.59	0.402	0	CD4Tn_1	MTA3
22	0	0.378196	0.867	0.77	0	CD4Tn_1	MLLT3
23	0	0.366495	0.714	0.551	0	CD4Tn_1	ATP10A
24	0	0.363698	0.913	0.859	0	CD4Tn_1	MAD1L1
25	0	0.362542	0.686	0.531	0	CD4Tn_1	CARMIL1
26	0	0.360421	0.703	0.538	0	CD4Tn_1	CERS6
27	0	0.359739	0.646	0.472	0	CD4Tn_1	AK5
28	0	0.348517	0.582	0.385	0	CD4Tn_1	SLC16A10
29	0	0.346434	0.774	0.646	0	CD4Tn_1	HIPK2
30	0	0.346261	0.554	0.373	0	CD4Tn_1	FAM134B
31	0	0.345203	0.401	0.206	0	CD4Tn_1	UBE2E2
32	0	0.34366	0.731	0.602	0	CD4Tn_1	SSBP3
33	0	0.34342	0.501	0.277	0	CD4Tn_1	ARRDC4
34	0	0.338212	0.687	0.536	0	CD4Tn_1	SPATA6L
35	0	0.335434	0.676	0.523	0	CD4Tn_1	APBB1
36	0	0.334353	0.867	0.769	0	CD4Tn_1	SNX9
37	0	0.334294	0.839	0.73	0	CD4Tn_1	RIN3
38	0	0.33216	0.518	0.334	0	CD4Tn_1	PECAM1
39	0	0.330503	0.756	0.629	0	CD4Tn_1	PCBP3
40	0	0.330034	0.811	0.707	0	CD4Tn_1	ITGA6
41	0	0.328036	0.328	0.12	0	CD4Tn_1	CD248
42	0	0.326955	0.545	0.361	0	CD4Tn_1	KLHL29
43	0	0.324146	0.906	0.844	0	CD4Tn_1	TRABD2A
44	0	0.320975	0.79	0.671	0	CD4Tn_1	SNTB1
45	0	0.308805	0.432	0.253	0	CD4Tn_1	CALD1
46	0	0.307417	0.55	0.369	0	CD4Tn_1	NRIP1
47	9.10013e-289	0.324651	0.522	0.357	1.78426e-284	CD4Tn_1	ZPLD1
48	9.13133e-281	0.306606	0.738	0.625	1.79038e-276	CD4Tn_1	RGS10
49	1.93992e-278	0.318885	0.832	0.759	3.80359e-274	CD4Tn_1	ABLIM1
50	3.90007e-205	0.314388	0.534	0.397	7.64687e-201	CD4Tn_1	PDZD2
51	2.57387e-191	0.518882	0.505	0.144	5.04659e-187	CD4Tn_2	UTY
52	4.23604e-146	0.366969	0.389	0.11	8.30561e-142	CD4Tn_2	ZFY
53	7.96535e-130	0.346817	0.351	0.1	1.56177e-125	CD4Tn_2	DDX3Y
54	9.27708e-29	0.325928	0.603	0.451	1.81896e-24	CD4Tn_2	MDGA1
55	3.12063e-28	0.274278	0.709	0.545	6.11862e-24	CD4Tn_2	KANK1
56	4.20562e-27	0.260198	0.492	0.33	8.24596e-23	CD4Tn_2	ADTRP
57	1.92079e-25	0.251921	0.861	0.737	3.7661e-21	CD4Tn_2	IGF1R
58	9.26461e-24	0.276706	0.792	0.679	1.81651e-19	CD4Tn_2	VOPP1
59	3.30879e-172	0.301813	0.322	0.157	6.48754e-168	CD4Tm	SMCO4
60	2.53101e-153	0.399698	0.617	0.456	4.96256e-149	CD4Tm	MAP3K4
61	1.34926e-138	0.413647	0.59	0.449	2.64549e-134	CD4Tm	NAB1
62	1.16426e-137	0.305926	0.916	0.845	2.28276e-133	CD4Tm	ARID5B
63	1.54295e-136	0.341009	0.771	0.658	3.02527e-132	CD4Tm	LIMS1
64	1.95808e-135	0.31222	0.518	0.347	3.83921e-131	CD4Tm	TIGIT
65	6.832e-113	0.288943	0.783	0.669	1.33955e-108	CD4Tm	VOPP1
66	1.00776e-111	0.289153	0.746	0.619	1.97591e-107	CD4Tm	ST8SIA1
67	3.57321e-111	0.308776	0.752	0.65	7.006e-107	CD4Tm	IL6R
68	1.86158e-108	0.295918	0.529	0.388	3.65e-104	CD4Tm	CXCR5
69	7.36594e-102	0.258518	0.555	0.404	1.44424e-97	CD4Tm	MAF
70	2.5461e-94	0.276526	0.81	0.725	4.99213e-90	CD4Tm	GPRIN3
71	2.55132e-94	0.268471	0.8	0.7	5.00237e-90	CD4Tm	VMP1
72	5.76935e-94	0.258851	0.784	0.673	1.1312e-89	CD4Tm	UST
73	1.28389e-89	0.261272	0.804	0.694	2.51732e-85	CD4Tm	EPHA4
74	3.26834e-81	0.259552	0.613	0.491	6.40823e-77	CD4Tm	ZC3H12D
75	0	1.08988	0.919	0.288	0	CD4T_CTL	ZEB2
76	0	0.59904	0.753	0.22	0	CD4T_CTL	EFNA5
77	0	0.566124	0.663	0.157	0	CD4T_CTL	KLRD1
78	0	0.553151	0.701	0.172	0	CD4T_CTL	C1orf21
79	0	0.494893	0.542	0.097	0	CD4T_CTL	S1PR5
80	0	0.492609	0.545	0.11	0	CD4T_CTL	TTC38
81	0	0.478976	0.558	0.103	0	CD4T_CTL	KLRC4-KLRK1
82	0	0.362119	0.382	0.053	0	CD4T_CTL	CMKLR1
83	0	0.343707	0.463	0.097	0	CD4T_CTL	CX3CR1
84	0	0.32837	0.382	0.044	0	CD4T_CTL	FGFBP2
85	0	0.32514	0.407	0.057	0	CD4T_CTL	NKG7
86	2.44389e-307	0.521884	0.75	0.243	4.79173e-303	CD4T_CTL	GAS7
87	3.73443e-294	0.508397	0.68	0.21	7.32211e-290	CD4T_CTL	SLC15A4
88	1.58173e-286	0.440319	0.661	0.197	3.10129e-282	CD4T_CTL	CADM1
89	7.48321e-276	0.394791	0.585	0.163	1.46723e-271	CD4T_CTL	LRFN2
90	1.05863e-268	0.551365	0.772	0.286	2.07566e-264	CD4T_CTL	SETBP1
91	1.97905e-256	0.574514	0.806	0.325	3.88033e-252	CD4T_CTL	MCTP2
92	2.17528e-254	0.327437	0.538	0.145	4.26507e-250	CD4T_CTL	DOCK5
93	1.32127e-243	0.442075	0.59	0.183	2.59062e-239	CD4T_CTL	METRNL
94	3.41142e-237	0.47759	0.683	0.243	6.68878e-233	CD4T_CTL	PIK3AP1
95	2.40356e-234	0.310044	0.445	0.111	4.71265e-230	CD4T_CTL	VIT
96	3.84402e-216	0.409554	0.627	0.21	7.53698e-212	CD4T_CTL	CST7
97	3.77474e-207	0.532446	0.762	0.332	7.40113e-203	CD4T_CTL	PLCG2
98	1.33577e-204	0.343302	0.624	0.214	2.61904e-200	CD4T_CTL	ME3
99	5.36379e-189	0.380272	0.701	0.265	1.05168e-184	CD4T_CTL	JAKMIP1
100	2.44026e-183	0.370475	0.599	0.214	4.78463e-179	CD4T_CTL	OSBPL5
101	1.21263e-161	0.446676	0.602	0.242	2.3776e-157	CD4T_CTL	CD8A
102	4.56283e-159	0.316021	0.532	0.19	8.94633e-155	CD4T_CTL	ADGRG5
103	2.32418e-157	0.322178	0.55	0.198	4.55703e-153	CD4T_CTL	ENC1
104	4.55112e-156	0.464971	0.798	0.39	8.92339e-152	CD4T_CTL	LPCAT1
105	4.0359e-129	0.315254	0.594	0.248	7.9132e-125	CD4T_CTL	ADGRG1
106	1.73428e-123	0.331265	0.715	0.336	3.40041e-119	CD4T_CTL	B4GALT5
107	3.71244e-121	0.406574	0.79	0.415	7.27898e-117	CD4T_CTL	PRR5L
108	8.11654e-118	0.447828	0.906	0.589	1.59141e-113	CD4T_CTL	SPON2
109	1.98699e-117	0.420511	0.969	0.803	3.89589e-113	CD4T_CTL	ARHGAP26
110	6.67677e-117	0.37904	0.792	0.417	1.30911e-112	CD4T_CTL	BHLHE40
111	2.11157e-109	0.416958	0.989	0.891	4.14015e-105	CD4T_CTL	FAM53B
112	1.72063e-105	0.393122	0.991	0.915	3.37364e-101	CD4T_CTL	RP11-12J10.3
113	1.60813e-102	0.346948	0.713	0.368	3.15306e-98	CD4T_CTL	LGR6
114	4.59591e-99	0.314818	0.719	0.369	9.0112e-95	CD4T_CTL	EFHD2
115	2.06407e-95	0.358041	0.849	0.518	4.04703e-91	CD4T_CTL	VAV3
116	6.07864e-94	0.325449	0.821	0.476	1.19184e-89	CD4T_CTL	NCALD
117	9.60003e-94	0.380331	0.961	0.757	1.88228e-89	CD4T_CTL	RUNX3
118	5.69844e-93	0.331584	0.744	0.412	1.11729e-88	CD4T_CTL	MYO1F
119	2.42622e-86	0.359582	0.853	0.559	4.7571e-82	CD4T_CTL	MAPK1
120	1.01876e-82	0.313871	0.745	0.421	1.99748e-78	CD4T_CTL	KLHDC4
121	2.06004e-82	0.345825	0.831	0.533	4.03911e-78	CD4T_CTL	AOAH
122	3.00885e-79	0.348166	0.962	0.821	5.89945e-75	CD4T_CTL	AKNA
123	5.83455e-77	0.321006	0.947	0.746	1.14398e-72	CD4T_CTL	CMIP
124	4.47835e-74	0.338006	0.955	0.769	8.7807e-70	CD4T_CTL	RIN3
125	7.19339e-288	0.844123	0.791	0.495	1.41041e-283	Tfh	TOX
126	1.04623e-280	0.59083	0.988	0.922	2.05135e-276	Tfh	ATXN1
127	2.2223e-215	0.599156	0.856	0.621	4.35726e-211	Tfh	ST8SIA1
128	1.98923e-155	0.516216	0.929	0.815	3.90029e-151	Tfh	NFATC2
129	2.86539e-143	0.484785	0.662	0.413	5.61817e-139	Tfh	PRR5L
130	2.12645e-116	0.391352	0.932	0.848	4.16933e-112	Tfh	ARID5B
131	2.23332e-114	0.371816	0.583	0.353	4.37887e-110	Tfh	TIGIT
132	3.08817e-110	0.340451	0.987	0.957	6.05498e-106	Tfh	FYN
133	5.86022e-105	0.464519	0.613	0.417	1.14901e-100	Tfh	GFOD1
134	2.92591e-100	0.384879	0.939	0.856	5.73683e-96	Tfh	RAPGEF1
135	5.29949e-82	0.340032	0.49	0.297	1.03907e-77	Tfh	ZEB2
136	3.95981e-79	0.374593	0.882	0.773	7.764e-75	Tfh	PPP1R16B
137	9.64332e-75	0.317815	0.664	0.494	1.89077e-70	Tfh	GRAMD1B
138	1.34193e-71	0.320988	0.693	0.527	2.63112e-67	Tfh	TIAM2
139	1.05617e-70	0.334392	0.785	0.665	2.07084e-66	Tfh	COTL1
140	1.29207e-68	0.310296	0.899	0.818	2.53336e-64	Tfh	P2RY8
141	4.01546e-67	0.306374	0.563	0.398	7.8731e-63	Tfh	QSOX2
142	1.10746e-66	0.251355	0.36	0.207	2.1714e-62	Tfh	ATP9A
143	8.33733e-63	0.286763	0.937	0.869	1.6347e-58	Tfh	ZNF831
144	4.51411e-62	0.286786	0.421	0.265	8.85081e-58	Tfh	GNG4
145	1.09391e-61	0.360926	0.826	0.723	2.14483e-57	Tfh	XXYLT1
146	1.48108e-57	0.262066	0.506	0.343	2.90395e-53	Tfh	CDYL2
147	2.48122e-56	0.277068	0.821	0.715	4.86494e-52	Tfh	ELOVL5
148	8.06423e-52	0.278596	0.54	0.395	1.58115e-47	Tfh	ICOS
149	5.63028e-51	0.304827	0.876	0.797	1.10393e-46	Tfh	ZFPM1
150	1.07911e-48	0.2953	0.931	0.886	2.11582e-44	Tfh	NCK2
151	3.02353e-48	0.293401	0.799	0.697	5.92824e-44	Tfh	ICA1
152	5.82517e-40	0.255087	0.751	0.665	1.14214e-35	Tfh	LIMS1
153	1.93945e-33	0.284591	0.558	0.459	3.80267e-29	Tfh	NAB1
154	0	0.587179	0.907	0.745	0	Th1	RUNX3
155	0	0.567239	0.769	0.466	0	Th1	FAM129A
156	0	0.558495	0.926	0.793	0	Th1	ARHGAP26
157	0	0.554751	0.853	0.653	0	Th1	LMNA
158	0	0.541261	0.731	0.455	0	Th1	NCALD
159	0	0.52182	0.683	0.396	0	Th1	BHLHE40
160	0	0.454953	0.903	0.712	0	Th1	PREX1
161	0	0.374527	0.417	0.169	0	Th1	F2R
162	6.70838e-301	0.470615	0.664	0.395	1.31531e-296	Th1	PRR5L
163	1.23118e-271	0.427601	0.767	0.539	2.41397e-267	Th1	NHSL2
164	7.83051e-268	0.450827	0.895	0.742	1.53533e-263	Th1	AHNAK
165	6.72448e-252	0.38572	0.507	0.278	1.31847e-247	Th1	TBX21
166	2.79602e-245	0.380112	0.542	0.306	5.48215e-241	Th1	PLEKHG3
167	6.44151e-245	0.40584	0.731	0.494	1.26299e-240	Th1	ADAM19
168	2.6253e-239	0.416712	0.715	0.507	5.14742e-235	Th1	FYCO1
169	5.48254e-234	0.392086	0.927	0.808	1.07496e-229	Th1	NFATC2
170	8.92155e-230	0.405806	0.706	0.483	1.74925e-225	Th1	GNAO1
171	2.52155e-224	0.366217	0.552	0.333	4.94401e-220	Th1	LYAR
172	1.42744e-223	0.365661	0.946	0.85	2.79878e-219	Th1	RAPGEF1
173	8.19175e-219	0.374915	0.9	0.763	1.60616e-214	Th1	PPP1R16B
174	2.53238e-216	0.400387	0.828	0.668	4.96525e-212	Th1	FOSL2
175	7.24076e-201	0.373538	0.889	0.768	1.4197e-196	Th1	SMAD3
176	2.2396e-183	0.306582	0.5	0.298	4.39118e-179	Th1	EDARADD
177	5.90713e-181	0.345447	0.819	0.668	1.15821e-176	Th1	UST
178	8.96553e-177	0.298528	0.485	0.286	1.75787e-172	Th1	CYB561
179	3.80837e-172	0.284671	0.475	0.278	7.46708e-168	Th1	ROR2
180	3.08663e-166	0.30621	0.512	0.317	6.05196e-162	Th1	MCTP2
181	4.56689e-166	0.326776	0.598	0.404	8.9543e-162	Th1	CD58
182	7.23349e-166	0.337302	0.751	0.58	1.41827e-161	Th1	FSIP1
183	4.80614e-163	0.301969	0.95	0.888	9.42339e-159	Th1	PIP4K2A
184	1.42265e-161	0.335507	0.85	0.74	2.78939e-157	Th1	CMIP
185	1.64701e-147	0.269886	0.974	0.919	3.2293e-143	Th1	ATXN1
186	6.88053e-146	0.30117	0.584	0.408	1.34907e-141	Th1	STOM
187	1.25582e-145	0.313292	0.786	0.638	2.46229e-141	Th1	STAT4
188	4.72454e-138	0.293785	0.506	0.327	9.26341e-134	Th1	B4GALT5
189	5.57621e-131	0.298981	0.856	0.75	1.09333e-126	Th1	ATP2B4
190	7.4853e-127	0.300774	0.755	0.616	1.46764e-122	Th1	PLEKHA2
191	2.0308e-126	0.292334	0.799	0.676	3.98178e-122	Th1	RAB27A
192	1.95067e-123	0.314621	0.717	0.579	3.82468e-119	Th1	PDE4A
193	5.05057e-123	0.274173	0.896	0.827	9.90265e-119	Th1	SIK3
194	5.3047e-123	0.293293	0.712	0.563	1.04009e-118	Th1	ANTXR2
195	6.68035e-123	0.293463	0.632	0.479	1.30982e-118	Th1	LUZP1
196	6.95484e-122	0.272666	0.481	0.319	1.36364e-117	Th1	RASGEF1A
197	8.75668e-117	0.272235	0.46	0.301	1.71692e-112	Th1	TPPP
198	8.28404e-116	0.291905	0.719	0.576	1.62425e-111	Th1	CD226
199	1.03856e-109	0.266539	0.56	0.404	2.03631e-105	Th1	MYO1F
200	1.7961e-106	0.278104	0.686	0.553	3.52162e-102	Th1	MAPK1
201	1.60105e-105	0.270512	0.549	0.399	3.13917e-101	Th1	WDR86
202	2.62463e-104	0.316623	0.801	0.706	5.14611e-100	Th1	TNFAIP3
203	2.38099e-47	0.29389	0.324	0.244	4.66841e-43	Th1	CD8A
204	0	0.679079	0.7	0.32	0	Th17	CCR6
205	0	0.637019	0.749	0.438	0	Th17	MAP3K4
206	0	0.583665	0.592	0.239	0	Th17	RORC
207	0	0.559521	0.857	0.652	0	Th17	LMNA
208	0	0.546798	0.777	0.464	0	Th17	FAM129A
209	0	0.508843	0.688	0.395	0	Th17	BHLHE40
210	0	0.506708	0.53	0.212	0	Th17	C8orf46
211	0	0.49559	0.611	0.312	0	Th17	B4GALT5
212	0	0.488431	0.8	0.574	0	Th17	FSIP1
213	0	0.481829	0.802	0.534	0	Th17	NHSL2
214	0	0.472791	0.857	0.663	0	Th17	FOSL2
215	0	0.467558	0.773	0.488	0	Th17	ADAM19
216	0	0.466175	0.546	0.277	0	Th17	DLG5
217	0	0.447795	0.596	0.298	0	Th17	PLEKHG3
218	0	0.43882	0.535	0.269	0	Th17	MB21D2
219	0	0.422609	0.425	0.15	0	Th17	PTPN13
220	0	0.30923	0.353	0.129	0	Th17	IQCA1L
221	7.98288e-296	0.454968	0.645	0.387	1.5652e-291	Th17	WDR86
222	4.56342e-247	0.396451	0.949	0.849	8.9475e-243	Th17	RAPGEF1
223	3.39732e-231	0.386705	0.893	0.712	6.66112e-227	Th17	PREX1
224	6.72364e-230	0.393814	0.894	0.742	1.3183e-225	Th17	AHNAK
225	3.16325e-222	0.402001	0.885	0.764	6.20219e-218	Th17	STK24
226	1.20028e-220	0.412228	0.878	0.748	2.35338e-216	Th17	RUNX3
227	9.21797e-219	0.344899	0.514	0.296	1.80737e-214	Th17	CDK5RAP1
228	6.72881e-217	0.390639	0.87	0.737	1.31932e-212	Th17	CMIP
229	5.29943e-214	0.413529	0.72	0.528	1.03906e-209	Th17	FLNA
230	2.58279e-212	0.371075	0.842	0.665	5.06407e-208	Th17	UST
231	2.97852e-206	0.351409	0.627	0.41	5.83997e-202	Th17	STXBP4
232	1.44967e-205	0.39323	0.761	0.577	2.84237e-201	Th17	IL4I1
233	1.63612e-205	0.321651	0.609	0.384	3.20795e-201	Th17	HHAT
234	1.65857e-203	0.343809	0.555	0.333	3.25196e-199	Th17	AGPAT4
235	1.7221e-200	0.383136	0.786	0.616	3.37653e-196	Th17	ELK3
236	2.66627e-199	0.34496	0.588	0.375	5.22776e-195	Th17	NEO1
237	7.45533e-197	0.368604	0.766	0.58	1.46177e-192	Th17	ZNRF1
238	1.83547e-196	0.360733	0.905	0.799	3.5988e-192	Th17	RUNX2
239	7.50538e-186	0.357487	0.779	0.621	1.47158e-181	Th17	ACTN4
240	9.59135e-180	0.321101	0.507	0.311	1.88058e-175	Th17	CYTH3
241	1.78701e-179	0.370254	0.697	0.508	3.50378e-175	Th17	FYCO1
242	5.46998e-178	0.322796	0.608	0.402	1.0725e-173	Th17	CD58
243	4.85722e-176	0.321165	0.908	0.807	9.52356e-172	Th17	OGDH
244	2.44037e-175	0.31913	0.906	0.815	4.78483e-171	Th17	MPRIP
245	1.51172e-171	0.314528	0.528	0.334	2.96403e-167	Th17	GAB3
246	4.88424e-163	0.321541	0.763	0.589	9.57653e-159	Th17	GALM
247	2.60515e-162	0.311771	0.652	0.454	5.10793e-158	Th17	PLXND1
248	1.22394e-161	0.356651	0.665	0.494	2.39977e-157	Th17	SPIDR
249	1.42719e-160	0.318895	0.611	0.423	2.79829e-156	Th17	CERK
250	6.64545e-156	0.318006	0.891	0.794	1.30297e-151	Th17	ELL
251	1.05606e-150	0.347925	0.761	0.61	2.07062e-146	Th17	GLB1
252	5.60857e-147	0.317397	0.542	0.364	1.09967e-142	Th17	IL23R
253	2.83938e-139	0.310094	0.555	0.381	5.56716e-135	Th17	C1orf141
254	6.4124e-282	0.696775	0.696	0.401	1.25728e-277	Th2	SNED1
255	2.9484e-272	0.621579	0.727	0.407	5.78093e-268	Th2	PRR5L
256	4.64433e-254	0.554095	0.805	0.503	9.10613e-250	Th2	ADAM19
257	4.73974e-236	0.5959	0.828	0.615	9.2932e-232	Th2	GLB1
258	8.17805e-221	0.558408	0.765	0.484	1.60347e-216	Th2	FAM129A
259	9.05193e-171	0.344584	0.337	0.132	1.77481e-166	Th2	ZDHHC11B
260	1.86537e-166	0.438792	0.586	0.341	3.65742e-162	Th2	NCAPH
261	1.04783e-143	0.433853	0.894	0.745	2.05448e-139	Th2	SORL1
262	1.34893e-124	0.253777	0.265	0.106	2.64484e-120	Th2	CCR4
263	4.23853e-119	0.264404	0.37	0.177	8.31049e-115	Th2	RIN2
264	2.39726e-107	0.332804	0.529	0.32	4.7003e-103	Th2	PLEKHG3
265	1.69252e-100	0.356822	0.601	0.405	3.31852e-96	Th2	WDR86
266	9.16227e-98	0.349278	0.892	0.771	1.79645e-93	Th2	PPP1R16B
267	2.50167e-96	0.389239	0.817	0.667	4.90502e-92	Th2	LMNA
268	9.70352e-96	0.320447	0.468	0.28	1.90257e-91	Th2	ADAM23
269	1.08997e-95	0.346597	0.728	0.555	2.13711e-91	Th2	NHSL2
270	2.49812e-95	0.31231	0.94	0.873	4.89806e-91	Th2	CHST11
271	2.02287e-91	0.279679	0.975	0.922	3.96624e-87	Th2	ATXN1
272	7.24482e-91	0.308482	0.936	0.858	1.42049e-86	Th2	CSGALNACT1
273	2.82604e-88	0.270148	0.464	0.279	5.54102e-84	Th2	NID1
274	5.2455e-87	0.332057	0.677	0.498	1.02848e-82	Th2	GNAO1
275	1.66897e-83	0.327621	0.613	0.44	3.27235e-79	Th2	C20orf196
276	2.31405e-82	0.278477	0.327	0.177	4.53715e-78	Th2	TNFRSF11A
277	5.05576e-79	0.268457	0.964	0.927	9.91284e-75	Th2	AKAP13
278	7.40603e-75	0.304552	0.741	0.607	1.4521e-70	Th2	IGSF9B
279	2.4603e-72	0.323663	0.475	0.312	4.82392e-68	Th2	CHN2
280	2.6363e-70	0.283657	0.91	0.839	5.16899e-66	Th2	TTC33
281	2.48842e-69	0.265708	0.474	0.311	4.87904e-65	Th2	EDARADD
282	7.16709e-68	0.284985	0.796	0.654	1.40525e-63	Th2	AFAP1
283	8.20483e-67	0.299144	0.858	0.753	1.60872e-62	Th2	AHNAK
284	5.89483e-66	0.257241	0.582	0.423	1.1558e-61	Th2	SPTB
285	1.05603e-64	0.281624	0.936	0.842	2.07056e-60	Th2	TIAM1
286	1.76929e-64	0.26593	0.537	0.387	3.46904e-60	Th2	GAB2
287	1.90254e-63	0.274611	0.804	0.678	3.7303e-59	Th2	UST
288	5.18589e-62	0.304635	0.724	0.595	1.0168e-57	Th2	RXRA
289	2.59939e-61	0.276615	0.668	0.527	5.09663e-57	Th2	MFHAS1
290	2.81893e-60	0.316597	0.633	0.507	5.52707e-56	Th2	ANKRD28
291	3.97178e-58	0.27722	0.663	0.528	7.78747e-54	Th2	ITGB1
292	1.25367e-56	0.257691	0.454	0.31	2.45807e-52	Th2	TPPP
293	1.83806e-53	0.251602	0.73	0.601	3.60389e-49	Th2	GALM
294	2.99453e-53	0.278646	0.523	0.393	5.87138e-49	Th2	FNIP2
295	9.5229e-53	0.263533	0.541	0.402	1.86716e-48	Th2	KCNC3
296	3.52705e-51	0.250391	0.554	0.415	6.91549e-47	Th2	CASS4
297	2.56151e-50	0.257688	0.57	0.44	5.02236e-46	Th2	IKBKB
298	8.93897e-49	0.253119	0.527	0.398	1.75266e-44	Th2	IL4R
299	1.23898e-44	0.265371	0.803	0.707	2.42926e-40	Th2	TGFBR3
300	0	1.1766	0.85	0.344	0	aTreg	IKZF2
301	1.13063e-180	0.341671	0.275	0.077	2.21682e-176	aTreg	FOXP3
302	3.05084e-125	0.514306	0.68	0.465	5.98179e-121	aTreg	STAM
303	1.45199e-121	0.576407	0.721	0.519	2.84691e-117	aTreg	VAV3
304	4.96005e-95	0.383997	0.429	0.233	9.72518e-91	aTreg	IKZF4
305	1.16024e-87	0.37989	0.57	0.356	2.27488e-83	aTreg	TIGIT
306	1.22684e-60	0.361455	0.368	0.214	2.40546e-56	aTreg	ENTPD1
307	4.59745e-59	0.330044	0.61	0.455	9.01421e-55	aTreg	ANKRD31
308	2.0231e-55	0.330503	0.759	0.648	3.9667e-51	aTreg	TNFRSF1B
309	9.17833e-53	0.396814	0.643	0.504	1.7996e-48	aTreg	TOX
310	1.71066e-51	0.367075	0.634	0.505	3.35409e-47	aTreg	SETD7
311	8.53875e-49	0.295604	0.695	0.586	1.67419e-44	aTreg	PHLPP1
312	1.9176e-47	0.32171	0.302	0.173	3.75984e-43	aTreg	NEBL
313	3.61398e-47	0.27651	0.921	0.872	7.08592e-43	aTreg	LDLRAD4
314	2.39719e-44	0.29002	0.752	0.663	4.70016e-40	aTreg	BACH1
315	6.08646e-44	0.292007	0.372	0.242	1.19337e-39	aTreg	SWAP70
316	9.2438e-39	0.297391	0.642	0.535	1.81243e-34	aTreg	IL2RB
317	2.93293e-36	0.303672	0.366	0.241	5.7506e-32	aTreg	GABBR2
318	2.99195e-35	0.28728	0.632	0.523	5.86632e-31	aTreg	TSPAN5
319	4.214e-34	0.283424	0.762	0.69	8.26239e-30	aTreg	PITPNM2
320	8.92401e-34	0.310583	0.678	0.562	1.74973e-29	aTreg	PALM2-AKAP2
321	1.60775e-30	0.259778	0.718	0.638	3.15231e-26	aTreg	ZC3H7A
322	3.29735e-29	0.256818	0.807	0.741	6.46511e-25	aTreg	C1orf112
323	1.96249e-26	0.258712	0.841	0.799	3.84785e-22	aTreg	ZFPM1
324	0	0.724043	0.662	0.261	0	rTreg	JAKMIP1
325	1.58046e-249	0.745139	0.911	0.752	3.0988e-245	rTreg	SGMS1
326	1.38564e-243	0.845718	0.678	0.351	2.71682e-239	rTreg	IKZF2
327	1.39054e-219	0.5957	0.512	0.207	2.72642e-215	rTreg	ENTPD1
328	3.42614e-213	0.633756	0.623	0.313	6.71763e-209	rTreg	DUSP4
329	3.48326e-175	0.470589	0.463	0.195	6.82962e-171	rTreg	SLC2A8
330	1.18389e-157	0.57917	0.768	0.531	2.32126e-153	rTreg	CEP128
331	2.97409e-147	0.32038	0.298	0.099	5.8313e-143	rTreg	VASH2
332	1.41385e-140	0.555152	0.701	0.464	2.77214e-136	rTreg	STAM
333	1.93232e-137	0.550032	0.748	0.49	3.78871e-133	rTreg	FAM129A
334	2.31399e-135	0.545426	0.609	0.353	4.53704e-131	rTreg	CCR6
335	6.10418e-114	0.367601	0.432	0.209	1.19685e-109	rTreg	RPH3A
336	6.84116e-114	0.505158	0.718	0.501	1.34135e-109	rTreg	TOX
337	1.05665e-108	0.357472	0.395	0.184	2.07178e-104	rTreg	ADAM12
338	6.81669e-96	0.466363	0.752	0.559	1.33655e-91	rTreg	PALM2-AKAP2
339	6.20179e-88	0.376188	0.537	0.336	1.21599e-83	rTreg	NEIL3
340	1.45325e-84	0.424598	0.677	0.511	2.84939e-80	rTreg	NSMCE2
341	1.99556e-82	0.348439	0.517	0.318	3.91269e-78	rTreg	MYO1E
342	2.40576e-82	0.310578	0.382	0.197	4.71697e-78	rTreg	CIITA
343	6.81837e-78	0.396608	0.502	0.318	1.33688e-73	rTreg	TSHR
344	7.75472e-77	0.374361	0.563	0.365	1.52047e-72	rTreg	AKAP2
345	1.99043e-75	0.366781	0.864	0.792	3.90264e-71	rTreg	ATXN7L1
346	1.21928e-74	0.420603	0.723	0.578	2.39064e-70	rTreg	TRAF3
347	1.2992e-73	0.363905	0.493	0.312	2.54734e-69	rTreg	PDSS1
348	7.66452e-73	0.362251	0.685	0.506	1.50278e-68	rTreg	SPIDR
349	2.24853e-72	0.336102	0.895	0.815	4.40869e-68	rTreg	OGDH
350	1.49327e-71	0.357793	0.483	0.301	2.92785e-67	rTreg	IRF4
351	3.795e-70	0.414292	0.713	0.57	7.44085e-66	rTreg	TULP4
352	3.84393e-69	0.373112	0.757	0.619	7.53679e-65	rTreg	CASK
353	2.22518e-67	0.337298	0.526	0.349	4.36291e-63	rTreg	NCAPH
354	1.72169e-65	0.300214	0.315	0.162	3.37572e-61	rTreg	CDH1
355	5.28127e-65	0.341107	0.821	0.724	1.0355e-60	rTreg	XXYLT1
356	7.12636e-65	0.353426	0.57	0.406	1.39726e-60	rTreg	TNFRSF8
357	1.1083e-63	0.386598	0.652	0.498	2.17304e-59	rTreg	ZC3H12D
358	1.63995e-62	0.35364	0.526	0.361	3.21546e-58	rTreg	ZBTB32
359	4.30399e-62	0.333138	0.511	0.341	8.43884e-58	rTreg	MTHFD1L
360	2.13109e-61	0.360166	0.756	0.622	4.17842e-57	rTreg	GLB1
361	8.91894e-61	0.355552	0.861	0.811	1.74874e-56	rTreg	DUSP16
362	5.15385e-60	0.352782	0.667	0.526	1.01052e-55	rTreg	ZC3H18
363	1.24094e-59	0.329323	0.363	0.204	2.43312e-55	rTreg	CADM1
364	2.05572e-59	0.334728	0.678	0.523	4.03065e-55	rTreg	ACOXL
365	2.40735e-56	0.316037	0.493	0.327	4.7201e-52	rTreg	CCDC141
366	2.00657e-53	0.301553	0.47	0.314	3.93428e-49	rTreg	CTLA4
367	8.99874e-52	0.319104	0.911	0.85	1.76438e-47	rTreg	ARID5B
368	1.49237e-50	0.417774	0.65	0.522	2.92609e-46	rTreg	VAV3
369	2.97567e-50	0.337038	0.725	0.619	5.8344e-46	rTreg	FAM46C
370	1.53362e-49	0.338034	0.853	0.775	3.00696e-45	rTreg	PPP1R16B
371	6.23738e-48	0.307538	0.749	0.635	1.22296e-43	rTreg	ACTN4
372	3.06857e-40	0.31423	0.695	0.592	6.01655e-36	rTreg	DOCK2
373	2.33132e-37	0.298683	0.643	0.538	4.57102e-33	rTreg	KSR1

## Sheet: CD8T_scRNA
	p_val	avg_log2FC	pct.1	pct.2	p_val_adj	cluster	gene
1	0	1.59045	0.727	0.16	0	CD8Tn_1	CCR7
2	0	1.56313	0.652	0.203	0	CD8Tn_1	LINC02446
3	0	1.48263	0.819	0.245	0	CD8Tn_1	LEF1
4	0	1.26585	0.519	0.084	0	CD8Tn_1	ACTN1
5	0	1.12874	0.492	0.106	0	CD8Tn_1	AIF1
6	0	1.08912	0.817	0.333	0	CD8Tn_1	SELL
7	0	1.07057	0.803	0.401	0	CD8Tn_1	NOSIP
8	0	1.05805	0.539	0.148	0	CD8Tn_1	NELL2
9	0	1.04868	0.336	0.033	0	CD8Tn_1	LRRN3
10	0	1.0247	0.456	0.102	0	CD8Tn_1	MAL
11	0	0.989605	0.91	0.62	0	CD8Tn_1	GAS5
12	0	0.989049	0.431	0.111	0	CD8Tn_1	MYC
13	0	0.983352	0.595	0.231	0	CD8Tn_1	PRKCQ-AS1
14	0	0.960546	0.993	0.941	0	CD8Tn_1	EEF1B2
15	0	0.959077	0.955	0.709	0	CD8Tn_1	LDHB
16	0	0.950606	0.754	0.341	0	CD8Tn_1	TCF7
17	0	0.947433	0.408	0.086	0	CD8Tn_1	TRABD2A
18	0	0.913873	0.504	0.17	0	CD8Tn_1	OXNAD1
19	0	0.91205	1	0.996	0	CD8Tn_1	RPS13
20	0	0.908907	0.943	0.724	0	CD8Tn_1	SNHG29
21	0	0.908451	1	0.995	0	CD8Tn_1	RPS3A
22	0	0.907148	0.754	0.394	0	CD8Tn_1	RGS10
23	0	0.902487	0.622	0.275	0	CD8Tn_1	PIK3IP1
24	0	0.893696	0.998	0.98	0	CD8Tn_1	RPS5
25	0	0.867488	0.452	0.142	0	CD8Tn_1	SATB1
26	0	0.851935	0.971	0.847	0	CD8Tn_1	NPM1
27	0	0.84769	0.475	0.169	0	CD8Tn_1	ABLIM1
28	0	0.838048	0.893	0.632	0	CD8Tn_1	EIF3E
29	0	0.823275	0.694	0.366	0	CD8Tn_1	FOXP1
30	0	0.822368	0.995	0.97	0	CD8Tn_1	RPL22
31	0	0.820424	0.983	0.902	0	CD8Tn_1	EEF1G
32	0	0.819217	1	0.999	0	CD8Tn_1	RPL32
33	0	0.814254	0.345	0.086	0	CD8Tn_1	ARMH1
34	0	0.805604	0.681	0.373	0	CD8Tn_1	NDFIP1
35	0	0.777927	0.524	0.214	0	CD8Tn_1	LDLRAP1
36	0	0.774807	0.984	0.897	0	CD8Tn_1	PABPC1
37	0	0.763653	1	0.999	0	CD8Tn_1	RPS8
38	0	0.760162	0.998	0.984	0	CD8Tn_1	RPL9
39	0	0.748638	0.431	0.151	0	CD8Tn_1	RCAN3
40	0	0.745279	0.554	0.248	0	CD8Tn_1	CAMK4
41	0	0.743255	0.519	0.245	0	CD8Tn_1	TGFBR2
42	0	0.731904	0.275	0.047	0	CD8Tn_1	NT5E
43	0	0.729349	0.402	0.146	0	CD8Tn_1	CD55
44	0	0.720997	0.971	0.857	0	CD8Tn_1	SARAF
45	0	0.7158	1	0.992	0	CD8Tn_1	RPS6
46	0	0.711089	0.412	0.156	0	CD8Tn_1	PDE3B
47	0	0.710799	0.862	0.459	0	CD8Tn_1	LTB
48	0	0.709146	0.644	0.334	0	CD8Tn_1	TMEM123
49	0	0.699898	0.982	0.921	0	CD8Tn_1	RPL7
50	0	0.689331	0.277	0.058	0	CD8Tn_1	BACH2
51	0	1.76855	0.689	0.114	0	CD8Tn_2	MX1
52	0	1.76445	0.634	0.044	0	CD8Tn_2	IFI44L
53	0	1.04567	0.418	0.052	0	CD8Tn_2	OAS1
54	0	0.922324	0.323	0.019	0	CD8Tn_2	RSAD2
55	0	0.876217	0.299	0.022	0	CD8Tn_2	CMPK2
56	0	0.838498	0.266	0.017	0	CD8Tn_2	IFIT3
57	9.53909e-239	1.2396	0.601	0.133	2.23692e-234	CD8Tn_2	IRF7
58	2.22065e-227	1.29941	0.658	0.168	5.20743e-223	CD8Tn_2	XAF1
59	1.12454e-215	1.71018	0.781	0.279	2.63704e-211	CD8Tn_2	STAT1
60	1.97235e-206	1.58316	0.71	0.219	4.62517e-202	CD8Tn_2	IFI6
61	1.23008e-193	0.789974	0.318	0.047	2.88453e-189	CD8Tn_2	IFI44
62	1.32083e-190	1.01309	0.428	0.082	3.09735e-186	CD8Tn_2	EPSTI1
63	4.88797e-181	1.14911	0.577	0.15	1.14623e-176	CD8Tn_2	EIF2AK2
64	8.42309e-178	0.969257	0.399	0.076	1.97521e-173	CD8Tn_2	PLSCR1
65	4.47995e-165	1.36341	0.646	0.208	1.05055e-160	CD8Tn_2	ISG15
66	1.026e-147	0.836834	0.402	0.088	2.40596e-143	CD8Tn_2	PARP9
67	4.72839e-132	0.914153	0.404	0.097	1.10881e-127	CD8Tn_2	MX2
68	1.28965e-130	0.905185	0.995	0.951	3.02422e-126	CD8Tn_2	IFITM1
69	1.08698e-110	1.02608	0.902	0.604	2.54897e-106	CD8Tn_2	LY6E
70	1.62177e-108	1.0962	0.687	0.303	3.80306e-104	CD8Tn_2	TRIM22
71	7.24605e-96	0.689824	0.304	0.073	1.6992e-91	CD8Tn_2	DDX60
72	1.71834e-90	0.693918	0.354	0.097	4.0295e-86	CD8Tn_2	OAS2
73	3.76279e-77	0.818448	0.753	0.383	8.82375e-73	CD8Tn_2	CCR7
74	4.08688e-69	0.84769	0.418	0.155	9.58373e-65	CD8Tn_2	GBP1
75	1.02256e-61	0.600005	0.358	0.121	2.39791e-57	CD8Tn_2	IFI35
76	2.79341e-60	0.517987	0.268	0.078	6.55055e-56	CD8Tn_2	STAT2
77	1.32594e-55	0.525598	0.311	0.103	3.10933e-51	CD8Tn_2	SAMD9L
78	3.74461e-53	0.72315	0.604	0.314	8.78112e-49	CD8Tn_2	SP110
79	1.55497e-50	0.574352	0.796	0.472	3.6464e-46	CD8Tn_2	LEF1
80	2.22561e-49	0.673819	0.604	0.323	5.21905e-45	CD8Tn_2	BST2
81	6.62841e-49	0.596642	0.857	0.524	1.55436e-44	CD8Tn_2	SELL
82	3.55153e-46	0.629189	0.589	0.312	8.32833e-42	CD8Tn_2	UBE2L6
83	1.03529e-40	0.917199	0.444	0.225	2.42775e-36	CD8Tn_2	RPS4Y1
84	2.00055e-40	0.62772	0.641	0.375	4.6913e-36	CD8Tn_2	SP100
85	2.74591e-40	0.61887	0.775	0.52	6.43915e-36	CD8Tn_2	ISG20
86	1.52874e-39	0.672358	0.646	0.38	3.58489e-35	CD8Tn_2	LINC02446
87	4.06074e-37	0.4972	0.485	0.241	9.52243e-33	CD8Tn_2	MAL
88	1.05968e-36	0.487241	0.42	0.198	2.48494e-32	CD8Tn_2	PPM1K
89	6.36756e-36	0.495078	0.501	0.258	1.49319e-31	CD8Tn_2	AIF1
90	2.10834e-35	0.482938	0.501	0.256	4.94405e-31	CD8Tn_2	ACTN1
91	2.47787e-34	0.50629	0.463	0.233	5.81061e-30	CD8Tn_2	IRF9
92	6.54386e-34	0.512706	0.294	0.124	1.53453e-29	CD8Tn_2	GBP4
93	2.89819e-33	0.495188	0.71	0.456	6.79624e-29	CD8Tn_2	TMEM123
94	8.85275e-32	0.443945	0.382	0.185	2.07597e-27	CD8Tn_2	SH3YL1
95	1.27727e-29	0.483097	0.456	0.244	2.99519e-25	CD8Tn_2	PIM2
96	8.52547e-27	0.518538	0.629	0.419	1.99922e-22	CD8Tn_2	IFITM3
97	1.41585e-26	0.516805	0.432	0.237	3.32016e-22	CD8Tn_2	MYC
98	1.5666e-26	0.444305	0.449	0.246	3.67368e-22	CD8Tn_2	CD55
99	3.60264e-25	0.46299	0.737	0.53	8.44819e-21	CD8Tn_2	PSME2
100	8.52876e-19	0.656947	0.406	0.242	1.99999e-14	CD8Tn_2	AL138963.4
101	0	3.10051	0.461	0.008	0	CD8Tn_3	MT1G
102	7.8664e-147	2.46808	0.789	0.067	1.84467e-142	CD8Tn_3	SLC30A1
103	7.76815e-61	4.12337	1	0.43	1.82163e-56	CD8Tn_3	MT1X
104	4.70608e-52	3.04439	0.671	0.131	1.10358e-47	CD8Tn_3	MT1E
105	5.39305e-52	4.30116	1	0.583	1.26467e-47	CD8Tn_3	MT2A
106	5.13227e-41	2.17643	0.763	0.204	1.20352e-36	CD8Tn_3	JUN
107	4.22758e-34	0.750936	0.263	0.028	9.91366e-30	CD8Tn_3	AC087239.1
108	2.51277e-26	1.26247	0.592	0.162	5.89245e-22	CD8Tn_3	NFKBIZ
109	4.4417e-25	1.42757	0.592	0.169	1.04158e-20	CD8Tn_3	BTG2
110	4.48684e-20	1.28858	0.579	0.2	1.05216e-15	CD8Tn_3	MT1F
111	5.38067e-20	1.49931	0.737	0.346	1.26177e-15	CD8Tn_3	NFKBIA
112	1.01358e-16	1.40968	0.908	0.632	2.37684e-12	CD8Tn_3	JUNB
113	3.37677e-15	0.804294	0.711	0.306	7.91853e-11	CD8Tn_3	DUSP1
114	6.32401e-15	0.955904	0.776	0.387	1.48298e-10	CD8Tn_3	CCR7
115	3.72617e-14	1.03518	0.658	0.292	8.73787e-10	CD8Tn_3	CD69
116	1.88741e-13	0.940604	0.789	0.383	4.42597e-09	CD8Tn_3	LINC02446
117	1.01239e-11	0.589202	0.289	0.077	2.37405e-07	CD8Tn_3	OSER1
118	1.40597e-11	0.800506	0.75	0.414	3.297e-07	CD8Tn_3	PIK3IP1
119	4.04844e-11	0.733184	0.579	0.248	9.49358e-07	CD8Tn_3	CD55
120	2.33115e-10	0.814089	0.342	0.113	5.46655e-06	CD8Tn_3	FOS
121	3.85982e-10	0.798195	0.579	0.266	9.05129e-06	CD8Tn_3	SATB1
122	2.31638e-09	0.700293	0.566	0.26	5.43191e-05	CD8Tn_3	AIF1
123	7.11533e-09	0.482907	0.987	0.932	0.000166855	CD8Tn_3	PABPC1
124	2.31092e-08	0.519628	0.842	0.547	0.000541911	CD8Tn_3	LEPROTL1
125	7.36781e-08	0.480598	0.987	0.92	0.00172775	CD8Tn_3	BTG1
126	2.59931e-07	0.443005	0.329	0.121	0.00609539	CD8Tn_3	QTRT1
127	6.55824e-07	0.549669	0.5	0.244	0.0153791	CD8Tn_3	AL138963.4
128	6.83682e-07	0.579247	0.684	0.416	0.0160323	CD8Tn_3	DNAJB1
129	9.23967e-07	0.479688	0.592	0.304	0.021667	CD8Tn_3	OXNAD1
130	9.52107e-07	0.462931	0.816	0.475	0.0223269	CD8Tn_3	LEF1
131	9.65187e-07	0.472213	0.421	0.187	0.0226336	CD8Tn_3	SH3YL1
132	1.48633e-06	0.555963	0.645	0.369	0.0348543	CD8Tn_3	MCL1
133	1.57111e-06	0.565	0.395	0.187	0.0368426	CD8Tn_3	TXK
134	2.36135e-06	0.605928	0.553	0.292	0.0553736	CD8Tn_3	ABLIM1
135	3.82052e-06	0.446407	0.921	0.736	0.0895913	CD8Tn_3	GAS5
136	3.91593e-06	0.452	0.711	0.434	0.0918287	CD8Tn_3	SNHG8
137	4.41118e-06	0.506488	0.566	0.305	0.103442	CD8Tn_3	NELL2
138	5.03452e-06	1.08715	0.579	0.348	0.11806	CD8Tn_3	IER2
139	6.26622e-06	0.492919	0.579	0.326	0.146943	CD8Tn_3	RPS10
140	6.95341e-06	0.450479	0.382	0.172	0.163057	CD8Tn_3	TAF9
141	8.06055e-06	0.445259	0.921	0.661	0.18902	CD8Tn_3	IL7R
142	1.43241e-05	0.524826	0.684	0.433	0.3359	CD8Tn_3	CXCR4
143	2.46935e-05	0.506067	0.539	0.308	0.579062	CD8Tn_3	HIST1H4C
144	3.05079e-05	0.525138	0.395	0.203	0.715409	CD8Tn_3	SBDS
145	3.11627e-05	0.625384	0.737	0.496	0.730766	CD8Tn_3	NDFIP1
146	3.47804e-05	0.551992	0.447	0.244	0.8156	CD8Tn_3	MAL
147	0.000133755	0.460124	0.592	0.37	1	CD8Tn_3	CAMK4
148	0.000380017	0.847938	0.566	0.411	1	CD8Tn_3	ZFP36
149	0.00130477	0.514722	0.408	0.24	1	CD8Tn_3	MYC
150	0.00245574	0.447406	0.763	0.611	1	CD8Tn_3	ZFAS1
151	0	1.24761	0.714	0.23	0	CD8Tcm_1	GZMK
152	0	1.08448	0.554	0.283	0	CD8Tcm_1	DUSP1
153	0	1.02487	0.93	0.636	0	CD8Tcm_1	IL7R
154	0	0.884149	0.648	0.324	0	CD8Tcm_1	LYAR
155	0	0.715056	0.944	0.847	0	CD8Tcm_1	ZFP36L2
156	1.87876e-303	0.716635	0.485	0.232	4.40569e-299	CD8Tcm_1	CLDND1
157	7.81267e-264	0.998471	0.783	0.619	1.83207e-259	CD8Tcm_1	JUNB
158	1.41189e-235	1.02943	0.261	0.099	3.31088e-231	CD8Tcm_1	FOS
159	2.17266e-233	0.414568	0.934	0.526	5.09489e-229	CD8Tcm_1	CCL5
160	1.43944e-218	0.705363	0.527	0.292	3.3755e-214	CD8Tcm_1	DUSP2
161	1.78653e-210	0.616264	0.635	0.399	4.18942e-206	CD8Tcm_1	KLF6
162	9.93394e-197	0.631146	0.35	0.166	2.32951e-192	CD8Tcm_1	PTGER2
163	1.06753e-170	0.88286	0.363	0.19	2.50335e-166	CD8Tcm_1	JUN
164	8.41168e-164	0.34941	0.989	0.973	1.97254e-159	CD8Tcm_1	MT-ND1
165	1.09169e-161	0.47945	0.272	0.122	2.56002e-157	CD8Tcm_1	CXCR3
166	2.31708e-158	0.678089	0.413	0.24	5.43354e-154	CD8Tcm_1	TNFAIP3
167	1.90642e-155	0.6271	0.456	0.277	4.47055e-151	CD8Tcm_1	CD69
168	5.69222e-147	0.509382	0.796	0.604	1.33482e-142	CD8Tcm_1	LTB
169	5.05165e-145	0.401649	0.679	0.446	1.18461e-140	CD8Tcm_1	ANXA1
170	3.11497e-141	0.424642	0.662	0.436	7.30461e-137	CD8Tcm_1	AHNAK
171	6.22823e-133	0.554973	0.578	0.419	1.46052e-128	CD8Tcm_1	CXCR4
172	2.04741e-128	0.417963	0.692	0.524	4.80119e-124	CD8Tcm_1	COTL1
173	3.24911e-126	0.500384	0.8	0.691	7.61917e-122	CD8Tcm_1	TSC22D3
174	4.12052e-124	0.478313	0.315	0.171	9.66261e-120	CD8Tcm_1	TRADD
175	2.50583e-118	0.417303	0.576	0.391	5.87618e-114	CD8Tcm_1	S100A11
176	5.97211e-117	0.415953	0.256	0.13	1.40046e-112	CD8Tcm_1	NSG1
177	1.58891e-101	0.326497	0.964	0.94	3.72599e-97	CD8Tcm_1	MT-ND2
178	5.80491e-98	0.312442	0.851	0.77	1.36125e-93	CD8Tcm_1	S100A10
179	2.38919e-92	0.406269	0.518	0.36	5.60264e-88	CD8Tcm_1	IL10RA
180	2.48134e-90	0.454593	0.422	0.29	5.81874e-86	CD8Tcm_1	PLP2
181	1.34477e-89	0.460746	0.479	0.343	3.1535e-85	CD8Tcm_1	TAGAP
182	5.67849e-85	0.423481	0.617	0.486	1.3316e-80	CD8Tcm_1	ITGA4
183	4.70067e-84	0.423406	0.52	0.397	1.10231e-79	CD8Tcm_1	ARHGAP15
184	2.47586e-71	0.358198	0.335	0.214	5.80589e-67	CD8Tcm_1	GBP5
185	6.81991e-68	0.298024	0.52	0.378	1.59927e-63	CD8Tcm_1	FYN
186	1.06288e-64	0.365607	0.419	0.303	2.49246e-60	CD8Tcm_1	PARP8
187	1.47721e-55	0.32604	0.366	0.26	3.46405e-51	CD8Tcm_1	ALOX5AP
188	5.30931e-53	0.341333	0.509	0.402	1.24503e-48	CD8Tcm_1	ZFP36
189	6.21135e-53	0.333107	0.366	0.266	1.45656e-48	CD8Tcm_1	PBXIP1
190	2.27896e-51	0.364559	0.501	0.408	5.34417e-47	CD8Tcm_1	DNAJB1
191	3.58791e-51	0.283946	0.753	0.683	8.41365e-47	CD8Tcm_1	SNHG6
192	3.44458e-50	0.30686	0.4	0.298	8.07754e-46	CD8Tcm_1	EMB
193	2.3282e-44	0.311486	0.38	0.288	5.45964e-40	CD8Tcm_1	CDKN1B
194	3.4005e-41	0.272009	0.265	0.183	7.97417e-37	CD8Tcm_1	TTC39C
195	1.22544e-37	0.2936	0.266	0.19	2.87366e-33	CD8Tcm_1	PAG1
196	2.39451e-34	0.298802	0.382	0.302	5.61512e-30	CD8Tcm_1	PIM1
197	5.09494e-33	0.273204	0.27	0.198	1.19476e-28	CD8Tcm_1	INPP4B
198	3.01061e-28	0.309592	0.412	0.341	7.05987e-24	CD8Tcm_1	NFKBIA
199	6.06795e-25	0.46031	0.623	0.58	1.42293e-20	CD8Tcm_1	MT2A
200	7.4332e-23	0.297168	0.486	0.426	1.74309e-18	CD8Tcm_1	MT1X
201	0	0.915538	0.306	0.028	0	CD8Tcm_2	CRIP2
202	0	0.770979	0.354	0.075	0	CD8Tcm_2	CD82
203	1.11325e-299	1.09829	0.933	0.61	2.61057e-295	CD8Tcm_2	LTB
204	2.77809e-258	0.947376	0.675	0.289	6.51461e-254	CD8Tcm_2	PLP2
205	6.97809e-254	0.644211	0.373	0.096	1.63636e-249	CD8Tcm_2	GPR183
206	1.32766e-234	0.991558	0.91	0.582	3.11337e-230	CD8Tcm_2	CRIP1
207	1.24138e-230	0.865965	0.795	0.394	2.91104e-226	CD8Tcm_2	S100A11
208	7.16197e-225	0.873056	0.494	0.175	1.67948e-220	CD8Tcm_2	GATA3
209	8.15301e-202	0.781814	0.613	0.25	1.91188e-197	CD8Tcm_2	ITGB1
210	2.8646e-186	0.720835	0.974	0.882	6.71749e-182	CD8Tcm_2	VIM
211	3.30671e-186	0.700811	0.945	0.821	7.75424e-182	CD8Tcm_2	FXYD5
212	4.303e-179	0.68072	0.466	0.174	1.00905e-174	CD8Tcm_2	TRADD
213	2.43019e-166	0.75382	0.813	0.454	5.69879e-162	CD8Tcm_2	ANXA1
214	9.6415e-161	0.734304	0.924	0.652	2.26093e-156	CD8Tcm_2	IL7R
215	1.67023e-153	0.538411	0.268	0.078	3.91669e-149	CD8Tcm_2	BIRC3
216	1.2194e-151	0.623217	0.478	0.195	2.85949e-147	CD8Tcm_2	INPP4B
217	3.1662e-150	0.575342	0.448	0.175	7.42473e-146	CD8Tcm_2	TRAT1
218	2.69133e-142	0.664605	0.463	0.198	6.31118e-138	CD8Tcm_2	AQP3
219	1.22196e-134	0.525078	0.35	0.127	2.86549e-130	CD8Tcm_2	TIMP1
220	1.93843e-132	0.676132	0.843	0.64	4.54563e-128	CD8Tcm_2	GSTK1
221	3.00237e-112	0.572229	0.806	0.529	7.04056e-108	CD8Tcm_2	COTL1
222	4.77777e-110	0.547516	0.528	0.26	1.12039e-105	CD8Tcm_2	ALOX5AP
223	8.45032e-110	0.554339	0.76	0.445	1.9816e-105	CD8Tcm_2	AHNAK
224	3.14001e-107	0.509151	0.536	0.265	7.36332e-103	CD8Tcm_2	PBXIP1
225	1.08139e-102	0.567852	0.481	0.23	2.53585e-98	CD8Tcm_2	GLIPR1
226	5.02106e-101	0.57924	0.883	0.672	1.17744e-96	CD8Tcm_2	TAGLN2
227	2.71723e-98	0.378504	0.276	0.101	6.37191e-94	CD8Tcm_2	ERN1
228	1.98383e-95	0.458819	0.406	0.183	4.65209e-91	CD8Tcm_2	TTC39C
229	7.18041e-94	0.375174	0.963	0.777	1.68381e-89	CD8Tcm_2	S100A4
230	2.33627e-91	0.562664	0.908	0.772	5.47854e-87	CD8Tcm_2	S100A10
231	5.41052e-88	0.408352	0.325	0.135	1.26877e-83	CD8Tcm_2	ARID5B
232	1.38198e-86	0.440196	0.308	0.128	3.24074e-82	CD8Tcm_2	ATP2B1
233	6.55634e-85	0.527123	0.656	0.399	1.53746e-80	CD8Tcm_2	ARHGAP15
234	7.25543e-84	0.542824	0.448	0.23	1.7014e-79	CD8Tcm_2	C1orf162
235	8.27727e-83	0.426812	0.689	0.41	1.94102e-78	CD8Tcm_2	KLF6
236	8.34567e-81	0.467938	0.575	0.323	1.95706e-76	CD8Tcm_2	RNASET2
237	6.20252e-75	0.420814	0.343	0.159	1.45449e-70	CD8Tcm_2	SLC2A3
238	3.59628e-73	0.39442	0.386	0.19	8.43328e-69	CD8Tcm_2	PAG1
239	2.48466e-69	0.62903	0.797	0.627	5.82653e-65	CD8Tcm_2	JUNB
240	2.66012e-68	0.420623	0.443	0.237	6.23797e-64	CD8Tcm_2	MAL
241	4.37551e-68	0.41721	0.433	0.227	1.02606e-63	CD8Tcm_2	CYLD
242	2.1054e-66	0.402347	0.311	0.146	4.93717e-62	CD8Tcm_2	CTSA
243	4.30097e-65	0.412729	0.581	0.347	1.00858e-60	CD8Tcm_2	TAGAP
244	1.0553e-63	0.387419	0.384	0.199	2.47467e-59	CD8Tcm_2	TESPA1
245	5.40077e-60	0.462698	0.487	0.286	1.26648e-55	CD8Tcm_2	CD69
246	7.76278e-53	0.400969	0.933	0.852	1.82037e-48	CD8Tcm_2	ZFP36L2
247	9.71742e-52	0.434111	0.428	0.249	2.27873e-47	CD8Tcm_2	TNFAIP3
248	1.44337e-51	0.36977	0.476	0.282	3.3847e-47	CD8Tcm_2	SORL1
249	5.95809e-50	0.408017	0.483	0.3	1.39717e-45	CD8Tcm_2	DUSP1
250	3.20499e-47	0.360483	0.635	0.43	7.51571e-43	CD8Tcm_2	FLT3LG
251	0	1.80841	0.407	0.041	0	CD8Tcm_3	FXYD2
252	0	1.65425	0.58	0.099	0	CD8Tcm_3	GPR183
253	0	1.47172	0.361	0.048	0	CD8Tcm_3	LGALS3
254	0	1.16635	0.337	0.016	0	CD8Tcm_3	AC004585.1
255	0	0.894349	0.32	0.025	0	CD8Tcm_3	CD38
256	0	0.883521	0.268	0.016	0	CD8Tcm_3	CTLA4
257	7.40046e-284	0.936311	0.301	0.036	1.73541e-279	CD8Tcm_3	PGM2L1
258	7.58504e-250	1.20317	0.424	0.078	1.77869e-245	CD8Tcm_3	SESN3
259	2.41902e-223	1.74547	0.76	0.264	5.6726e-219	CD8Tcm_3	GZMK
260	1.36076e-213	1.54503	0.871	0.511	3.19097e-209	CD8Tcm_3	FCMR
261	7.43137e-209	0.962844	1	1	1.74266e-204	CD8Tcm_3	TMSB4X
262	4.33245e-205	0.912722	0.392	0.077	1.01596e-200	CD8Tcm_3	CD28
263	1.06539e-183	1.38861	0.82	0.45	2.49834e-179	CD8Tcm_3	CD27
264	5.42219e-171	1.454	0.774	0.385	1.2715e-166	CD8Tcm_3	NUCB2
265	1.78196e-161	1.11264	0.928	0.807	4.1787e-157	CD8Tcm_3	LIMD2
266	5.45851e-147	0.999231	0.395	0.101	1.28002e-142	CD8Tcm_3	LIMS1
267	1.09975e-143	0.873989	0.364	0.087	2.57892e-139	CD8Tcm_3	FABP5
268	2.41915e-138	1.16559	0.524	0.18	5.67291e-134	CD8Tcm_3	SPTBN1
269	4.16007e-126	1.18364	0.846	0.604	9.75537e-122	CD8Tcm_3	SEPTIN6
270	1.14921e-125	1.33592	0.986	0.951	2.69491e-121	CD8Tcm_3	ACTG1
271	1.481e-125	0.941952	0.485	0.159	3.47295e-121	CD8Tcm_3	LINC01550
272	5.52703e-125	1.10804	0.716	0.369	1.29609e-120	CD8Tcm_3	RCSD1
273	1.55627e-124	1.12544	0.831	0.502	3.64944e-120	CD8Tcm_3	TCF7
274	3.74759e-121	0.948413	0.556	0.209	8.78809e-117	CD8Tcm_3	GBP2
275	5.12496e-115	1.11998	0.563	0.235	1.2018e-110	CD8Tcm_3	S1PR4
276	6.7298e-115	1.44143	0.574	0.25	1.57814e-110	CD8Tcm_3	CLDND1
277	2.69746e-113	1.18914	0.777	0.519	6.32555e-109	CD8Tcm_3	ISG20
278	8.38838e-113	1.16594	0.851	0.671	1.96708e-108	CD8Tcm_3	CNN2
279	2.33667e-101	1.01551	0.712	0.416	5.4795e-97	CD8Tcm_3	DENND2D
280	4.70167e-100	1.50794	0.82	0.58	1.10254e-95	CD8Tcm_3	MT2A
281	8.3065e-100	0.884259	0.85	0.692	1.94787e-95	CD8Tcm_3	GMFG
282	9.85401e-100	0.956772	0.43	0.147	2.31077e-95	CD8Tcm_3	TIGIT
283	1.82226e-98	0.993439	0.781	0.494	4.27321e-94	CD8Tcm_3	FOXP1
284	7.4734e-97	0.922175	0.511	0.203	1.75251e-92	CD8Tcm_3	AQP3
285	1.92512e-96	0.814589	0.912	0.855	4.51442e-92	CD8Tcm_3	RAC2
286	2.32843e-92	1.01854	0.625	0.303	5.46018e-88	CD8Tcm_3	MRPS6
287	1.4575e-90	0.888063	0.397	0.136	3.41783e-86	CD8Tcm_3	LYST
288	7.35861e-89	0.844194	0.733	0.438	1.7256e-84	CD8Tcm_3	MCUB
289	1.7556e-88	0.805909	0.907	0.804	4.11688e-84	CD8Tcm_3	FYB1
290	1.03392e-79	1.06258	0.767	0.535	2.42454e-75	CD8Tcm_3	COTL1
291	1.60061e-79	0.834055	0.781	0.586	3.75342e-75	CD8Tcm_3	GYPC
292	1.49528e-75	0.843649	0.546	0.267	3.50643e-71	CD8Tcm_3	PPM1G
293	9.08716e-70	1.00268	0.347	0.129	2.13094e-65	CD8Tcm_3	MT1E
294	3.50879e-69	0.824549	0.919	0.766	8.22812e-65	CD8Tcm_3	CD74
295	3.78704e-69	0.905084	0.774	0.559	8.88061e-65	CD8Tcm_3	NOSIP
296	4.30555e-67	0.953616	0.656	0.415	1.00965e-62	CD8Tcm_3	CSTB
297	1.43336e-61	0.842916	0.645	0.399	3.36122e-57	CD8Tcm_3	EVI2B
298	2.94704e-51	0.811454	0.751	0.524	6.91081e-47	CD8Tcm_3	SELL
299	2.1114e-45	0.889507	0.656	0.428	4.95124e-41	CD8Tcm_3	MT1X
300	1.44984e-39	0.814171	0.412	0.211	3.39987e-35	CD8Tcm_3	ISG15
301	0	2.37964	0.845	0.166	0	CD8Tem	GZMK
302	0	1.83677	0.72	0.208	0	CD8Tem	CMC1
303	0	1.74617	0.972	0.731	0	CD8Tem	CD74
304	0	1.68626	0.704	0.241	0	CD8Tem	DUSP2
305	0	1.19717	0.963	0.487	0	CD8Tem	CCL5
306	0	1.1435	0.874	0.368	0	CD8Tem	GZMA
307	0	1.09936	0.95	0.405	0	CD8Tem	CST7
308	0	1.08997	0.512	0.196	0	CD8Tem	HLA-DRB5
309	0	1.03262	0.385	0.142	0	CD8Tem	HLA-DRA
310	0	0.989258	0.573	0.237	0	CD8Tem	HLA-DRB1
311	0	0.980371	0.575	0.249	0	CD8Tem	KLRG1
312	0	0.959781	0.683	0.336	0	CD8Tem	HLA-DPA1
313	0	0.943956	0.39	0.107	0	CD8Tem	TIGIT
314	0	0.912565	0.469	0.192	0	CD8Tem	SH2D1A
315	0	0.89942	0.463	0.172	0	CD8Tem	CCL4
316	0	0.892667	0.639	0.344	0	CD8Tem	FYN
317	0	0.885309	0.729	0.433	0	CD8Tem	HLA-DPB1
318	0	0.883743	0.36	0.104	0	CD8Tem	EOMES
319	0	0.862829	0.695	0.51	0	CD8Tem	COTL1
320	0	0.825753	0.648	0.377	0	CD8Tem	KLF6
321	0	0.816997	0.602	0.306	0	CD8Tem	LYAR
322	0	0.791688	0.273	0.08	0	CD8Tem	HLA-DQA1
323	0	0.77618	0.413	0.225	0	CD8Tem	CLDND1
324	0	0.755515	0.459	0.262	0	CD8Tem	CD69
325	0	0.738219	0.271	0.08	0	CD8Tem	HLA-DQB1
326	0	0.716363	0.362	0.14	0	CD8Tem	CYTOR
327	0	0.680827	0.574	0.337	0	CD8Tem	IL10RA
328	0	0.679887	0.394	0.16	0	CD8Tem	PYHIN1
329	0	0.669443	0.292	0.112	0	CD8Tem	LYST
330	0	0.667282	0.526	0.232	0	CD8Tem	PLEK
331	0	0.661965	0.596	0.367	0	CD8Tem	PPP2R5C
332	0	0.639048	0.416	0.22	0	CD8Tem	ZBTB38
333	0	0.629117	0.805	0.62	0	CD8Tem	GZMM
334	0	0.626891	0.828	0.54	0	CD8Tem	SRGN
335	0	0.615235	0.494	0.279	0	CD8Tem	SAMD3
336	0	0.598295	0.915	0.457	0	CD8Tem	NKG7
337	0	0.590695	0.452	0.248	0	CD8Tem	APMAP
338	0	0.589093	0.424	0.228	0	CD8Tem	OPTN
339	0	0.576941	0.704	0.41	0	CD8Tem	AHNAK
340	0	0.576044	0.457	0.23	0	CD8Tem	ANXA2
341	7.47099e-300	0.560571	0.706	0.549	1.75195e-295	CD8Tem	CD2
342	1.3141e-261	0.692848	0.551	0.386	3.08157e-257	CD8Tem	ZFP36
343	3.30204e-254	0.630018	0.489	0.325	7.74329e-250	CD8Tem	ITM2A
344	5.93715e-246	0.53468	0.453	0.285	1.39226e-241	CD8Tem	CKLF
345	1.02894e-236	0.550977	0.343	0.187	2.41287e-232	CD8Tem	HERPUD1
346	2.56215e-186	0.782249	0.425	0.285	6.00824e-182	CD8Tem	DUSP1
347	1.0929e-179	0.879933	0.315	0.184	2.56284e-175	CD8Tem	JUN
348	1.01651e-155	0.584451	0.526	0.416	2.38371e-151	CD8Tem	CXCR4
349	1.10697e-122	0.546917	0.705	0.62	2.59585e-118	CD8Tem	JUNB
350	9.10081e-91	0.682885	0.652	0.571	2.13414e-86	CD8Tem	MT2A
351	0	3.10286	0.823	0.132	0	CD8Te_1	GNLY
352	0	2.80431	0.968	0.154	0	CD8Te_1	GZMH
353	0	2.78682	0.826	0.094	0	CD8Te_1	FGFBP2
354	0	2.78157	0.823	0.067	0	CD8Te_1	GZMB
355	0	2.48168	0.999	0.398	0	CD8Te_1	NKG7
356	0	2.17086	0.884	0.223	0	CD8Te_1	PRF1
357	0	2.03003	0.73	0.187	0	CD8Te_1	LGALS1
358	0	1.83847	0.767	0.133	0	CD8Te_1	KLRD1
359	0	1.81054	0.539	0.047	0	CD8Te_1	FCGR3A
360	0	1.74647	0.99	0.725	0	CD8Te_1	S100A4
361	0	1.73396	0.987	0.352	0	CD8Te_1	CST7
362	0	1.64925	0.553	0.041	0	CD8Te_1	ADGRG1
363	0	1.64341	0.553	0.053	0	CD8Te_1	CX3CR1
364	0	1.61152	0.943	0.309	0	CD8Te_1	GZMA
365	0	1.54385	0.471	0.025	0	CD8Te_1	PRSS23
366	0	1.53706	0.635	0.12	0	CD8Te_1	EFHD2
367	0	1.4978	0.44	0.063	0	CD8Te_1	SPON2
368	0	1.47257	0.999	0.44	0	CD8Te_1	CCL5
369	0	1.45155	0.541	0.077	0	CD8Te_1	ZEB2
370	0	1.44965	0.694	0.162	0	CD8Te_1	PLEK
371	0	1.4412	0.569	0.109	0	CD8Te_1	HOPX
372	0	1.35723	0.83	0.401	0	CD8Te_1	FLNA
373	0	1.31884	0.362	0.043	0	CD8Te_1	LAIR2
374	0	1.31268	0.588	0.172	0	CD8Te_1	ITGB1
375	0	1.29602	0.913	0.493	0	CD8Te_1	SRGN
376	0	1.27876	0.277	0.056	0	CD8Te_1	TRGV2
377	0	1.26057	0.998	0.936	0	CD8Te_1	SH3BGRL3
378	0	1.25125	0.885	0.559	0	CD8Te_1	CTSW
379	0	1.23755	0.881	0.513	0	CD8Te_1	CRIP1
380	0	1.23583	0.72	0.257	0	CD8Te_1	C12orf75
381	0	1.23401	0.816	0.369	0	CD8Te_1	ANXA1
382	0	1.22288	0.485	0.079	0	CD8Te_1	FCRL6
383	0	1.21862	0.932	0.567	0	CD8Te_1	CD99
384	0	1.218	0.441	0.054	0	CD8Te_1	S1PR5
385	0	1.19924	0.908	0.588	0	CD8Te_1	ITGB2
386	0	1.19663	0.442	0.065	0	CD8Te_1	TBX21
387	0	1.18	0.804	0.359	0	CD8Te_1	AHNAK
388	0	1.17688	0.885	0.482	0	CD8Te_1	CLIC1
389	0	1.16329	0.967	0.791	0	CD8Te_1	S100A6
390	0	1.16166	0.542	0.127	0	CD8Te_1	CCL4
391	0	1.15863	0.26	0.031	0	CD8Te_1	ZNF683
392	0	1.10701	0.628	0.208	0	CD8Te_1	KLRG1
393	0	1.10479	0.517	0.169	0	CD8Te_1	HLA-DRB5
394	0	1.10286	0.615	0.199	0	CD8Te_1	HLA-DRB1
395	0	1.09873	0.666	0.281	0	CD8Te_1	CTSC
396	0	1.09591	0.417	0.076	0	CD8Te_1	TGFBR3
397	0	1.08363	0.91	0.714	0	CD8Te_1	IFITM2
398	0	1.06037	0.355	0.043	0	CD8Te_1	TTC38
399	0	1.05778	0.275	0.096	0	CD8Te_1	KLRB1
400	0	1.00544	0.939	0.749	0	CD8Te_1	CYBA
401	2.19438e-307	0.602472	1	1	5.14582e-303	CD8Te_2	B2M
402	9.02883e-287	1.41737	0.624	0.268	2.11726e-282	CD8Te_2	GNLY
403	4.20321e-227	0.998569	0.833	0.515	9.85652e-223	CD8Te_2	NKG7
404	4.83757e-214	1.06739	0.897	0.778	1.13441e-209	CD8Te_2	S100A4
405	1.73031e-177	1.13397	0.598	0.32	4.05757e-173	CD8Te_2	GZMH
406	3.58099e-169	0.881722	0.829	0.55	8.39743e-165	CD8Te_2	CCL5
407	9.89637e-158	0.779815	0.938	0.95	2.3207e-153	CD8Te_2	SH3BGRL3
408	1.98243e-155	0.648777	0.997	0.999	4.6488e-151	CD8Te_2	ACTB
409	2.31256e-120	0.405797	0.996	1	5.42294e-116	CD8Te_2	MT-CO2
410	8.11937e-108	1.11675	0.434	0.246	1.90399e-103	CD8Te_2	FGFBP2
411	3.47994e-97	0.577314	0.885	0.973	8.16045e-93	CD8Te_2	FTH1
412	2.77272e-95	0.834207	0.653	0.483	6.50202e-91	CD8Te_2	CST7
413	2.63064e-77	0.965888	0.382	0.225	6.16885e-73	CD8Te_2	GZMB
414	1.21417e-69	0.680598	0.792	0.882	2.84724e-65	CD8Te_2	MYL6
415	7.75984e-67	0.685958	0.801	0.89	1.81968e-62	CD8Te_2	GAPDH
416	1.28149e-60	0.472056	0.924	0.967	3.00509e-56	CD8Te_2	IL32
417	3.15244e-52	0.65953	0.57	0.442	7.39246e-48	CD8Te_2	GZMA
418	2.86638e-39	0.820599	0.569	0.57	6.72165e-35	CD8Te_2	CLIC1
419	1.19698e-36	0.706675	0.627	0.647	2.80691e-32	CD8Te_2	CD99
420	2.58646e-33	0.404232	0.828	0.955	6.06526e-29	CD8Te_2	MYL12A
421	1.76898e-32	0.969964	0.28	0.206	4.14826e-28	CD8Te_2	HOPX
422	3.6807e-27	0.867185	0.333	0.268	8.63124e-23	CD8Te_2	KLRD1
423	5.01247e-27	0.785244	0.371	0.302	1.17542e-22	CD8Te_2	LGALS1
424	6.20168e-27	0.727605	0.485	0.465	1.45429e-22	CD8Te_2	ANXA1
425	1.16812e-22	0.485457	0.723	0.834	2.73924e-18	CD8Te_2	S100A6
426	3.81706e-22	0.578587	0.659	0.766	8.95101e-18	CD8Te_2	EMP3
427	4.42065e-21	0.71853	0.583	0.632	1.03664e-16	CD8Te_2	CTSW
428	6.58539e-21	0.634029	0.654	0.782	1.54427e-16	CD8Te_2	S100A10
429	1.10695e-19	0.670967	0.403	0.366	2.5958e-15	CD8Te_2	PRF1
430	4.60556e-17	0.860661	0.27	0.23	1.08e-12	CD8Te_2	EFHD2
431	5.89459e-16	0.498435	0.682	0.795	1.38228e-11	CD8Te_2	CYBA
432	1.37144e-15	0.583974	0.547	0.586	3.21602e-11	CD8Te_2	SRGN
433	1.09265e-14	0.446226	0.676	0.832	2.56226e-10	CD8Te_2	ARPC2
434	1.90153e-13	0.503959	0.639	0.762	4.45909e-09	CD8Te_2	IFITM2
435	1.276e-10	0.50915	0.55	0.595	2.99223e-06	CD8Te_2	CRIP1
436	1.94694e-10	0.74067	0.35	0.359	4.56558e-06	CD8Te_2	C12orf75
437	1.05683e-09	0.491484	0.62	0.781	2.47826e-05	CD8Te_2	IL2RG
438	5.17263e-09	0.527411	0.569	0.661	0.000121298	CD8Te_2	ITGB2
439	2.22407e-08	0.436424	0.31	0.443	0.000521544	CD8Te_2	CD247
440	9.13062e-07	0.446885	0.249	0.355	0.0214113	CD8Te_2	OSTF1
441	2.42914e-06	0.408882	0.33	0.47	0.0569632	CD8Te_2	GNG5
442	1.81173e-05	0.521178	0.561	0.698	0.42485	CD8Te_2	LITAF
443	5.78329e-05	0.647526	0.376	0.409	1	CD8Te_2	S100A11
444	0.000103497	0.473223	0.301	0.414	1	CD8Te_2	TMEM50A
445	0.000263997	0.400009	0.285	0.384	1	CD8Te_2	MBP
446	0.000282628	0.451185	0.244	0.331	1	CD8Te_2	CAST
447	0.0017418	0.447109	0.363	0.504	1	CD8Te_2	TPI1
448	0.00450658	0.492619	0.334	0.446	1	CD8Te_2	YWHAQ
449	0.00455018	0.456172	0.212	0.279	1	CD8Te_2	TXN
450	0.00611522	0.627567	0.343	0.392	1	CD8Te_2	HLA-DPA1
451	0	1.98844	0.336	0.025	0	gdT	TRDV1
452	0	1.90287	0.33	0.024	0	gdT	TRDC
453	0	1.25998	0.318	0.008	0	gdT	RTKN2
454	2.7874e-287	0.800854	0.258	0.047	6.53645e-283	gdT	IKZF2
455	1.64698e-269	1.03268	0.357	0.091	3.86218e-265	gdT	NCR3
456	2.45772e-265	1.63278	0.86	0.625	5.76335e-261	gdT	JUNB
457	3.83412e-259	1.48873	0.366	0.099	8.991e-255	gdT	KLRC2
458	2.31219e-190	1.05952	0.873	0.612	5.42209e-186	gdT	LTB
459	1.51775e-182	0.709301	0.253	0.065	3.55913e-178	gdT	MAP3K1
460	1.70851e-161	0.828009	0.94	0.852	4.00645e-157	gdT	ZFP36L2
461	3.84615e-161	0.931604	0.768	0.498	9.01923e-157	gdT	TCF7
462	7.44649e-144	1.13319	0.562	0.298	1.7462e-139	gdT	DUSP1
463	1.49722e-135	0.831925	0.739	0.467	3.51099e-131	gdT	LEF1
464	1.89336e-125	0.894861	0.84	0.68	4.43993e-121	gdT	CD7
465	8.60839e-113	1.02571	0.286	0.107	2.01867e-108	gdT	FOS
466	5.82641e-110	0.969538	0.553	0.305	1.36629e-105	gdT	DUSP2
467	9.88619e-109	0.896435	0.577	0.345	2.31831e-104	gdT	LYAR
468	4.59761e-98	0.662023	0.322	0.136	1.07814e-93	gdT	ARID5B
469	3.47902e-94	0.706265	0.306	0.129	8.1583e-90	gdT	CXCR3
470	1.72786e-87	0.895812	0.394	0.198	4.05183e-83	gdT	JUN
471	1.2991e-84	0.722649	0.341	0.164	3.04639e-80	gdT	BTG2
472	7.6228e-69	0.357528	0.971	0.931	1.78755e-64	gdT	PABPC1
473	4.52085e-67	0.684938	0.52	0.343	1.06014e-62	gdT	IER2
474	5.67584e-67	0.405955	0.97	0.937	1.33098e-62	gdT	TXNIP
475	5.61409e-64	0.562127	0.564	0.385	1.3165e-59	gdT	NUCB2
476	6.11522e-64	0.440679	0.878	0.654	1.43402e-59	gdT	IL7R
477	2.42556e-58	0.480771	0.263	0.127	5.68794e-54	gdT	NINJ1
478	1.63324e-57	0.628743	0.566	0.397	3.82994e-53	gdT	PPP2R5C
479	2.81622e-57	0.499597	0.269	0.136	6.60404e-53	gdT	SPINT2
480	1.05133e-54	0.605623	0.569	0.421	2.46537e-50	gdT	HSPB1
481	3.04318e-47	0.517017	0.353	0.209	7.13625e-43	gdT	TRG-AS1
482	9.38386e-47	0.599546	0.472	0.326	2.20051e-42	gdT	PLAC8
483	1.21553e-42	0.599141	0.35	0.219	2.85043e-38	gdT	DDIT4
484	8.24201e-40	0.498913	0.368	0.234	1.93275e-35	gdT	C1orf162
485	3.80725e-39	0.46191	0.524	0.395	8.92799e-35	gdT	ELF1
486	9.15996e-36	0.493931	0.419	0.289	2.14801e-31	gdT	CD69
487	1.58035e-33	0.435241	0.276	0.166	3.70593e-29	gdT	ODF2L
488	3.46941e-33	0.387594	0.379	0.25	8.13576e-29	gdT	CLDND1
489	2.22596e-31	0.515174	0.459	0.343	5.21987e-27	gdT	NFKBIA
490	5.7067e-31	0.442632	0.363	0.25	1.33822e-26	gdT	PITPNC1
491	3.31532e-29	0.479231	0.279	0.179	7.77443e-25	gdT	RPIA
492	4.90756e-29	0.408392	0.46	0.345	1.15082e-24	gdT	EPB41
493	5.7531e-29	0.497228	0.514	0.408	1.3491e-24	gdT	ZFP36
494	2.27563e-25	0.336704	0.27	0.173	5.33636e-21	gdT	STT3B
495	1.14187e-24	0.389959	0.474	0.371	2.67768e-20	gdT	RCSD1
496	1.19374e-24	0.364289	0.653	0.574	2.79931e-20	gdT	RIPOR2
497	1.81815e-24	0.422659	0.264	0.173	4.26356e-20	gdT	GADD45B
498	2.55044e-23	0.409784	0.523	0.43	5.98078e-19	gdT	CXCR4
499	3.31295e-19	0.332273	0.266	0.181	7.76887e-15	gdT	TRADD
500	2.29164e-18	0.334014	0.263	0.185	5.3739e-14	gdT	ADSL

## Sheet: CD8T_scATAC
	p_val	avg_log2FC	pct.1	pct.2	p_val_adj	cluster	gene
1	0	1.32419	0.944	0.432	0	CD8Tn_1	LEF1
2	0	1.16767	0.864	0.303	0	CD8Tn_1	ACTN1
3	0	1.1461	0.991	0.792	0	CD8Tn_1	BACH2
4	0	1.04657	0.893	0.439	0	CD8Tn_1	SNX9
5	0	0.999166	0.889	0.517	0	CD8Tn_1	NELL2
6	0	0.97582	0.901	0.436	0	CD8Tn_1	TIAM1
7	0	0.936021	0.939	0.623	0	CD8Tn_1	LDLRAD4
8	0	0.919163	0.929	0.608	0	CD8Tn_1	SERINC5
9	0	0.861382	0.884	0.492	0	CD8Tn_1	MAML3
10	0	0.848999	0.904	0.583	0	CD8Tn_1	SATB1
11	0	0.763824	0.685	0.225	0	CD8Tn_1	SLC16A10
12	0	0.751021	0.839	0.494	0	CD8Tn_1	ITGA6
13	0	0.74173	0.853	0.515	0	CD8Tn_1	BTBD11
14	0	0.740857	0.788	0.391	0	CD8Tn_1	KLF7
15	0	0.726473	0.761	0.342	0	CD8Tn_1	PCSK5
16	0	0.715932	0.913	0.688	0	CD8Tn_1	MAN1C1
17	0	0.712528	0.689	0.239	0	CD8Tn_1	IRS2
18	0	0.703231	0.758	0.404	0	CD8Tn_1	FLNB
19	0	0.686051	0.878	0.619	0	CD8Tn_1	FAM117B
20	0	0.666913	0.59	0.166	0	CD8Tn_1	CD248
21	0	0.640588	0.938	0.79	0	CD8Tn_1	TGFBR2
22	0	0.638592	0.784	0.422	0	CD8Tn_1	IL7R
23	0	0.628247	0.606	0.263	0	CD8Tn_1	SNED1
24	0	0.622568	0.858	0.611	0	CD8Tn_1	FAM102A
25	0	0.616432	0.867	0.64	0	CD8Tn_1	PDE3B
26	0	0.616396	0.846	0.558	0	CD8Tn_1	CAMK4
27	0	0.614339	0.511	0.108	0	CD8Tn_1	CA6
28	0	0.613631	0.647	0.271	0	CD8Tn_1	ZNF516
29	0	0.608605	0.594	0.213	0	CD8Tn_1	FAM134B
30	0	0.60723	0.549	0.16	0	CD8Tn_1	NRCAM
31	0	0.5903	0.545	0.178	0	CD8Tn_1	CACHD1
32	0	0.586301	0.798	0.521	0	CD8Tn_1	RCAN3
33	0	0.579466	0.791	0.484	0	CD8Tn_1	SGK1
34	0	0.579184	0.744	0.448	0	CD8Tn_1	PCBP3
35	0	0.576492	0.796	0.528	0	CD8Tn_1	RGS10
36	0	0.567579	0.79	0.517	0	CD8Tn_1	ZC3H3
37	0	0.566342	0.67	0.365	0	CD8Tn_1	AP1M1
38	0	0.561084	0.639	0.296	0	CD8Tn_1	SARDH
39	0	0.558725	0.527	0.158	0	CD8Tn_1	CLEC11A
40	0	0.556381	0.772	0.464	0	CD8Tn_1	SH3RF3
41	0	0.550737	0.9	0.7	0	CD8Tn_1	TCF7
42	0	0.548745	0.927	0.781	0	CD8Tn_1	TRABD2A
43	0	0.547559	0.915	0.743	0	CD8Tn_1	SMAP2
44	0	0.547558	0.742	0.48	0	CD8Tn_1	VAC14
45	0	0.536602	0.635	0.306	0	CD8Tn_1	TTC9
46	0	0.520569	0.883	0.72	0	CD8Tn_1	ABLIM1
47	0	0.516337	0.456	0.12	0	CD8Tn_1	KRT73
48	0	0.51301	0.656	0.346	0	CD8Tn_1	MDS2
49	0	0.512107	0.726	0.463	0	CD8Tn_1	SPATA6L
50	0	0.510745	0.62	0.309	0	CD8Tn_1	NEDD4L
51	9.84822e-211	0.906369	0.905	0.436	1.93094e-206	CD8Tn_3	IKZF2
52	2.02022e-188	0.80084	0.736	0.3	3.96104e-184	CD8Tn_3	WDR86
53	2.94429e-165	0.869013	0.968	0.804	5.77287e-161	CD8Tn_3	ZFPM1
54	8.514e-146	0.757701	0.93	0.546	1.66934e-141	CD8Tn_3	LEF1
55	1.12023e-135	0.388553	0.376	0.1	2.19644e-131	CD8Tn_3	MME
56	8.67742e-124	0.382286	0.432	0.136	1.70138e-119	CD8Tn_3	C5orf67
57	8.95215e-121	0.63796	0.914	0.538	1.75525e-116	CD8Tn_3	TIAM1
58	2.57567e-117	0.47953	0.533	0.204	5.05012e-113	CD8Tn_3	FGD4
59	2.6466e-110	0.548394	0.714	0.338	5.18919e-106	CD8Tn_3	IRS2
60	3.16546e-96	0.543991	0.655	0.339	6.20651e-92	CD8Tn_3	RTKN2
61	6.20263e-93	0.431232	0.6	0.274	1.21615e-88	CD8Tn_3	ARRDC4
62	1.03983e-89	0.589855	0.911	0.674	2.03879e-85	CD8Tn_3	NFATC1
63	3.31045e-86	0.520869	0.801	0.482	6.4908e-82	CD8Tn_3	FLNB
64	1.75614e-85	0.535571	0.937	0.743	3.44326e-81	CD8Tn_3	TCF7
65	4.3891e-83	0.362018	0.426	0.167	8.6057e-79	CD8Tn_3	HES1
66	4.84468e-82	0.543374	0.979	0.93	9.49897e-78	CD8Tn_3	ITPKB
67	9.2813e-82	0.502566	0.971	0.836	1.81978e-77	CD8Tn_3	BACH2
68	2.18197e-81	0.52612	0.874	0.579	4.27819e-77	CD8Tn_3	MAML3
69	2.76552e-78	0.551255	0.721	0.444	5.42235e-74	CD8Tn_3	ANK1
70	2.93358e-75	0.454785	0.762	0.429	5.75186e-71	CD8Tn_3	ACTN1
71	5.47552e-73	0.38617	0.432	0.181	1.07359e-68	CD8Tn_3	MGLL
72	1.00153e-72	0.495097	0.884	0.674	1.9637e-68	CD8Tn_3	CCDC57
73	1.63642e-70	0.479327	0.782	0.523	3.20853e-66	CD8Tn_3	ERGIC1
74	2.01316e-69	0.454311	0.789	0.478	3.94721e-65	CD8Tn_3	KLF7
75	6.08986e-69	0.474482	0.805	0.501	1.19404e-64	CD8Tn_3	IL7R
76	1.75634e-68	0.503736	0.774	0.513	3.44366e-64	CD8Tn_3	PCBP3
77	3.26707e-68	0.474399	0.888	0.656	6.40575e-64	CD8Tn_3	EPHA4
78	4.56368e-66	0.389069	0.462	0.213	8.948e-62	CD8Tn_3	RALGPS2
79	8.71208e-66	0.471585	0.88	0.668	1.70818e-61	CD8Tn_3	UBASH3B
80	1.87988e-65	0.380767	0.489	0.232	3.68587e-61	CD8Tn_3	MEX3B
81	1.23699e-64	0.458667	0.974	0.895	2.42536e-60	CD8Tn_3	MAD1L1
82	3.40365e-60	0.409741	0.547	0.295	6.67353e-56	CD8Tn_3	GNG4
83	8.32003e-60	0.370121	0.689	0.399	1.63131e-55	CD8Tn_3	SDK2
84	1.89784e-59	0.351622	0.522	0.267	3.72109e-55	CD8Tn_3	CHST2
85	4.49466e-59	0.443957	0.786	0.552	8.81268e-55	CD8Tn_3	SGK1
86	1.17168e-58	0.403291	0.496	0.255	2.29732e-54	CD8Tn_3	GRASP
87	3.02426e-58	0.475925	0.791	0.567	5.92967e-54	CD8Tn_3	HIPK2
88	1.79719e-54	0.35945	0.516	0.271	3.52375e-50	CD8Tn_3	USP6NL
89	4.45146e-51	0.422679	0.891	0.695	8.72797e-47	CD8Tn_3	IGF1R
90	1.08588e-49	0.365722	0.671	0.414	2.12908e-45	CD8Tn_3	MDS2
91	3.89345e-47	0.356411	0.632	0.389	7.63388e-43	CD8Tn_3	AXIN2
92	2.23336e-46	0.351167	0.513	0.294	4.37895e-42	CD8Tn_3	CYB561
93	3.63431e-45	0.403218	0.843	0.669	7.12579e-41	CD8Tn_3	ZNF331
94	1.75603e-43	0.350435	0.692	0.458	3.44304e-39	CD8Tn_3	ZBTB10
95	8.47561e-43	0.3842	0.893	0.726	1.66181e-38	CD8Tn_3	VAV3
96	1.66987e-42	0.350228	0.768	0.559	3.27412e-38	CD8Tn_3	ZEB1
97	5.59679e-42	0.377881	0.783	0.597	1.09736e-37	CD8Tn_3	MAP3K1
98	3.61658e-39	0.370524	0.926	0.803	7.09102e-35	CD8Tn_3	PLCL2
99	2.44887e-37	0.35136	0.811	0.642	4.8015e-33	CD8Tn_3	PITPNM2
100	2.21623e-36	0.395863	0.925	0.836	4.34537e-32	CD8Tn_3	SIK3
101	0	0.590628	0.899	0.692	0	CD8Tcm_1	ZBTB16
102	0	0.455137	0.617	0.278	0	CD8Tcm_1	CTBP2
103	0	0.405845	0.53	0.208	0	CD8Tcm_1	TLE1
104	0	0.380233	0.463	0.17	0	CD8Tcm_1	RNF165
105	0	0.335874	0.379	0.114	0	CD8Tcm_1	SYK
106	1.71316e-296	0.287487	0.333	0.105	3.35899e-292	CD8Tcm_1	CCNJL
107	3.17373e-234	0.258023	0.359	0.135	6.22273e-230	CD8Tcm_1	ZMAT4
108	1.72112e-209	0.260922	0.458	0.206	3.3746e-205	CD8Tcm_1	NCAM1
109	1.04776e-208	0.413694	0.737	0.482	2.05434e-204	CD8Tcm_1	TBXAS1
110	9.24575e-174	0.309469	0.649	0.39	1.81281e-169	CD8Tcm_1	GRIK4
111	4.26996e-172	0.31564	0.618	0.353	8.37211e-168	CD8Tcm_1	LYN
112	4.53791e-172	0.395724	0.918	0.844	8.89747e-168	CD8Tcm_1	CD247
113	1.69447e-167	0.272151	0.414	0.193	3.32235e-163	CD8Tcm_1	PBX1
114	3.85373e-165	0.341127	0.677	0.43	7.55601e-161	CD8Tcm_1	CXXC5
115	1.82906e-150	0.326064	0.825	0.59	3.58623e-146	CD8Tcm_1	PLCG2
116	1.08044e-114	0.270123	0.618	0.388	2.11841e-110	CD8Tcm_1	DOCK5
117	2.03225e-104	0.284058	0.808	0.637	3.98463e-100	CD8Tcm_1	SPIDR
118	2.03298e-100	0.258916	0.742	0.556	3.98606e-96	CD8Tcm_1	HIPK2
119	4.97837e-100	0.255276	0.606	0.406	9.76109e-96	CD8Tcm_1	RAB11FIP1
120	7.87028e-91	0.292332	0.616	0.437	1.54313e-86	CD8Tcm_1	MYOM2
121	0	0.850337	0.589	0.213	0	CD8Tcm_2	KIAA1683
122	1.64756e-280	0.385188	0.44	0.153	3.23036e-276	CD8Tcm_2	UTY
123	2.25727e-233	0.279321	0.326	0.105	4.42583e-229	CD8Tcm_2	DDX3Y
124	5.47575e-226	0.451259	0.619	0.315	1.07363e-221	CD8Tcm_2	MTRNR2L1
125	3.41538e-214	0.553204	0.876	0.659	6.69654e-210	CD8Tcm_2	FOSB
126	2.29067e-208	0.447112	0.982	0.923	4.49132e-204	CD8Tcm_2	ERCC1
127	8.94033e-198	0.365751	0.639	0.324	1.75293e-193	CD8Tcm_2	IRS2
128	7.33251e-186	0.367944	0.619	0.333	1.43769e-181	CD8Tcm_2	ESPN
129	2.77964e-166	0.357135	0.625	0.349	5.45005e-162	CD8Tcm_2	ADAM19
130	3.8912e-154	0.252774	0.377	0.164	7.62947e-150	CD8Tcm_2	CCR6
131	1.75618e-152	0.253574	0.319	0.129	3.44334e-148	CD8Tcm_2	MB21D2
132	2.58775e-117	0.28205	0.563	0.326	5.07381e-113	CD8Tcm_2	RGMB
133	1.29979e-109	0.359546	0.852	0.681	2.54849e-105	CD8Tcm_2	LMNA
134	5.47223e-107	0.291977	0.79	0.528	1.07294e-102	CD8Tcm_2	TIAM1
135	1.34594e-100	0.25233	0.506	0.294	2.63898e-96	CD8Tcm_2	WDR86
136	1.48844e-98	0.314413	0.721	0.512	2.91839e-94	CD8Tcm_2	FOS
137	3.831e-96	0.356764	0.9	0.764	7.51144e-92	CD8Tcm_2	AHNAK
138	1.50582e-90	0.27485	0.537	0.334	2.95246e-86	CD8Tcm_2	KCNC3
139	9.04904e-90	0.280003	0.673	0.456	1.77425e-85	CD8Tcm_2	DNAJA1
140	2.11565e-86	0.293076	0.754	0.561	4.14816e-82	CD8Tcm_2	WNT10A
141	5.55264e-77	0.261212	0.509	0.32	1.08871e-72	CD8Tcm_2	PDE4C
142	1.60346e-74	0.281693	0.723	0.532	3.1439e-70	CD8Tcm_2	GALM
143	5.90025e-67	0.37472	0.796	0.704	1.15686e-62	CD8Tcm_2	ZBTB16
144	0	1.26858	0.704	0.076	0	CD8Tcm_3	PTPN3
145	2.69908e-128	0.911917	0.741	0.2	5.29209e-124	CD8Tcm_3	SESTD1
146	8.61681e-94	0.530947	0.422	0.081	1.6895e-89	CD8Tcm_3	SLC9A2
147	7.64194e-78	1.08514	0.944	0.677	1.49836e-73	CD8Tcm_3	NFATC1
148	4.60928e-77	0.456997	0.411	0.089	9.03741e-73	CD8Tcm_3	C11orf88
149	4.73195e-72	0.497149	0.556	0.16	9.27793e-68	CD8Tcm_3	ADORA2B
150	1.71526e-71	0.540314	0.437	0.106	3.36312e-67	CD8Tcm_3	SMCO4
151	1.52687e-67	0.886946	0.944	0.543	2.99372e-63	CD8Tcm_3	SNX9
152	8.44448e-67	0.714594	0.722	0.294	1.65571e-62	CD8Tcm_3	POU2AF1
153	1.28825e-66	0.67791	0.693	0.26	2.52587e-62	CD8Tcm_3	RAPGEF4
154	1.68578e-66	0.741768	0.985	0.962	3.3053e-62	CD8Tcm_3	HDAC4
155	4.54469e-61	0.520543	0.589	0.198	8.91078e-57	CD8Tcm_3	FGFR1
156	1.11285e-52	0.782603	0.948	0.696	2.18196e-48	CD8Tcm_3	LDLRAD4
157	3.15641e-50	0.796452	0.815	0.482	6.18876e-46	CD8Tcm_3	AMZ1
158	1.07093e-48	0.747712	0.911	0.621	2.09978e-44	CD8Tcm_3	BRD7
159	1.43609e-47	0.806197	0.815	0.498	2.81573e-43	CD8Tcm_3	GNA12
160	2.39621e-45	0.709256	0.941	0.759	4.69825e-41	CD8Tcm_3	SIPA1L1
161	6.80186e-44	0.676885	0.819	0.492	1.33364e-39	CD8Tcm_3	PHACTR2
162	1.12566e-42	0.791954	0.789	0.504	2.20708e-38	CD8Tcm_3	WDR25
163	6.45084e-41	0.584068	0.748	0.38	1.26482e-36	CD8Tcm_3	NEDD4L
164	1.36518e-40	0.5495	0.611	0.272	2.67671e-36	CD8Tcm_3	ZNF704
165	2.34939e-40	0.604571	0.904	0.544	4.60645e-36	CD8Tcm_3	TIAM1
166	3.17732e-39	0.46137	0.511	0.201	6.22976e-35	CD8Tcm_3	CDH1
167	4.56509e-37	0.528438	0.604	0.282	8.95078e-33	CD8Tcm_3	TRIP13
168	3.57644e-36	0.46954	0.607	0.28	7.01233e-32	CD8Tcm_3	UBE2E2
169	8.51724e-35	0.543137	0.996	0.838	1.66998e-30	CD8Tcm_3	BACH2
170	1.15572e-34	0.644192	0.948	0.806	2.26602e-30	CD8Tcm_3	ZFPM1
171	8.64027e-33	0.614939	0.885	0.731	1.6941e-28	CD8Tcm_3	LYST
172	4.45063e-32	0.637047	0.878	0.642	8.72635e-28	CD8Tcm_3	TRPS1
173	6.44625e-32	0.541932	0.793	0.486	1.26392e-27	CD8Tcm_3	FLNB
174	9.87701e-32	0.460709	0.485	0.209	1.93659e-27	CD8Tcm_3	FGD4
175	2.66934e-31	0.474818	0.967	0.87	5.23378e-27	CD8Tcm_3	GRK5
176	1.40289e-30	0.466268	0.537	0.245	2.75065e-26	CD8Tcm_3	COL19A1
177	3.84833e-30	0.566889	0.726	0.417	7.54541e-26	CD8Tcm_3	MDS2
178	2.39165e-29	0.502972	0.967	0.843	4.6893e-25	CD8Tcm_3	RERE
179	2.64356e-29	0.576328	0.719	0.437	5.18324e-25	CD8Tcm_3	CD28
180	3.7093e-29	0.508982	0.978	0.848	7.27283e-25	CD8Tcm_3	PTPRJ
181	4.7944e-29	0.462671	0.667	0.359	9.40038e-25	CD8Tcm_3	MTHFD1L
182	1.21664e-28	0.493578	0.822	0.554	2.38546e-24	CD8Tcm_3	DIP2B
183	2.06168e-28	0.479002	0.844	0.593	4.04234e-24	CD8Tcm_3	BTBD11
184	1.03479e-27	0.525445	0.763	0.511	2.02891e-23	CD8Tcm_3	ANTXR2
185	2.5281e-27	0.489994	0.822	0.592	4.95685e-23	CD8Tcm_3	HBS1L
186	6.65936e-27	0.475545	0.807	0.555	1.3057e-22	CD8Tcm_3	TMEM245
187	6.39752e-26	0.486874	0.956	0.877	1.25436e-21	CD8Tcm_3	RPTOR
188	2.22496e-25	0.49322	0.915	0.783	4.36248e-21	CD8Tcm_3	RUNX2
189	6.70092e-24	0.462197	0.867	0.639	1.31385e-19	CD8Tcm_3	GFOD1
190	3.09425e-21	0.460223	0.856	0.661	6.0669e-17	CD8Tcm_3	GATS
191	1.98052e-20	0.46902	0.926	0.801	3.88321e-16	CD8Tcm_3	SPTBN1
192	1.45873e-19	0.457766	0.459	0.23	2.86013e-15	CD8Tcm_3	SPSB1
193	7.80396e-19	0.47409	0.733	0.517	1.53012e-14	CD8Tcm_3	PCBP3
194	0	0.568604	0.764	0.513	0	CD8Tem	GALM
195	0	0.512372	0.81	0.63	0	CD8Tem	COTL1
196	0	0.47458	0.942	0.829	0	CD8Tem	PPP1R16B
197	0	0.472926	0.832	0.623	0	CD8Tem	ST8SIA1
198	0	0.43607	0.986	0.945	0	CD8Tem	ATXN1
199	4.38202e-285	0.448937	0.693	0.474	8.59184e-281	CD8Tem	SH2D1A
200	8.28105e-282	0.434478	0.807	0.622	1.62367e-277	CD8Tem	FYCO1
201	2.60816e-281	0.416972	0.957	0.864	5.11381e-277	CD8Tem	NFATC2
202	1.13671e-230	0.286357	0.336	0.151	2.22874e-226	CD8Tem	TEX13D
203	7.00203e-222	0.318938	0.988	0.964	1.37289e-217	CD8Tem	FYN
204	7.76242e-215	0.357808	0.919	0.845	1.52198e-210	CD8Tem	STAG2
205	3.22118e-210	0.37553	0.803	0.616	6.31576e-206	CD8Tem	FAM129A
206	9.27772e-207	0.403498	0.644	0.457	1.81908e-202	CD8Tem	HNRNPLL
207	4.55639e-196	0.323307	0.754	0.525	8.93371e-192	CD8Tem	JAKMIP1
208	2.94228e-165	0.31446	0.636	0.449	5.76894e-161	CD8Tem	TIGIT
209	1.66808e-156	0.329611	0.673	0.504	3.27061e-152	CD8Tem	GGA2
210	5.52396e-155	0.435711	0.748	0.627	1.08308e-150	CD8Tem	TOX
211	1.82294e-154	0.281114	0.959	0.906	3.57424e-150	CD8Tem	RUNX3
212	1.54739e-150	0.312968	0.635	0.473	3.03396e-146	CD8Tem	PHACTR2
213	5.47004e-149	0.285929	0.48	0.308	1.07251e-144	CD8Tem	CDYL2
214	4.60689e-145	0.305503	0.626	0.461	9.03272e-141	CD8Tem	GLB1
215	2.69717e-141	0.306531	0.899	0.804	5.28833e-137	CD8Tem	NCK2
216	7.61678e-137	0.302368	0.773	0.644	1.49342e-132	CD8Tem	PSTPIP1
217	6.87075e-136	0.299802	0.796	0.64	1.34715e-131	CD8Tem	EPHA4
218	2.42486e-135	0.296539	0.836	0.735	4.75442e-131	CD8Tem	NEK7
219	1.37513e-134	0.301154	0.641	0.488	2.69622e-130	CD8Tem	CRTAM
220	1.44305e-134	0.305274	0.717	0.571	2.82939e-130	CD8Tem	ASB2
221	3.73872e-134	0.280734	0.472	0.306	7.33051e-130	CD8Tem	ATP9A
222	5.47924e-134	0.304821	0.63	0.475	1.07431e-129	CD8Tem	CMC1
223	1.15953e-133	0.269439	0.814	0.632	2.27349e-129	CD8Tem	PRR5L
224	9.24774e-130	0.29228	0.608	0.461	1.81321e-125	CD8Tem	ADAT1
225	1.61465e-128	0.265396	0.349	0.204	3.16584e-124	CD8Tem	DKK3
226	2.40084e-124	0.290179	0.827	0.717	4.70733e-120	CD8Tem	LYST
227	4.86345e-123	0.257133	0.584	0.421	9.53577e-119	CD8Tem	DTHD1
228	6.2577e-122	0.300709	0.769	0.65	1.22695e-117	CD8Tem	IL21R
229	2.39175e-120	0.269338	0.76	0.627	4.6895e-116	CD8Tem	LRIG1
230	1.39673e-110	0.264258	0.76	0.642	2.73858e-106	CD8Tem	CPOX
231	1.78493e-110	0.250262	0.593	0.443	3.49971e-106	CD8Tem	RYR1
232	1.16738e-105	0.259937	0.56	0.406	2.28888e-101	CD8Tem	ENC1
233	1.98013e-105	0.251291	0.567	0.42	3.88245e-101	CD8Tem	CD28
234	9.11868e-104	0.274497	0.74	0.629	1.7879e-99	CD8Tem	TRPS1
235	1.39147e-97	0.261503	0.877	0.8	2.72825e-93	CD8Tem	RHOH
236	5.09472e-95	0.256558	0.672	0.544	9.98921e-91	CD8Tem	KSR1
237	0	0.973866	0.964	0.645	0	CD8Te_1	ZEB2
238	0	0.70623	0.831	0.5	0	CD8Te_1	EFNA5
239	0	0.645375	0.855	0.561	0	CD8Te_1	PRR5L
240	0	0.633827	0.833	0.516	0	CD8Te_1	SETBP1
241	0	0.63004	0.979	0.909	0	CD8Te_1	FAM53B
242	0	0.605836	0.657	0.353	0	CD8Te_1	LRFN2
243	0	0.599142	0.984	0.928	0	CD8Te_1	RP11-12J10.3
244	0	0.595044	0.776	0.453	0	CD8Te_1	C1orf21
245	0	0.584338	0.723	0.41	0	CD8Te_1	CADM1
246	0	0.566099	0.653	0.343	0	CD8Te_1	TTC38
247	0	0.553891	0.494	0.189	0	CD8Te_1	CMKLR1
248	0	0.545953	0.648	0.334	0	CD8Te_1	S1PR5
249	0	0.529263	0.958	0.861	0	CD8Te_1	RAPGEF1
250	0	0.523428	0.713	0.455	0	CD8Te_1	SLC15A4
251	0	0.523008	0.833	0.6	0	CD8Te_1	MCTP2
252	0	0.50978	0.675	0.458	0	CD8Te_1	KLRD1
253	0	0.493788	0.75	0.503	0	CD8Te_1	B4GALT5
254	0	0.492753	0.667	0.393	0	CD8Te_1	ME3
255	0	0.490594	0.784	0.542	0	CD8Te_1	BHLHE40
256	0	0.483955	0.976	0.901	0	CD8Te_1	ARHGAP26
257	0	0.475413	0.753	0.46	0	CD8Te_1	JAKMIP1
258	0	0.475341	0.889	0.744	0	CD8Te_1	SPON2
259	0	0.468226	0.949	0.841	0	CD8Te_1	NFATC2
260	0	0.466782	0.761	0.55	0	CD8Te_1	MYO1F
261	0	0.465052	0.698	0.479	0	CD8Te_1	AGPAT4
262	0	0.462477	0.581	0.326	0	CD8Te_1	DOCK5
263	0	0.461465	0.937	0.839	0	CD8Te_1	CMIP
264	0	0.447582	0.805	0.583	0	CD8Te_1	GAS7
265	0	0.444655	0.542	0.282	0	CD8Te_1	CX3CR1
266	0	0.439487	0.653	0.425	0	CD8Te_1	METRNL
267	0	0.436034	0.892	0.769	0	CD8Te_1	TGFBR3
268	0	0.432315	0.696	0.492	0	CD8Te_1	PIK3AP1
269	0	0.430886	0.648	0.417	0	CD8Te_1	FHAD1
270	0	0.423011	0.78	0.574	0	CD8Te_1	FAM129A
271	0	0.422615	0.844	0.678	0	CD8Te_1	NCALD
272	0	0.416963	0.579	0.352	0	CD8Te_1	ENC1
273	0	0.413751	0.642	0.461	0	CD8Te_1	OSBPL5
274	0	0.41202	0.725	0.548	0	CD8Te_1	LGR6
275	0	0.405537	0.911	0.812	0	CD8Te_1	PPP1R16B
276	0	0.405083	0.59	0.374	0	CD8Te_1	PARD6G
277	0	0.40348	0.631	0.405	0	CD8Te_1	DLG5
278	0	0.402647	0.822	0.679	0	CD8Te_1	FSIP1
279	0	0.401819	0.648	0.439	0	CD8Te_1	CST7
280	0	0.39491	0.638	0.445	0	CD8Te_1	ADGRG1
281	0	0.394769	0.664	0.481	0	CD8Te_1	TBKBP1
282	0	0.394706	0.952	0.888	0	CD8Te_1	AKNA
283	0	0.392307	0.551	0.326	0	CD8Te_1	PLEKHG3
284	0	0.391732	0.684	0.49	0	CD8Te_1	EFHD2
285	0	0.385801	0.841	0.705	0	CD8Te_1	MAPK1
286	0	0.3826	0.445	0.195	0	CD8Te_1	KRT74
287	9.77559e-142	0.390025	0.72	0.596	1.9167e-137	CD8Te_2	PLCG2
288	8.02701e-135	0.370913	0.685	0.537	1.57386e-130	CD8Te_2	JAKMIP1
289	2.2651e-127	0.350228	0.746	0.601	4.44118e-123	CD8Te_2	SETBP1
290	1.23014e-123	0.340713	0.586	0.433	2.41194e-119	CD8Te_2	LRFN2
291	6.88238e-110	0.328451	0.636	0.494	1.34943e-105	CD8Te_2	CADM1
292	1.73195e-105	0.350714	0.577	0.487	3.39584e-101	CD8Te_2	EPB41L4A
293	2.70751e-104	0.308882	0.673	0.542	5.30861e-100	CD8Te_2	C1orf21
294	3.83274e-77	0.371557	0.45	0.343	7.51485e-73	CD8Te_2	TMEM132C
295	6.22102e-70	0.270293	0.604	0.518	1.21976e-65	CD8Te_2	KLRD1
296	1.94989e-67	0.300737	0.562	0.47	3.82315e-63	CD8Te_2	ME3
297	8.77682e-65	0.250316	0.729	0.645	1.72087e-60	CD8Te_2	GAS7
298	1.4471e-60	0.261669	0.437	0.346	2.83734e-56	CD8Te_2	VIT
299	5.71056e-59	0.265525	0.307	0.217	1.11967e-54	CD8Te_2	NCAM1
300	1.06401e-51	0.258661	0.439	0.364	2.08621e-47	CD8Te_2	FAM49A
301	1.64072e-51	0.250244	0.446	0.367	3.21696e-47	CD8Te_2	LMX1B
302	2.24344e-49	0.2757	0.493	0.427	4.39871e-45	CD8Te_2	SLC4A4
303	1.16405e-42	0.252794	0.418	0.348	2.28235e-38	CD8Te_2	ARHGEF28
304	1.28654e-38	0.300098	0.467	0.406	2.52251e-34	CD8Te_2	GRIK4
305	3.23839e-38	0.333159	0.319	0.251	6.3495e-34	CD8Te_2	FHOD3
306	9.032e-32	0.314766	0.315	0.256	1.7709e-27	CD8Te_2	BNC2
307	5.76916e-30	0.280931	0.28	0.221	1.13116e-25	CD8Te_2	ADAM12
308	8.44369e-30	0.289214	0.286	0.23	1.65555e-25	CD8Te_2	L3MBTL4
309	5.48557e-25	0.255569	0.362	0.315	1.07556e-20	CD8Te_2	PRDM16
310	1.34462e-22	0.279915	0.319	0.276	2.63639e-18	CD8Te_2	CLDN11
311	2.3159e-12	0.254526	0.309	0.284	4.54078e-08	CD8Te_2	TNR
312	5.1698e-09	0.262628	0.3	0.283	0.000101364	CD8Te_2	TLN2

## Sheet: NK_scRNA
	p_val	avg_log2FC	pct.1	pct.2	p_val_adj	cluster	gene
1	0	1.47589	0.785	0.328	0	CD56low_NK1	CD3E
2	0	1.4015	0.722	0.328	0	CD56low_NK1	KLRC2
3	0	0.971143	0.952	0.594	0	CD56low_NK1	IL32
4	0	0.911403	0.297	0.069	0	CD56low_NK1	PTMS
5	0	0.907279	0.918	0.625	0	CD56low_NK1	CD52
6	0	0.862852	0.375	0.132	0	CD56low_NK1	TRG-AS1
7	0	0.850137	0.573	0.308	0	CD56low_NK1	HLA-DRB1
8	0	0.813551	0.931	0.741	0	CD56low_NK1	S100A6
9	0	0.795782	0.428	0.217	0	CD56low_NK1	HLA-DRB5
10	0	0.771991	0.952	0.726	0	CD56low_NK1	GZMH
11	0	0.753091	0.38	0.154	0	CD56low_NK1	CD3D
12	0	0.753007	0.4	0.173	0	CD56low_NK1	KLRC4
13	0	0.69573	0.997	0.827	0	CD56low_NK1	CCL5
14	0	0.674433	0.986	0.916	0	CD56low_NK1	S100A4
15	0	0.67345	0.796	0.584	0	CD56low_NK1	VIM
16	0	0.66848	0.657	0.43	0	CD56low_NK1	HLA-DPB1
17	0	0.662253	0.86	0.585	0	CD56low_NK1	TRBC1
18	0	0.655617	0.284	0.139	0	CD56low_NK1	HLA-DRA
19	0	0.649932	0.721	0.527	0	CD56low_NK1	LGALS1
20	0	0.636001	0.62	0.402	0	CD56low_NK1	HLA-DPA1
21	0	0.614906	0.319	0.148	0	CD56low_NK1	KLRC3
22	0	0.581104	0.834	0.677	0	CD56low_NK1	CRIP1
23	0	0.566374	0.581	0.351	0	CD56low_NK1	CD2
24	0	0.559627	0.524	0.329	0	CD56low_NK1	LIME1
25	0	0.518458	0.485	0.331	0	CD56low_NK1	ITGB1
26	0	0.458312	0.735	0.599	0	CD56low_NK1	AHNAK
27	0	0.419207	0.787	0.658	0	CD56low_NK1	S100A10
28	0	0.395592	0.992	0.964	0	CD56low_NK1	SH3BGRL3
29	0	0.329823	0.985	0.883	0	CD56low_NK1	GNLY
30	2.68298e-304	0.494906	0.284	0.145	6.2916e-300	CD56low_NK1	ASCL2
31	2.67552e-295	0.402993	0.674	0.524	6.2741e-291	CD56low_NK1	C12orf75
32	1.30935e-270	0.482722	0.281	0.152	3.07042e-266	CD56low_NK1	CLEC2D
33	1.41685e-249	0.447094	0.34	0.206	3.32251e-245	CD56low_NK1	ZBTB38
34	1.46865e-226	0.41257	0.5	0.362	3.44399e-222	CD56low_NK1	PPP2R5C
35	2.43829e-224	0.322864	0.788	0.672	5.7178e-220	CD56low_NK1	ANXA1
36	3.8974e-207	0.379963	0.503	0.371	9.13941e-203	CD56low_NK1	ANXA2
37	3.12857e-199	0.430062	0.281	0.169	7.33649e-195	CD56low_NK1	CD320
38	3.93695e-189	0.434483	0.375	0.252	9.23214e-185	CD56low_NK1	KLRG1
39	4.586e-188	0.386036	0.339	0.222	1.07542e-183	CD56low_NK1	CDC25B
40	2.65631e-181	0.394521	0.351	0.234	6.22904e-177	CD56low_NK1	SPOCK2
41	1.1491e-176	0.354702	0.486	0.369	2.69465e-172	CD56low_NK1	DSTN
42	1.22454e-173	0.362649	0.886	0.844	2.87154e-169	CD56low_NK1	CD74
43	6.04568e-163	0.351636	0.303	0.196	1.41771e-158	CD56low_NK1	SYNGR1
44	3.8754e-162	0.325587	0.438	0.324	9.08781e-158	CD56low_NK1	PKM
45	1.17695e-158	0.352791	0.335	0.23	2.75994e-154	CD56low_NK1	SSBP4
46	1.06501e-147	0.47532	0.331	0.228	2.49745e-143	CD56low_NK1	MT1X
47	2.05281e-138	0.27263	0.738	0.652	4.81384e-134	CD56low_NK1	FLNA
48	5.16695e-126	0.302244	0.494	0.393	1.21165e-121	CD56low_NK1	KLF6
49	9.51926e-125	0.465062	0.605	0.509	2.23227e-120	CD56low_NK1	MT2A
50	1.28624e-123	0.274334	0.458	0.357	3.01623e-119	CD56low_NK1	CAPN2
51	0	1.79706	0.868	0.286	0	CD56low_NK2	FCER1G
52	0	1.35997	0.473	0.195	0	CD56low_NK2	MYOM2
53	0	1.25514	0.876	0.568	0	CD56low_NK2	SPON2
54	0	1.2316	0.648	0.235	0	CD56low_NK2	SH2D1B
55	0	1.21204	0.534	0.177	0	CD56low_NK2	IGFBP7
56	0	1.01978	0.796	0.53	0	CD56low_NK2	CLIC3
57	0	0.965244	0.933	0.699	0	CD56low_NK2	CD7
58	0	0.949259	0.25	0.035	0	CD56low_NK2	TMIGD2
59	0	0.940392	0.525	0.213	0	CD56low_NK2	C1orf162
60	0	0.921543	0.365	0.11	0	CD56low_NK2	AKR1C3
61	0	0.899822	0.309	0.09	0	CD56low_NK2	CD38
62	0	0.881073	0.314	0.087	0	CD56low_NK2	CHST2
63	0	0.830144	0.42	0.193	0	CD56low_NK2	CD160
64	0	0.828707	0.885	0.609	0	CD56low_NK2	KLRB1
65	0	0.766294	0.685	0.443	0	CD56low_NK2	IL2RB
66	0	0.718326	0.275	0.108	0	CD56low_NK2	KLRC1
67	0	0.691407	0.331	0.139	0	CD56low_NK2	CXXC5
68	0	0.6872	0.809	0.631	0	CD56low_NK2	JAK1
69	0	0.674458	0.302	0.126	0	CD56low_NK2	CEBPD
70	0	0.653225	0.715	0.511	0	CD56low_NK2	PLAC8
71	0	0.621979	0.966	0.892	0	CD56low_NK2	PRF1
72	0	0.608022	0.714	0.544	0	CD56low_NK2	CTSD
73	0	0.550593	0.631	0.467	0	CD56low_NK2	RHOC
74	0	0.534481	0.327	0.176	0	CD56low_NK2	LAT2
75	0	0.474346	0.901	0.786	0	CD56low_NK2	CD247
76	0	0.462343	0.748	0.625	0	CD56low_NK2	IFITM3
77	0	0.452618	0.683	0.545	0	CD56low_NK2	APMAP
78	0	0.413896	0.945	0.858	0	CD56low_NK2	GZMB
79	0	0.407254	0.922	0.864	0	CD56low_NK2	RAC2
80	1.49612e-305	0.504161	0.725	0.606	3.50841e-301	CD56low_NK2	LY6E
81	2.09256e-289	0.539107	0.672	0.53	4.90705e-285	CD56low_NK2	CCL4
82	2.42719e-285	0.530654	0.354	0.212	5.69175e-281	CD56low_NK2	HSH2D
83	6.38862e-284	0.472392	0.625	0.479	1.49813e-279	CD56low_NK2	CX3CR1
84	8.12255e-264	0.482788	0.369	0.229	1.90474e-259	CD56low_NK2	ICAM2
85	2.08843e-252	0.451683	0.389	0.246	4.89736e-248	CD56low_NK2	TXK
86	3.77043e-247	0.413881	0.619	0.473	8.84167e-243	CD56low_NK2	ALOX5AP
87	1.14699e-245	0.474002	0.336	0.199	2.6897e-241	CD56low_NK2	XCL2
88	2.71553e-244	0.477062	0.261	0.141	6.36792e-240	CD56low_NK2	GSAP
89	1.92515e-237	0.576973	0.393	0.262	4.51447e-233	CD56low_NK2	LAIR2
90	6.22596e-237	0.414249	0.652	0.531	1.45999e-232	CD56low_NK2	MATK
91	1.9555e-230	0.411079	0.556	0.423	4.58564e-226	CD56low_NK2	TTC38
92	8.29298e-226	0.589537	0.576	0.464	1.9447e-221	CD56low_NK2	ZFP36
93	8.04047e-215	0.421529	0.482	0.351	1.88549e-210	CD56low_NK2	CARD16
94	2.40883e-203	0.479531	0.43	0.305	5.64871e-199	CD56low_NK2	DDIT4
95	4.23025e-202	0.407712	0.389	0.264	9.91994e-198	CD56low_NK2	AGTRAP
96	1.26499e-199	0.410171	0.422	0.295	2.96639e-195	CD56low_NK2	GLIPR2
97	2.92112e-192	0.403829	0.408	0.286	6.85002e-188	CD56low_NK2	MAPRE2
98	5.75827e-181	0.406912	0.431	0.311	1.35031e-176	CD56low_NK2	NFATC2
99	7.33918e-179	0.403016	0.279	0.172	1.72104e-174	CD56low_NK2	ARID5A
100	5.19337e-165	0.404326	0.305	0.2	1.21785e-160	CD56low_NK2	MAP3K8
101	3.67386e-164	0.398234	1	1	8.61521e-160	CD56low_NK3	B2M
102	7.52502e-126	0.602378	1	0.999	1.76462e-121	CD56low_NK3	MT-CO2
103	5.41927e-89	0.438136	0.999	0.999	1.27082e-84	CD56low_NK3	MT-CO1
104	1.3712e-88	0.573253	0.983	0.994	3.21546e-84	CD56low_NK3	MT-CYB
105	2.11552e-67	0.668884	0.9	0.964	4.9609e-63	CD56low_NK3	FTH1
106	1.30733e-66	0.570307	0.996	0.999	3.06568e-62	CD56low_NK3	ACTB
107	8.14676e-60	0.656023	0.919	0.947	1.91042e-55	CD56low_NK3	S100A4
108	9.76873e-58	0.635437	0.869	0.926	2.29077e-53	CD56low_NK3	GAPDH
109	5.60232e-55	0.411572	0.98	0.994	1.31374e-50	CD56low_NK3	RPL11
110	3.00656e-43	0.382139	0.98	0.993	7.05038e-39	CD56low_NK3	MT-ND4L
111	1.52552e-36	0.434203	0.936	0.977	3.57734e-32	CD56low_NK3	SH3BGRL3
112	1.87204e-36	0.379066	0.917	0.979	4.38994e-32	CD56low_NK3	RPL8
113	6.39788e-34	0.355904	0.931	0.985	1.5003e-29	CD56low_NK3	RPS13
114	1.02141e-33	0.503951	0.832	0.935	2.39522e-29	CD56low_NK3	MYL6
115	5.68148e-31	0.3477	0.935	0.988	1.33231e-26	CD56low_NK3	FAU
116	1.34394e-27	0.438739	0.917	0.9	3.15153e-23	CD56low_NK3	CCL5
117	2.64081e-23	0.368134	0.997	0.999	6.1927e-19	CD56low_NK3	MALAT1
118	3.58578e-23	0.410204	0.862	0.955	8.40866e-19	CD56low_NK3	MYL12A
119	2.66591e-18	0.533047	0.729	0.856	6.25157e-14	CD56low_NK3	RPS26
120	1.77646e-15	0.433954	0.723	0.849	4.1658e-11	CD56low_NK3	CD99
121	3.47184e-15	0.46802	0.67	0.829	8.14147e-11	CD56low_NK3	ATP5MC2
122	4.34597e-15	0.335852	0.849	0.933	1.01913e-10	CD56low_NK3	CTSW
123	1.82043e-13	0.445619	0.708	0.861	4.2689e-09	CD56low_NK3	CLIC1
124	1.33477e-12	0.327875	0.84	0.947	3.13004e-08	CD56low_NK3	MT-ND4
125	1.5225e-09	0.643552	0.526	0.645	3.57027e-05	CD56low_NK3	TPI1
126	6.11292e-07	0.493227	0.576	0.717	0.0143348	CD56low_NK3	S100A10
127	3.33971e-06	0.528535	0.573	0.719	0.0783163	CD56low_NK3	UCP2
128	1.73422e-05	0.332623	0.198	0.313	0.406674	CD56low_NK3	TOMM5
129	4.72856e-05	0.417539	0.576	0.725	1	CD56low_NK3	ANXA1
130	4.90143e-05	0.341576	0.246	0.386	1	CD56low_NK3	UQCRQ
131	5.43294e-05	0.325074	0.226	0.351	1	CD56low_NK3	MRPS6
132	7.94905e-05	0.328213	0.184	0.285	1	CD56low_NK3	SH3BP1
133	0.000124674	0.343707	0.612	0.814	1	CD56low_NK3	SRP14
134	0.00013974	0.362012	0.639	0.83	1	CD56low_NK3	PSME1
135	0.000155343	0.351811	0.276	0.423	1	CD56low_NK3	IRF1
136	0.000213667	0.345725	0.299	0.464	1	CD56low_NK3	NDUFB11
137	0.000405551	0.323846	0.293	0.452	1	CD56low_NK3	H2AFZ
138	0.000471926	0.333344	0.181	0.274	1	CD56low_NK3	SEC62
139	0.00052361	0.33704	0.642	0.828	1	CD56low_NK3	EMP3
140	0.000710685	0.337883	0.203	0.301	1	CD56low_NK3	GIMAP5
141	0.000754995	0.341321	0.235	0.351	1	CD56low_NK3	TCEA1
142	0.00117411	0.329499	0.186	0.273	1	CD56low_NK3	TMEM179B
143	0.00124172	0.40682	0.224	0.333	1	CD56low_NK3	ABRACL
144	0.00143438	0.348862	0.209	0.308	1	CD56low_NK3	NOP10
145	0.00183854	0.387465	0.283	0.428	1	CD56low_NK3	KRT10
146	0.00264186	0.325644	0.361	0.551	1	CD56low_NK3	MBP
147	0.00310679	0.358106	0.277	0.409	1	CD56low_NK3	SERPINB1
148	0.00423576	0.34781	0.326	0.494	1	CD56low_NK3	SELENOW
149	0.0050828	0.355225	0.284	0.419	1	CD56low_NK3	NDUFA12
150	0.00649717	0.395988	0.285	0.418	1	CD56low_NK3	TBCA
151	9.08394e-206	1.7719	0.561	0.085	2.13018e-201	CD56low_NK4	MX1
152	1.33177e-174	1.27321	0.369	0.043	3.12301e-170	CD56low_NK4	IFIT3
153	3.94791e-157	1.41239	0.446	0.068	9.25784e-153	CD56low_NK4	OAS1
154	4.40428e-123	1.11522	0.299	0.039	1.0328e-118	CD56low_NK4	IFI44L
155	1.49797e-104	1.70763	0.666	0.212	3.51274e-100	CD56low_NK4	IFI6
156	1.03195e-97	1.65301	0.688	0.249	2.41993e-93	CD56low_NK4	ISG15
157	1.2975e-84	1.26516	0.548	0.16	3.04264e-80	CD56low_NK4	IRF7
158	7.51531e-81	1.02434	0.29	0.051	1.76234e-76	CD56low_NK4	MX2
159	8.21006e-80	1.24505	0.627	0.214	1.92526e-75	CD56low_NK4	XAF1
160	2.79137e-79	1.25227	0.481	0.133	6.54576e-75	CD56low_NK4	EIF2AK2
161	3.98631e-72	0.959935	0.293	0.057	9.34789e-68	CD56low_NK4	HERC5
162	1.67859e-58	0.650466	1	0.983	3.9363e-54	CD56low_NK4	IFITM1
163	4.02381e-55	0.95535	0.344	0.091	9.43584e-51	CD56low_NK4	OAS2
164	2.9274e-49	0.923605	0.338	0.096	6.86475e-45	CD56low_NK4	OASL
165	5.43259e-49	0.92599	0.369	0.112	1.27394e-44	CD56low_NK4	EPSTI1
166	2.0999e-44	1.00313	0.857	0.651	4.92427e-40	CD56low_NK4	LY6E
167	3.42269e-44	0.846186	0.322	0.095	8.02622e-40	CD56low_NK4	PARP9
168	5.41983e-43	0.994424	0.713	0.412	1.27095e-38	CD56low_NK4	ISG20
169	4.39935e-42	0.96987	0.347	0.113	1.03165e-37	CD56low_NK4	PLSCR1
170	2.50101e-41	0.972246	0.465	0.185	5.86487e-37	CD56low_NK4	STAT1
171	2.18666e-30	0.785457	0.366	0.145	5.12771e-26	CD56low_NK4	SAMD9L
172	2.0719e-27	0.847052	0.557	0.308	4.85861e-23	CD56low_NK4	TRIM22
173	3.22578e-27	0.697	0.268	0.092	7.56445e-23	CD56low_NK4	TYMP
174	3.45574e-27	0.690318	0.395	0.171	8.10371e-23	CD56low_NK4	IFI35
175	1.86018e-26	0.758505	0.309	0.116	4.36212e-22	CD56low_NK4	LAG3
176	1.50032e-23	0.715852	0.672	0.46	3.51825e-19	CD56low_NK4	BST2
177	2.6172e-20	0.650175	0.471	0.255	6.13733e-16	CD56low_NK4	IRF9
178	1.88359e-19	0.619405	0.666	0.449	4.41703e-15	CD56low_NK4	SHISA5
179	4.41602e-19	0.557474	0.325	0.146	1.03556e-14	CD56low_NK4	PPM1K
180	1.2871e-18	0.64311	0.713	0.497	3.01826e-14	CD56low_NK4	KLRC2
181	1.73408e-18	0.644998	0.596	0.376	4.06642e-14	CD56low_NK4	SP100
182	9.45506e-18	0.579462	0.366	0.182	2.21721e-13	CD56low_NK4	TMEM123
183	1.45471e-17	0.584796	0.475	0.264	3.41128e-13	CD56low_NK4	SP110
184	1.70478e-15	0.432136	0.892	0.747	3.9977e-11	CD56low_NK4	IL32
185	2.74685e-15	0.620019	0.328	0.169	6.44137e-11	CD56low_NK4	ZBP1
186	5.71355e-15	0.494817	0.261	0.117	1.33983e-10	CD56low_NK4	LAP3
187	1.18973e-14	0.542712	0.49	0.307	2.78992e-10	CD56low_NK4	ADAR
188	1.45248e-14	0.40104	0.949	0.823	3.40607e-10	CD56low_NK4	GZMH
189	1.67397e-14	0.538623	0.545	0.361	3.92546e-10	CD56low_NK4	UBE2L6
190	3.18728e-14	0.530057	0.322	0.167	7.47418e-10	CD56low_NK4	SAMD9
191	1.16917e-13	0.562526	0.71	0.549	2.74171e-09	CD56low_NK4	MT2A
192	2.90755e-12	0.454905	0.656	0.495	6.81821e-08	CD56low_NK4	HLA-DPA1
193	3.27756e-12	0.506529	0.459	0.29	7.68588e-08	CD56low_NK4	SHFL
194	5.80535e-11	0.484179	0.688	0.524	1.36135e-06	CD56low_NK4	CD3E
195	1.63771e-10	0.497925	0.36	0.222	3.84044e-06	CD56low_NK4	PHF11
196	4.73072e-10	0.403049	0.898	0.75	1.10935e-05	CD56low_NK4	CD52
197	6.77501e-10	0.518129	0.344	0.203	1.58874e-05	CD56low_NK4	KIR2DL3
198	1.59968e-08	0.428111	0.36	0.221	0.000375125	CD56low_NK4	KLRC3
199	2.39087e-08	0.398193	0.455	0.307	0.000560658	CD56low_NK4	HLA-DRB5
200	1.33767e-07	0.400655	0.49	0.363	0.00313683	CD56low_NK4	TAP1
201	0	2.64953	0.589	0.038	0	CD56high_NK	GZMK
202	0	2.18675	0.742	0.212	0	CD56high_NK	SELL
203	0	1.76845	0.383	0.052	0	CD56high_NK	IL7R
204	0	1.74867	0.503	0.093	0	CD56high_NK	COTL1
205	0	1.74467	0.563	0.122	0	CD56high_NK	XCL1
206	0	1.50439	0.581	0.144	0	CD56high_NK	KLRC1
207	0	1.41685	0.365	0.114	0	CD56high_NK	LTB
208	0	1.41397	0.639	0.225	0	CD56high_NK	XCL2
209	0	1.24081	0.292	0.009	0	CD56high_NK	CAPG
210	0	1.20889	0.28	0.003	0	CD56high_NK	SPTSSB
211	0	1.18934	0.352	0.042	0	CD56high_NK	TCF7
212	0	0.958741	0.772	0.52	0	CD56high_NK	IL2RB
213	0	0.843297	0.929	0.78	0	CD56high_NK	CD7
214	0	0.706981	0.997	0.99	0	CD56high_NK	TPT1
215	0	0.579711	0.998	0.997	0	CD56high_NK	RPLP1
216	0	0.549031	0.974	0.944	0	CD56high_NK	RPS5
217	2.76827e-304	0.54407	0.975	0.942	6.49159e-300	CD56high_NK	RPSA
218	6.98291e-299	0.542732	0.972	0.932	1.63749e-294	CD56high_NK	RPL10A
219	6.47834e-292	0.590368	0.976	0.937	1.51917e-287	CD56high_NK	RPLP0
220	8.10541e-292	0.854545	0.418	0.161	1.90072e-287	CD56high_NK	CLDND1
221	1.66313e-287	1.11479	0.265	0.076	3.90004e-283	CD56high_NK	FOS
222	1.36729e-283	0.918463	0.574	0.289	3.20629e-279	CD56high_NK	CD44
223	2.36446e-281	0.738465	0.354	0.122	5.54465e-277	CD56high_NK	MCUB
224	1.73144e-273	0.843128	0.904	0.747	4.06022e-269	CD56high_NK	ZFP36L2
225	5.57298e-254	0.835005	0.615	0.344	1.30686e-249	CD56high_NK	GAS5
226	8.07561e-241	0.785397	0.405	0.168	1.89373e-236	CD56high_NK	TMEM123
227	8.1406e-236	0.552987	0.851	0.488	1.90897e-231	CD56high_NK	FCER1G
228	2.69923e-225	0.998294	0.53	0.281	6.32969e-221	CD56high_NK	DUSP2
229	1.47478e-221	1.02931	0.576	0.327	3.45835e-217	CD56high_NK	NFKBIA
230	7.39843e-219	0.623817	0.315	0.115	1.73493e-214	CD56high_NK	GSN
231	1.75019e-210	0.583582	0.911	0.805	4.10419e-206	CD56high_NK	PABPC1
232	2.61563e-205	0.706971	0.831	0.661	6.13366e-201	CD56high_NK	IFITM3
233	1.21365e-200	1.01604	0.476	0.245	2.846e-196	CD56high_NK	DUSP1
234	1.67194e-197	0.671299	0.315	0.123	3.92069e-193	CD56high_NK	IL18RAP
235	2.4356e-195	0.590336	0.926	0.828	5.71149e-191	CD56high_NK	BTG1
236	9.92557e-190	0.548702	0.89	0.778	2.32755e-185	CD56high_NK	EEF1G
237	8.10395e-166	0.776835	0.679	0.468	1.90038e-161	CD56high_NK	TRDC
238	6.09737e-163	0.590555	0.305	0.128	1.42983e-158	CD56high_NK	MMP25-AS1
239	1.20153e-160	0.590272	0.565	0.318	2.81759e-156	CD56high_NK	C1orf162
240	5.69577e-159	0.589598	0.706	0.505	1.33566e-154	CD56high_NK	NME2
241	1.88965e-156	0.579537	0.275	0.111	4.43122e-152	CD56high_NK	SATB1
242	1.43129e-154	0.674331	0.747	0.56	3.35638e-150	CD56high_NK	CMC1
243	8.09854e-152	0.616847	0.722	0.527	1.89911e-147	CD56high_NK	SNHG29
244	1.18639e-145	0.636206	0.589	0.369	2.78208e-141	CD56high_NK	CNN2
245	1.9881e-140	0.637878	0.428	0.227	4.6621e-136	CD56high_NK	MAP3K8
246	2.80405e-138	0.644502	0.334	0.158	6.5755e-134	CD56high_NK	GATA3
247	2.43178e-137	0.660954	0.675	0.489	5.70251e-133	CD56high_NK	IER2
248	9.19325e-129	0.584328	0.847	0.736	2.15582e-124	CD56high_NK	FXYD5
249	8.84097e-115	0.632194	0.39	0.216	2.07321e-110	CD56high_NK	CD69
250	1.12746e-101	0.560221	0.446	0.268	2.64389e-97	CD56high_NK	PIK3R1
251	0	2.26291	0.552	0.059	0	NKm	IL7R
252	0	1.91527	0.524	0.118	0	NKm	LTB
253	0	1.16302	0.261	0.032	0	NKm	LEF1
254	2.91676e-256	0.69034	0.994	0.992	6.8398e-252	NKm	RPS8
255	2.67259e-245	0.993189	0.274	0.056	6.26722e-241	NKm	TCF7
256	2.59612e-235	0.578293	0.995	0.997	6.0879e-231	NKm	RPS12
257	2.27951e-224	0.58492	0.995	0.995	5.34545e-220	NKm	RPL32
258	1.99207e-191	0.63606	0.976	0.984	4.67139e-187	NKm	RPS13
259	2.40165e-188	0.534863	0.989	0.994	5.63187e-184	NKm	RPL11
260	1.48516e-182	0.519985	0.998	0.996	3.4827e-178	NKm	RPL13
261	3.48225e-176	0.473456	0.999	0.997	8.16588e-172	NKm	RPL30
262	3.07657e-165	0.537615	0.986	0.988	7.21456e-161	NKm	RPL18A
263	8.18058e-152	0.658884	0.951	0.939	1.91835e-147	NKm	RPLP0
264	2.92409e-148	0.436271	0.993	0.995	6.85699e-144	NKm	RPL19
265	1.71405e-146	0.933816	0.335	0.113	4.01945e-142	NKm	COTL1
266	3.86743e-146	0.52338	0.994	0.99	9.06913e-142	NKm	TPT1
267	8.75727e-145	0.521913	0.987	0.986	2.05358e-140	NKm	RPL39
268	1.29002e-140	0.442683	0.989	0.991	3.0251e-136	NKm	RPS23
269	5.19813e-140	0.473062	0.991	0.99	1.21896e-135	NKm	RPL34
270	1.20692e-130	0.514266	0.962	0.978	2.83024e-126	NKm	RPL8
271	2.57266e-127	0.512967	0.984	0.989	6.03289e-123	NKm	RPS3A
272	3.43873e-120	0.569042	0.939	0.946	8.06383e-116	NKm	RPS5
273	7.827e-115	0.443627	0.988	0.993	1.83543e-110	NKm	RPS4X
274	1.5465e-111	1.64231	0.331	0.139	3.62653e-107	NKm	S100A9
275	3.76616e-105	0.504796	0.941	0.968	8.83166e-101	NKm	RPL5
276	7.9582e-103	0.452539	0.961	0.981	1.8662e-98	NKm	RPL12
277	4.32838e-96	0.435349	0.984	0.983	1.01501e-91	NKm	RPS18
278	4.49584e-79	1.28865	0.284	0.126	1.05428e-74	NKm	LYZ
279	3.49711e-78	0.474611	0.911	0.925	8.20071e-74	NKm	RPL22
280	9.59451e-74	0.591942	0.474	0.245	2.24991e-69	NKm	CD3D
281	3.14817e-71	0.891696	0.572	0.425	7.38247e-67	NKm	LDHB
282	1.80819e-66	0.507391	0.849	0.869	4.2402e-62	NKm	EEF1B2
283	2.6436e-63	0.424071	0.917	0.935	6.19924e-59	NKm	RPL10A
284	8.03034e-59	0.488007	0.318	0.15	1.88311e-54	NKm	CD3G
285	3.21834e-55	0.726505	0.512	0.357	7.54701e-51	NKm	GAS5
286	3.8382e-54	0.489446	0.823	0.812	9.00057e-50	NKm	PABPC1
287	1.48179e-50	0.449992	0.839	0.848	3.47481e-46	NKm	RPL4
288	3.57444e-50	0.555277	0.274	0.133	8.38207e-46	NKm	MCUB
289	2.08329e-48	0.640877	0.278	0.142	4.88531e-44	NKm	RGS10
290	4.89617e-47	0.526549	0.408	0.242	1.14815e-42	NKm	SELL
291	8.13454e-37	0.4523	0.781	0.786	1.90755e-32	NKm	EEF1G
292	1.0358e-35	0.56755	0.306	0.18	2.42896e-31	NKm	TMEM123
293	7.18498e-34	0.553868	0.611	0.537	1.68488e-29	NKm	SNHG29
294	4.49614e-31	0.437145	0.721	0.719	1.05435e-26	NKm	SARAF
295	5.02517e-29	0.574476	0.378	0.264	1.1784e-24	NKm	NOSIP
296	1.70198e-23	0.51648	0.525	0.445	3.99113e-19	NKm	EIF3E
297	2.78069e-22	0.540188	0.355	0.251	6.52073e-18	NKm	FOXP1
298	5.40305e-14	0.589066	0.271	0.199	1.26702e-09	NKm	HLA-DRA
299	6.57355e-13	0.446146	0.35	0.274	1.5415e-08	NKm	NAP1L1
300	1.98024e-11	0.422945	0.55	0.507	4.64365e-07	NKm	JUNB
301	0	2.31277	0.511	0.032	0	NKT	CD8B
302	0	1.87886	0.613	0.162	0	NKT	CD8A
303	0	1.85964	0.861	0.213	0	NKT	CD3D
304	0	1.58652	0.654	0.123	0	NKT	CD3G
305	0	0.898105	0.616	0.285	0	NKT	KLRG1
306	0	0.891698	0.373	0.111	0	NKT	TRAC
307	0	0.861603	0.944	0.498	0	NKT	CD3E
308	0	0.403462	1	0.997	0	NKT	RPS12
309	2.24364e-298	0.947457	0.601	0.289	5.26134e-294	NKT	HLA-DRB5
310	5.94789e-268	0.446842	1	0.991	1.39478e-263	NKT	RPS27
311	3.20993e-261	0.402555	0.996	0.986	7.5273e-257	NKT	RPL39
312	8.91251e-251	0.421149	0.998	0.982	2.08998e-246	NKT	RPS18
313	1.58484e-243	0.337696	1	0.996	3.71644e-239	NKT	RPS15A
314	2.21198e-205	0.342889	0.999	0.99	5.1871e-201	NKT	RPS19
315	1.90701e-203	0.36451	0.996	0.987	4.47194e-199	NKT	RPL18A
316	1.30243e-176	0.532529	0.952	0.872	3.05421e-172	NKT	RPS29
317	6.63371e-175	0.312798	0.999	0.989	1.5556e-170	NKT	RPL34
318	1.73434e-167	0.491918	0.981	0.733	4.06704e-163	NKT	IL32
319	2.1284e-157	0.381876	0.984	0.95	4.9911e-153	NKT	RPS21
320	3.01652e-157	0.31339	0.992	0.98	7.07374e-153	NKT	RPS6
321	1.21725e-150	0.321877	0.994	0.975	2.85445e-146	NKT	RPS25
322	7.10834e-146	0.328619	0.993	0.973	1.66691e-141	NKT	RPL37
323	3.87161e-134	0.422567	0.947	0.872	9.07892e-130	NKT	RPL36A
324	1.47092e-133	0.526145	0.911	0.741	3.4493e-129	NKT	CD52
325	1.15406e-125	0.5305	0.255	0.107	2.70628e-121	NKT	HLA-DQA1
326	3.01599e-121	0.320183	0.979	0.942	7.0725e-117	NKT	RPL36
327	6.78e-113	0.295688	0.989	0.973	1.58991e-108	NKT	RPL23A
328	4.15237e-104	0.458174	0.722	0.515	9.73731e-100	NKT	HLA-DPB1
329	6.64994e-95	0.354274	0.939	0.816	1.55941e-90	NKT	GZMH
330	1.10637e-87	0.473494	0.392	0.227	2.59444e-83	NKT	TRG-AS1
331	1.06058e-80	0.403232	0.83	0.706	2.48707e-76	NKT	S100A10
332	6.12179e-77	0.417305	0.814	0.667	1.43556e-72	NKT	VIM
333	1.38895e-74	0.36327	0.872	0.782	3.25709e-70	NKT	RPL38
334	5.27918e-74	0.492957	0.916	0.85	1.23797e-69	NKT	RPS26
335	1.20326e-73	0.459275	0.367	0.22	2.82164e-69	NKT	TIGIT
336	2.9171e-73	0.424979	0.571	0.403	6.84061e-69	NKT	LIME1
337	2.77607e-70	0.406618	0.342	0.199	6.50987e-66	NKT	CLEC2D
338	6.08165e-69	0.388176	0.748	0.607	1.42615e-64	NKT	RPS20
339	1.13642e-67	0.385988	0.29	0.159	2.6649e-63	NKT	PTMS
340	7.67093e-67	0.350586	0.652	0.486	1.79883e-62	NKT	HLA-DPA1
341	1.20084e-65	0.348223	0.794	0.66	2.81597e-61	NKT	PPDPF
342	2.23631e-59	0.400285	0.356	0.223	5.24415e-55	NKT	ITM2A
343	7.20693e-59	0.348773	0.69	0.543	1.69002e-54	NKT	C12orf57
344	3.91467e-51	0.363993	0.693	0.564	9.1799e-47	NKT	CMC1
345	4.95383e-49	0.358789	0.285	0.173	1.16167e-44	NKT	CCL4L2
346	8.52789e-49	0.416675	0.253	0.15	1.99979e-44	NKT	CD6
347	1.15406e-45	0.311629	0.612	0.478	2.70628e-41	NKT	GSTK1
348	1.13936e-39	0.307565	0.301	0.195	2.6718e-35	NKT	HLA-DRA
349	2.48653e-37	0.362896	0.545	0.429	5.8309e-33	NKT	KLF6
350	2.36924e-30	0.294158	0.396	0.295	5.55587e-26	NKT	EZR

## Sheet: NK_scATAC
	p_val	avg_log2FC	pct.1	pct.2	p_val_adj	cluster	gene
1	0	0.776218	0.804	0.401	0	CD56low_NK1	CADM1
2	0	0.641477	0.737	0.386	0	CD56low_NK1	JAKMIP1
3	0	0.500041	0.557	0.279	0	CD56low_NK1	PARD6G
4	0	0.422168	0.473	0.231	0	CD56low_NK1	MYO6
5	0	0.394522	0.762	0.618	0	CD56low_NK1	ZBTB38
6	0	0.375915	0.969	0.925	0	CD56low_NK1	ATXN1
7	0	0.375523	0.597	0.41	0	CD56low_NK1	FAM167A
8	0	0.375448	0.663	0.465	0	CD56low_NK1	TPRG1
9	0	0.375395	0.62	0.416	0	CD56low_NK1	CIITA
10	0	0.374114	0.677	0.473	0	CD56low_NK1	TSPEAR
11	0	0.357594	0.63	0.461	0	CD56low_NK1	MCOLN2
12	0	0.345468	0.48	0.27	0	CD56low_NK1	AIM2
13	0	0.342889	0.907	0.836	0	CD56low_NK1	TRERF1
14	0	0.342413	0.628	0.449	0	CD56low_NK1	F2R
15	0	0.340318	0.979	0.956	0	CD56low_NK1	ZEB2
16	0	0.339348	0.99	0.972	0	CD56low_NK1	FAM53B
17	0	0.326373	0.993	0.98	0	CD56low_NK1	RP11-12J10.3
18	0	0.325615	0.407	0.22	0	CD56low_NK1	KRTAP16-1
19	0	0.318935	0.884	0.8	0	CD56low_NK1	SETBP1
20	0	0.318416	0.282	0.086	0	CD56low_NK1	LAG3
21	0	0.286845	0.985	0.972	0	CD56low_NK1	CCDC88C
22	6.97364e-302	0.339437	0.791	0.653	1.36732e-297	CD56low_NK1	LRFN2
23	1.31049e-297	0.383844	0.759	0.627	2.56948e-293	CD56low_NK1	RHOH
24	2.95566e-288	0.327449	0.508	0.332	5.79517e-284	CD56low_NK1	WDR63
25	1.92633e-287	0.276644	0.359	0.189	3.77696e-283	CD56low_NK1	NID1
26	4.76163e-278	0.273605	0.38	0.21	9.33612e-274	CD56low_NK1	KRTAP12-3
27	2.0984e-274	0.311091	0.466	0.297	4.11434e-270	CD56low_NK1	CLEC2D
28	6.78088e-270	0.303442	0.892	0.833	1.32953e-265	CD56low_NK1	EFNA5
29	4.89034e-264	0.290537	0.907	0.849	9.58849e-260	CD56low_NK1	PRKCQ
30	8.69204e-262	0.309321	0.51	0.345	1.70425e-257	CD56low_NK1	TNIP3
31	1.72004e-259	0.286312	0.367	0.21	3.37248e-255	CD56low_NK1	CD2
32	3.90984e-245	0.265245	0.962	0.935	7.66602e-241	CD56low_NK1	RAPGEF1
33	6.42983e-235	0.288117	0.475	0.319	1.2607e-230	CD56low_NK1	FAS
34	6.4301e-230	0.2684	0.47	0.305	1.26075e-225	CD56low_NK1	B3GAT1
35	8.15741e-230	0.272451	0.942	0.905	1.59942e-225	CD56low_NK1	IKZF1
36	1.76313e-229	0.301526	0.622	0.464	3.45697e-225	CD56low_NK1	ENC1
37	9.7684e-228	0.299426	0.759	0.658	1.91529e-223	CD56low_NK1	KLRC4-KLRK1
38	1.54025e-227	0.284874	0.476	0.324	3.01997e-223	CD56low_NK1	NCAPH
39	1.39712e-218	0.293102	0.625	0.486	2.73934e-214	CD56low_NK1	PBX4
40	2.22338e-211	0.277983	0.681	0.552	4.35938e-207	CD56low_NK1	ST8SIA1
41	4.65717e-201	0.315326	0.78	0.69	9.13132e-197	CD56low_NK1	TRIO
42	2.52806e-198	0.277713	0.682	0.562	4.95676e-194	CD56low_NK1	CAPN2
43	1.92213e-196	0.284889	0.682	0.56	3.76871e-192	CD56low_NK1	RASGEF1A
44	2.62745e-194	0.276709	0.541	0.402	5.15164e-190	CD56low_NK1	DUSP8
45	2.45639e-193	0.278768	0.619	0.486	4.81624e-189	CD56low_NK1	HOXC4
46	3.33706e-183	0.310632	0.721	0.631	6.54298e-179	CD56low_NK1	FAM129A
47	1.35573e-182	0.280833	0.449	0.318	2.65817e-178	CD56low_NK1	CD84
48	2.86071e-182	0.271613	0.752	0.658	5.60899e-178	CD56low_NK1	GRAP2
49	3.77538e-176	0.264613	0.53	0.405	7.40239e-172	CD56low_NK1	SAMSN1
50	1.05582e-156	0.266113	0.835	0.767	2.07014e-152	CD56low_NK1	TBC1D2B
51	0	0.739754	0.947	0.831	0	CD56low_NK2	ZBTB16
52	0	0.71298	0.614	0.268	0	CD56low_NK2	ZNF516
53	0	0.613209	0.532	0.227	0	CD56low_NK2	ZMAT4
54	0	0.604478	0.497	0.18	0	CD56low_NK2	CCNJL
55	0	0.573981	0.505	0.193	0	CD56low_NK2	IRS2
56	0	0.563507	0.888	0.786	0	CD56low_NK2	INPP5A
57	0	0.546911	0.663	0.485	0	CD56low_NK2	MYOM2
58	0	0.528495	0.666	0.423	0	CD56low_NK2	RNF165
59	0	0.499883	0.7	0.435	0	CD56low_NK2	MAML3
60	0	0.494877	0.834	0.697	0	CD56low_NK2	GRIK4
61	0	0.489603	0.549	0.291	0	CD56low_NK2	TCF4
62	0	0.489093	0.588	0.336	0	CD56low_NK2	L3MBTL4
63	0	0.485433	0.521	0.263	0	CD56low_NK2	PBX1
64	0	0.465555	0.67	0.446	0	CD56low_NK2	TLE1
65	0	0.462875	0.901	0.833	0	CD56low_NK2	AXIN1
66	0	0.447117	0.342	0.117	0	CD56low_NK2	MGAM
67	0	0.415606	0.412	0.213	0	CD56low_NK2	KIF13A
68	0	0.38996	0.8	0.69	0	CD56low_NK2	CXXC5
69	0	0.378992	0.837	0.739	0	CD56low_NK2	IGF1R
70	0	0.37815	0.559	0.353	0	CD56low_NK2	KLF7
71	0	0.37808	0.468	0.273	0	CD56low_NK2	SH2D1B
72	0	0.373056	0.888	0.826	0	CD56low_NK2	SPIDR
73	0	0.326079	0.317	0.142	0	CD56low_NK2	GREM2
74	0	0.314444	0.277	0.088	0	CD56low_NK2	GUCY1B3
75	0	0.308983	0.358	0.18	0	CD56low_NK2	ZFHX3
76	0	0.300173	0.285	0.126	0	CD56low_NK2	ADAMTS1
77	5.37203e-303	0.290766	0.309	0.149	1.05329e-298	CD56low_NK2	ZSCAN18
78	9.65473e-298	0.320444	0.907	0.866	1.893e-293	CD56low_NK2	FNDC3B
79	1.54185e-295	0.341312	0.821	0.723	3.0231e-291	CD56low_NK2	HIPK2
80	7.88302e-288	0.330977	0.832	0.754	1.54562e-283	CD56low_NK2	CTBP2
81	9.79445e-280	0.350203	0.537	0.371	1.9204e-275	CD56low_NK2	SYK
82	2.01634e-277	0.35671	0.475	0.311	3.95344e-273	CD56low_NK2	COL13A1
83	2.30675e-268	0.312501	0.874	0.794	4.52285e-264	CD56low_NK2	TBXAS1
84	5.74969e-264	0.327714	0.802	0.708	1.12734e-259	CD56low_NK2	DOCK5
85	5.49669e-260	0.326373	0.371	0.217	1.07774e-255	CD56low_NK2	IGF2BP2
86	1.38055e-258	0.30789	0.393	0.237	2.70684e-254	CD56low_NK2	IGFBP7
87	1.38462e-253	0.294086	0.917	0.883	2.71483e-249	CD56low_NK2	JAK1
88	2.86283e-249	0.31121	0.858	0.793	5.61316e-245	CD56low_NK2	BCR
89	7.33551e-235	0.355438	0.574	0.435	1.43827e-230	CD56low_NK2	BTBD11
90	5.22915e-232	0.286752	0.477	0.326	1.02528e-227	CD56low_NK2	ARRDC4
91	7.76625e-231	0.314517	0.527	0.386	1.52273e-226	CD56low_NK2	PELI2
92	2.89183e-229	0.285084	0.927	0.896	5.67002e-225	CD56low_NK2	MAD1L1
93	2.37877e-227	0.304802	0.393	0.25	4.66405e-223	CD56low_NK2	RADIL
94	2.63525e-214	0.280932	0.467	0.303	5.16694e-210	CD56low_NK2	TIAM1
95	1.53041e-205	0.300391	0.386	0.253	3.00067e-201	CD56low_NK2	ADGRA2
96	8.03108e-201	0.2987	0.522	0.393	1.57465e-196	CD56low_NK2	RAMP1
97	4.0714e-199	0.305133	0.374	0.242	7.98279e-195	CD56low_NK2	PLXDC2
98	1.37141e-195	0.291163	0.521	0.405	2.68893e-191	CD56low_NK2	PPIL2
99	2.17296e-187	0.313548	0.541	0.409	4.26052e-183	CD56low_NK2	SH3RF3
100	4.34965e-167	0.282352	0.612	0.512	8.52836e-163	CD56low_NK2	ADAMTS17
101	0	1.19622	0.951	0.551	0	CD56high_NK	MAML3
102	0	0.954155	0.817	0.327	0	CD56high_NK	FLNB
103	0	0.909927	0.7	0.178	0	CD56high_NK	GAB1
104	0	0.739716	0.614	0.138	0	CD56high_NK	TNFRSF11A
105	0	0.686486	0.509	0.098	0	CD56high_NK	IL7R
106	0	0.53894	0.382	0.06	0	CD56high_NK	LPAR1
107	0	0.482486	0.416	0.078	0	CD56high_NK	C5orf67
108	2.60439e-296	0.461338	0.402	0.087	5.10643e-292	CD56high_NK	LPAR3
109	4.89457e-295	0.875456	0.814	0.368	9.59678e-291	CD56high_NK	TIAM1
110	2.8002e-288	0.608515	0.548	0.157	5.49035e-284	CD56high_NK	KIT
111	3.98735e-288	0.59934	0.573	0.174	7.818e-284	CD56high_NK	CHRNA1
112	4.90155e-276	0.839401	0.961	0.76	9.61047e-272	CD56high_NK	BACH2
113	2.96771e-263	0.829438	0.911	0.596	5.81879e-259	CD56high_NK	TCF7
114	1.26319e-236	0.775386	0.909	0.618	2.47674e-232	CD56high_NK	RUNX2
115	3.43225e-235	0.691242	0.723	0.323	6.72962e-231	CD56high_NK	NOS1AP
116	1.5426e-233	0.75833	0.809	0.404	3.02457e-229	CD56high_NK	TCF4
117	5.78751e-231	0.533335	0.508	0.161	1.13476e-226	CD56high_NK	DTX1
118	3.37756e-198	0.587554	0.729	0.322	6.62238e-194	CD56high_NK	CCNJL
119	2.59408e-185	0.516097	0.523	0.193	5.08622e-181	CD56high_NK	ZNF521
120	2.43953e-181	0.610815	0.626	0.273	4.78319e-177	CD56high_NK	ENTPD1
121	6.18772e-181	0.564217	0.607	0.255	1.21323e-176	CD56high_NK	ZFHX3
122	1.51116e-174	0.580612	0.987	0.905	2.96294e-170	CD56high_NK	UBAC2
123	3.43745e-171	0.530826	0.63	0.285	6.73981e-167	CD56high_NK	SLC1A2
124	4.59659e-169	0.552966	0.644	0.289	9.01253e-165	CD56high_NK	DST
125	3.97194e-163	0.508166	0.643	0.298	7.78778e-159	CD56high_NK	MYC
126	6.75541e-161	0.567965	0.655	0.324	1.32453e-156	CD56high_NK	SGK1
127	3.17707e-157	0.594877	0.713	0.365	6.22928e-153	CD56high_NK	ZMAT4
128	2.08826e-153	0.456647	0.49	0.189	4.09446e-149	CD56high_NK	PPP1R9A
129	3.35871e-142	0.496726	0.776	0.438	6.58542e-138	CD56high_NK	GNAQ
130	4.95601e-131	0.505925	0.602	0.298	9.71726e-127	CD56high_NK	ROR1
131	6.78877e-131	0.532063	0.756	0.461	1.33108e-126	CD56high_NK	HVCN1
132	1.53306e-127	0.477749	0.645	0.338	3.00587e-123	CD56high_NK	ZEB1
133	1.15191e-126	0.628771	0.628	0.34	2.25855e-122	CD56high_NK	PCBP3
134	1.92996e-125	0.477081	0.704	0.379	3.78407e-121	CD56high_NK	PBX1
135	8.21805e-125	0.520251	0.949	0.848	1.61131e-120	CD56high_NK	ZFPM1
136	1.27307e-123	0.506007	0.934	0.805	2.49612e-119	CD56high_NK	PLA2G6
137	3.77889e-121	0.521834	0.72	0.428	7.40926e-117	CD56high_NK	BAHCC1
138	7.49106e-121	0.476786	0.649	0.353	1.46877e-116	CD56high_NK	GRAMD1A
139	4.1955e-120	0.498634	0.747	0.455	8.22612e-116	CD56high_NK	TEC
140	5.14073e-119	0.494257	0.609	0.318	1.00794e-114	CD56high_NK	KLHL6
141	3.14282e-118	0.520066	0.76	0.496	6.16213e-114	CD56high_NK	COTL1
142	3.10282e-116	0.518161	0.844	0.61	6.08371e-112	CD56high_NK	MED12L
143	2.10585e-109	0.530019	0.8	0.543	4.12894e-105	CD56high_NK	LDLRAD4
144	8.37577e-103	0.49791	0.832	0.608	1.64224e-98	CD56high_NK	ERGIC1
145	1.40653e-99	0.455175	0.806	0.551	2.75778e-95	CD56high_NK	CASK
146	9.73732e-96	0.478799	0.844	0.643	1.9092e-91	CD56high_NK	NFKB1
147	2.70657e-91	0.458719	0.798	0.579	5.30678e-87	CD56high_NK	FYCO1
148	3.62422e-91	0.462449	0.808	0.58	7.10601e-87	CD56high_NK	SSBP2
149	4.76205e-91	0.486904	0.855	0.688	9.33695e-87	CD56high_NK	TNRC18
150	1.06848e-78	0.454218	0.913	0.747	2.09496e-74	CD56high_NK	MGAT5
151	0	0.912713	0.858	0.167	0	NKm	PLEKHG1
152	0	0.516006	0.558	0.042	0	NKm	CD22
153	0	0.430121	0.524	0.062	0	NKm	CHST15
154	4.40029e-287	0.597695	0.716	0.146	8.62765e-283	NKm	CCR6
155	2.2704e-259	0.833227	0.853	0.249	4.45158e-255	NKm	EBF1
156	5.54089e-242	0.621651	0.766	0.191	1.0864e-237	NKm	POU2AF1
157	4.30767e-227	0.371333	0.517	0.091	8.44604e-223	NKm	PRICKLE1
158	8.73051e-221	0.359773	0.512	0.092	1.71179e-216	NKm	TBC1D9
159	1.26448e-212	0.589892	0.746	0.194	2.47927e-208	NKm	BCL11A
160	2.41437e-208	0.487292	0.648	0.151	4.73386e-204	NKm	SSPN
161	3.2306e-204	0.412316	0.611	0.134	6.33424e-200	NKm	RUBCNL
162	1.9725e-197	0.484637	0.68	0.17	3.86749e-193	NKm	MOB3B
163	1.73367e-191	0.528588	0.68	0.179	3.39921e-187	NKm	CBFA2T3
164	1.01375e-189	0.720667	0.865	0.324	1.98766e-185	NKm	PAX5
165	9.37083e-188	0.573645	0.698	0.19	1.83734e-183	NKm	ZNF608
166	1.01523e-181	0.375097	0.549	0.122	1.99057e-177	NKm	COBLL1
167	6.33893e-177	0.644979	0.805	0.264	1.24287e-172	NKm	BLK
168	1.01603e-164	0.403585	0.643	0.172	1.99214e-160	NKm	WDFY4
169	1.3075e-156	0.435647	0.639	0.176	2.56361e-152	NKm	MDS2
170	9.03072e-151	0.598499	0.81	0.299	1.77065e-146	NKm	ADAM19
171	1.58211e-148	0.523983	0.751	0.246	3.10205e-144	NKm	OSBPL10
172	4.61303e-136	0.36662	0.623	0.18	9.04478e-132	NKm	RALGPS2
173	5.55967e-134	0.403749	0.694	0.222	1.09008e-129	NKm	ARHGAP22
174	1.51965e-132	0.618776	0.861	0.375	2.97958e-128	NKm	SNX9
175	3.88457e-131	0.481155	0.725	0.244	7.61648e-127	NKm	MEF2C
176	5.85956e-129	0.362653	0.652	0.2	1.14888e-124	NKm	UBE2E2
177	2.54039e-128	0.366376	0.62	0.185	4.98093e-124	NKm	USP6NL
178	1.32259e-127	0.41888	0.647	0.202	2.59321e-123	NKm	LHFPL2
179	6.90194e-123	0.39758	0.663	0.212	1.35326e-118	NKm	ZC3H12D
180	1.1947e-108	0.381781	0.67	0.233	2.34244e-104	NKm	PMEPA1
181	7.78888e-107	0.458634	0.741	0.279	1.52716e-102	NKm	ENTPD1
182	9.49502e-101	0.48143	0.81	0.363	1.86169e-96	NKm	VAV2
183	4.1802e-100	0.641131	0.883	0.499	8.19612e-96	NKm	SIPA1L3
184	1.42775e-99	0.421421	0.746	0.297	2.79939e-95	NKm	SWAP70
185	2.2314e-91	0.428175	0.764	0.33	4.3751e-87	NKm	RASSF2
186	2.59628e-85	0.373292	0.687	0.275	5.09052e-81	NKm	KCNC3
187	9.95666e-81	0.424718	0.751	0.343	1.9522e-76	NKm	SEMA4B
188	1.37167e-79	0.378343	0.746	0.329	2.68943e-75	NKm	SGK1
189	7.67202e-73	0.505613	0.973	0.764	1.50425e-68	NKm	BACH2
190	5.5874e-71	0.395389	0.835	0.412	1.09552e-66	NKm	TCF4
191	2.49878e-69	0.454073	0.87	0.487	4.89936e-65	NKm	PALM2-AKAP2
192	5.65354e-69	0.492052	0.89	0.515	1.10849e-64	NKm	TRAK1
193	3.0115e-68	0.438596	0.799	0.431	5.90464e-64	NKm	TCOF1
194	2.3421e-61	0.440009	0.956	0.75	4.59215e-57	NKm	MGAT5
195	3.53186e-60	0.36292	0.842	0.461	6.92491e-56	NKm	MICAL3
196	6.82782e-60	0.445423	0.892	0.561	1.33873e-55	NKm	CD74
197	1.43726e-57	0.370314	0.874	0.511	2.81804e-53	NKm	AMPD3
198	7.49008e-56	0.435762	0.872	0.547	1.46858e-51	NKm	LDLRAD4
199	2.46752e-51	0.400099	0.883	0.558	4.83806e-47	NKm	NFATC1
200	3.27206e-47	0.390307	0.901	0.622	6.41552e-43	NKm	LAPTM5
201	0	0.735438	0.788	0.243	0	NKT	LEF1
202	0	0.719417	0.98	0.778	0	NKT	BCL11B
203	0	0.625927	0.868	0.442	0	NKT	SERINC5
204	0	0.624662	0.682	0.08	0	NKT	IL7R
205	0	0.557358	0.757	0.219	0	NKT	CAMK4
206	0	0.532135	0.814	0.358	0	NKT	SNX9
207	0	0.468153	0.609	0.142	0	NKT	SARDH
208	0	0.417367	0.6	0.142	0	NKT	CD5
209	0	0.413662	0.641	0.173	0	NKT	THEMIS
210	0	0.397766	0.624	0.178	0	NKT	CD28
211	0	0.388356	0.594	0.159	0	NKT	MDS2
212	0	0.350439	0.515	0.104	0	NKT	DPP4
213	0	0.334675	0.561	0.152	0	NKT	TTC9
214	0	0.320479	0.441	0.07	0	NKT	TMEM45B
215	0	0.310068	0.466	0.1	0	NKT	ANKRD55
216	0	0.301822	0.471	0.101	0	NKT	VIPR1
217	0	0.288116	0.405	0.069	0	NKT	WNT7A
218	0	0.275963	0.427	0.086	0	NKT	FAM134B
219	8.1453e-297	0.482538	0.821	0.358	1.59705e-292	NKT	TIAM1
220	1.53856e-282	0.341029	0.631	0.218	3.01666e-278	NKT	IGSF9B
221	1.60759e-282	0.491576	0.829	0.392	3.15199e-278	NKT	DUSP16
222	3.12157e-263	0.383057	0.751	0.311	6.12046e-259	NKT	SGK1
223	5.30845e-263	0.29743	0.574	0.193	1.04083e-258	NKT	ESPN
224	4.0085e-262	0.410556	0.768	0.326	7.85946e-258	NKT	ITGA6
225	4.57235e-243	0.368033	0.704	0.287	8.965e-239	NKT	MYC
226	2.38419e-226	0.282381	0.594	0.218	4.67469e-222	NKT	AXIN2
227	3.23883e-224	0.369732	0.675	0.283	6.35038e-220	NKT	ACTN1
228	4.13493e-218	0.322816	0.665	0.27	8.10737e-214	NKT	IL6R
229	1.52738e-215	0.316871	0.71	0.298	2.99474e-211	NKT	SPEF2
230	1.05979e-213	0.2818	0.631	0.248	2.07793e-209	NKT	CTD-2535L24.2
231	3.29626e-212	0.470974	0.892	0.532	6.46298e-208	NKT	LDLRAD4
232	3.38871e-211	0.431356	0.835	0.439	6.64425e-207	NKT	CD6
233	6.29383e-190	0.471483	0.967	0.756	1.23403e-185	NKT	BACH2
234	7.35227e-184	0.292177	0.716	0.328	1.44156e-179	NKT	PCBP3
235	1.55901e-181	0.359552	0.801	0.41	3.05674e-177	NKT	RCAN3
236	1.79148e-168	0.31757	0.708	0.335	3.51256e-164	NKT	NELL2
237	1.98949e-158	0.379259	0.852	0.497	3.90079e-154	NKT	FAM102A
238	3.60432e-155	0.310422	0.763	0.382	7.06699e-151	NKT	RGS10
239	6.94861e-146	0.378369	0.92	0.629	1.36241e-141	NKT	NCK2
240	9.86069e-138	0.288471	0.751	0.396	1.93339e-133	NKT	MCUB
241	2.02927e-132	0.364327	0.97	0.832	3.97879e-128	NKT	HIVEP2
242	3.91767e-127	0.295667	0.864	0.515	7.68137e-123	NKT	NR3C2
243	3.02113e-122	0.318749	0.862	0.546	5.92352e-118	NKT	NFATC1
244	7.40416e-104	0.284062	0.89	0.591	1.45173e-99	NKT	TCF7
245	2.71275e-100	0.289189	0.948	0.741	5.31889e-96	NKT	FOXO1
246	2.06492e-99	0.28351	0.984	0.904	4.0487e-95	NKT	UBAC2
247	2.72135e-99	0.299307	0.903	0.646	5.33576e-95	NKT	MAN1C1
248	3.93985e-95	0.290604	0.932	0.706	7.72487e-91	NKT	TRABD2A
249	1.67201e-92	0.274336	0.89	0.6	3.2783e-88	NKT	CMTM7
250	3.89932e-89	0.281106	0.929	0.711	7.64539e-85	NKT	FKBP5

[truncated: 5 more sheets: Myeloid_scRNA, Myeloid_scATAC, Bcell_scRNA, Bcell_scATAC, TISSUE]
