# Supplementary material for: Dynamic transition of Tregs to cytotoxic phenotype amid systemic inflammation in Graves’ ophthalmopathy
Source: JCI Insight. 2024 Nov 22;9(22):e181488. doi: 10.1172/jci.insight.181488 (PMC11601897; doi:10.1172/jci.insight.181488)
Supplement: Supplemental table 3 [file jciinsight-9-181488-s144.xlsx]

## Sheet: Graves’ Disease gene
gene
PTPN22
TSHR
FCRL3
CTLA4
IFIH1
B3GNT2
RNASET2
ARID5B
GC
TNF
HLA-A
IL2RA
TG
HLA-B
HCP5
C1QTNF6
RAC2
BACH2
TAP2
SLC12A3
CEP128
SLAMF6
FCRL1
VAV3
ABO
ITPR3
VDR
RBM45
HLA-J
HLA-DPB1
HLA-DRB9
SLC5A5
SNHG32
IFNG
HLA-DRB1
ZNRD1ASP
PHLDB2
CLCNKB
RGS9
LINC01193
HLA-DQA1
TCF19
CACNA1S
AAMDC
CYP21A2
PRICKLE1
MOG
DDX39B
HT
MMEL1
FGFR1OP
PSORS1C1
NELFE
FOXP3
CD40
IL6
GABRA3
CCHCR1
MUC22
KCNJ18
ATP6V1G2-DDX39B
IL10
CDSN
HLA-DPA2
IL17A
SLC25A27
TSBP1-AS1
TPO
TSBP1
IL1B
IL1RN
LPP
DCHS2
HCG22
BHLHB9P1
MMP20
MIR3681HG
IL4
SLA
IGF1
HLA-DQA2
IL13
IL12B
ICAM1
ISG20
CXCL10
IL1A
HLA-DQB1
HLA-DRB3
TRBV20OR9-2
IL21
TGFB1
BCL2
IGF1R
CD34
SCGB3A2
FASLG
IL16
FAS
HLA-DOA
IL2
DIO2
HLA-C
LTA
VEGFA
INS
TP53
TAP1
GPR174
IL22
PPARG
CD28
SLC26A4
IL23R
CXCL8
CD19
GAD1
DICER1
CD274
IL3
CXCR3
TLR7
GAD2
PDCD1
IL23A
CD40LG
IL18
TNFRSF1B
SH2D1A
ICOS
MTNR1A
CYP27B1
NFKB1
HSPA4
ESR2
CCL5
CXCL9
ESR1
ADRB2
DNMT1
KCNJ2
CXCR5
HLA-G
IL37
MT1IP
MT1G
HIF1A
HSPA1A
SELL
AITD1
IFNA1
STAT3
IFNA13
CCN1
KIR3DL1
SELE
SPP1
IL5
HSPA2
HSPA1B
TLR4
NAMPT
DBP
ALG1
MTHFR
MT1X
MT1L
MT1M
MT1JP
EDNRA
MT1H
MT1F
MT1E
MT1B
MT1A
MIR346
HAVCR2
PARP1
ITM2A
CD86
CXCR6
CD226
TNFSF13B
CD14
PDLIM7
IL17F
CASP8
ECD
SOCS3
CCR6
IL21R
TNFRSF25
CXCR4
PAX8
RET
MAGI3
MBL2
TRH
FLNB
PTPRC
ACTB
SIRT1
MIR155
IFNA2
MIR146A
LGR6
UACA
S100A1
BANK1
BLK
S100A9
S100A12
UGT1A1
DLL4
PLA2G1B
PLA2G2A
UBASH3A
SHC3
DUOX1
TLR9
POLB
ACKR3
SIAE
PROK2
POMC
IGAN1
RPL17
PPP5C
BAX
ATXN2
PTPN12
BAK1
BID
RNH1
SCD
CCL3L1
PTH
CCL4
AICDA
PTGDS
TAS2R38
CCL20
PSMB9
PSMB8
PPT1
SLC30A10
ZFAT
CCDC88A
S100B
WDR11
ANGPTL8
SEL1L
BTNL2
AZGP1
PSMA6
CXCL11
PTCH1
LST1
FCRL5
FCRL4
TEKT1
PLA2G6
IL1RL1
CASP9
PROK1
CASR
CAT
FCRLA
TSLP
FZD4
CAMP
SUV39H2
TFPI2
POF1B
CCDC6
PDCD1LG2
FGF23
PRR3
CALR
UNC93B1
CDR3
TLR10
DEGS1
USO1
SFXN1
CD80
TNFRSF8
CCL4L2
CLOCK
TRAF4
CD68
SETD1A
BMS1
SPATA2
JAKMIP2
ADIPOQ
NRXN3
CBLB
MBTPS1
IL18RAP
IL18R1
LACRT
CLDN1
FCGR2C
LPAR2
CD83
SLIT2
PPIG
MAGI2
FCRL2
ST6GAL1
SSTR4
STAT4
STAT6
BRS3
TBXT
TAC1
SERPINA7
TEAD1
TGM2
TSPO
THRB
SSTR2
SST
ST3GAL1
PMEL
UGT2B17
SLC22A4
BMPR2
SIGLEC1
SNCA
SNX2
SP1
TRIM21
SSB
TIMP1
TIMP2
TYRP1
UBE2L3
UCP1
UGDH
KDM6A
VCAM1
BEST1
WARS1
WFS1
XRCC1
XRCC2
CCR2
TTR
NKX2-1
TLR1
TLR2
TLR5
TNFAIP3
TNNI3
C2
TRAF6
C4A
C4B
INS-IGF2
BTG2
PIK3CG
DIO1
F9
FBN2
FCER2
FCGR2A
FCGR2B
FCGR3A
FCGR3B
GPRC6A
FKBP1A
IKZF3
FKBP4
F8
F3
ETS1
DMD
DNASE1
DNMT3B
DNTT
DPYSL2
SLC26A3
ATN1
EDN1
ELANE
EMD
AKT1
ABCF1
FOXE1
TAB2
CST3
QPCT
LMOD1
PRDX5
NCR3
MRGPRX1
SS18L1
GATA3
AGO1
GCY
GDF1
FNDC5
FUT2
GAST
TBC1D9
FLNA
FLT1
ICOSLG
FMR1
SEC14L2
LPAR3
IL17RA
IL27
MTOR
ABL1
GEM
DIAPH2
SH2B3
NXF1
CERNA3
LOC105379528
CXCL13
SLCO1B1
SH2B2
CETN1
PPP1R13L
SDS
KLK11
PTPN21
WARS2
TLR6
CDKN2A
MIR762
LINC01672
RPL17-C18orf32
MIR4443
EBI3
ATP6AP2
TSHZ1
CDKN1B
LOC102723407
LOC102724971
EFS
CD160
PSIP1
CHRM3
ADRA1A
ADRA2B
ADRB1
CYBB
CYP1A1
PRSS3P2
CYP19A1
DCT
HFM1
OXER1
SLC30A8
OR2AG1
DOCK11
CREBBP
H3P42
MRGPRX3
MRGPRX4
CYP2R1
CLTA
CCR5
EARS2
JSRP1
SLCO6A1
GPR151
CLDN7
NUDT10
LAD1
MIR223
MIR23A
MIR301A
MECP2
MEN1
MFAP1
MIF
MMP2
MMP9
VN1R17P
GPR166P
MIR221
MIR210
MIR144
LAIR1
LOC390714
LGALS9
LHCGR
LTB
MIRLET7B
MIRLET7E
MIR106A
LYZ
MIR125A
MIR142
MTNR1B
MYC
NCAM1
SDF4
HSPA14
PCYT1A
TLR8
TNFRSF12A
GHRL
PDZK1
STK26
ABCB1
PIK3CA
PIK3CB
PCNA
GRD2
SOST
NDN
NDUFB2
WG
NF2
NFKB2
NOS3
NOTCH4
OGG1
DUOX2
NOX3
SERPINE1
PIK3CD
IYD
GJA1
GSTM1
GTF2H4
GYPA
GYPB
GYPE
TBX21
ANXA3
HDAC2
HDLBP
CFH
ACACA
DROSHA
FLVCR1
GRB2
FOXD3
AGO2
IL36A
GLO1
GLUL
GNAO1
GNAS
GNL1
IGHV3OR16-7
IGHV3-69-1
GPR42
HLA-DQB2
HLA-DRB4
AIRE
IRF1
IRF7
ABCC6
ITGAE
ITGAM
ITGB1
ITGB2
GSTK1
KIR3DL2
KLRC1
SUMO4
INSR
INSL3
AQP4
APEX1
HSPA5
HSPD1
IARS1
ICA1
ID1
APRT
KLK3
IL4R
IL12A
IL15
CCL4L1

## Sheet: Inflammatory gene
gene
ABCA1
ABI1
ACVR1B
ACVR2A
ADGRE1
ADM
ADORA2B
ADRM1
AHR
APLNR
AQP9
ATP2A2
ATP2B1
ATP2C1
AXL
BDKRB1
BEST1
BST2
BTG2
C3AR1
C5AR1
CALCRL
CCL17
CCL2
CCL20
CCL22
CCL24
CCL5
CCL7
CCR7
CCRL2
CD14
CD40
CD48
CD55
CD69
CD70
CD82
CDKN1A
CHST2
CLEC5A
CMKLR1
CSF1
CSF3
CSF3R
CX3CL1
CXCL10
CXCL11
CXCL6
CXCL8
CXCL9
CXCR6
CYBB
DCBLD2
EBI3
EDN1
EIF2AK2
EMP3
EREG
F3
FFAR2
FPR1
FZD5
GABBR1
GCH1
GNA15
GNAI3
GP1BA
GPC3
GPR132
GPR183
HAS2
HBEGF
HIF1A
HPN
HRH1
ICAM1
ICAM4
ICOSLG
IFITM1
IFNAR1
IFNGR2
IL10
IL10RA
IL12B
IL15
IL15RA
IL18
IL18R1
IL18RAP
IL1A
IL1B
IL1R1
IL2RB
IL4R
IL6
IL7R
INHBA
IRAK2
IRF1
IRF7
ITGA5
ITGB3
ITGB8
KCNA3
KCNJ2
KCNMB2
KIF1B
KLF6
LAMP3
LCK
LCP2
LDLR
LIF
LPAR1
LTA
LY6E
LYN
MARCO
MEFV
MEP1A
MET
MMP14
MSR1
MXD1
MYC
NAMPT
NDP
NFKB1
NFKBIA
NLRP3
NMI
NMUR1
NOD2
NPFFR2
OLR1
OPRK1
OSM
OSMR
P2RX4
P2RX7
P2RY2
PCDH7
PDE4B
PDPN
PIK3R5
PLAUR
PROK2
PSEN1
PTAFR
PTGER2
PTGER4
PTGIR
PTPRE
PVR
RAF1
RASGRP1
RELA
RGS1
RGS16
RHOG
RIPK2
RNF144B
ROS1
RTP4
SCARF1
SCN1B
SELE
SELENOS
SELL
SEMA4D
SERPINE1
SGMS2
SLAMF1
SLC11A2
SLC1A2
SLC28A2
SLC31A1
SLC31A2
SLC4A4
SLC7A1
SLC7A2
SPHK1
SRI
STAB1
TACR1
TACR3
TAPBP
TIMP1
TLR1
TLR2
TLR3
TNFAIP6
TNFRSF1B
TNFRSF9
TNFSF10
TNFSF15
TNFSF9
TPBG
VIP

## Sheet: IFNγ signal gene
gene
ADAR
APOL6
ARID5B
ARL4A
AUTS2
B2M
BANK1
BATF2
BPGM
BST2
BTG1
C1R
C1S
CASP1
CASP3
CASP4
CASP7
CASP8
CCL2
CCL5
CCL7
CD274
CD38
CD40
CD69
CD74
CD86
CDKN1A
CFB
CFH
CIITA
CMKLR1
CMPK2
CMTR1
CSF2RB
CXCL10
CXCL11
CXCL9
DDX60
DHX58
EIF2AK2
EIF4E3
EPSTI1
FAS
FCGR1A
FGL2
FPR1
GBP4
GBP6
GCH1
GPR18
GZMA
HELZ2
HERC6
HIF1A
HLA-A
HLA-B
HLA-DMA
HLA-DQA1
HLA-DRB1
HLA-G
ICAM1
IDO1
IFI27
IFI30
IFI35
IFI44
IFI44L
IFIH1
IFIT1
IFIT2
IFIT3
IFITM2
IFITM3
IFNAR2
IL10RA
IL15
IL15RA
IL18BP
IL2RB
IL4R
IL6
IL7
IRF1
IRF2
IRF4
IRF5
IRF7
IRF8
IRF9
ISG15
ISG20
ISOC1
ITGB7
JAK2
KLRK1
LAP3
LATS2
LCP2
LGALS3BP
LY6E
LYSMD2
MARCHF1
METTL7B
MT2A
MTHFD2
MVP
MX1
MX2
MYD88
NAMPT
NCOA3
NFKB1
NFKBIA
NLRC5
NMI
NOD1
NUP93
OAS2
OAS3
OASL
OGFR
P2RY14
PARP12
PARP14
PDE4B
PELI1
PFKP
PIM1
PLA2G4A
PLSCR1
PML
PNP
PNPT1
PSMA2
PSMA3
PSMB10
PSMB2
PSMB8
PSMB9
PSME1
PSME2
PTGS2
PTPN1
PTPN2
PTPN6
RAPGEF6
RBCK1
RIGI
RIPK1
RIPK2
RNF213
RNF31
RSAD2
RTP4
SAMD9L
SAMHD1
SECTM1
SELP
SERPING1
SLAMF7
SLC25A28
SOCS1
SOCS3
SOD2
SP110
SPPL2A
SRI
SSPN
ST3GAL5
ST8SIA4
STAT1
STAT2
STAT3
STAT4
TAP1
TAPBP
TDRD7
TNFAIP2
TNFAIP3
TNFAIP6
TNFSF10
TOR1B
TRAFD1
TRIM14
TRIM21
TRIM25
TRIM26
TXNIP
UBE2L6
UPP1
USP18
VAMP5
VAMP8
VCAM1
WARS1
XAF1
XCL1
ZBP1
ZNFX1

## Sheet: Cytotoxicity gene
gene
AP1G1
AGER
ARG1
ARRB2
AZGP1
AZU1
B2M
BCL2L1
CEACAM1
C3
C9
CD1A
CD1B
CD1C
CD1D
CD1E
CD5L
CD59
CEBPG
CTSC
CHGA
LYST
CR1L
CRK
CTSG
CTSH
CX3CR1
CD55
DEFA1
DEFA3
DEFA4
DEFA5
DEFA6
DEFB4A
DNASE1
DNASE1L3
ELANE
EMP2
F2
F2RL1
FCER2
FCGR1A
FCGR2B
FCGR3A
GAPDH
GFER
GZMB
GZMM
NCKAP1L
CFH
HLA-A
HLA-B
HLA-DRA
HLA-DRB1
HLA-E
HLA-F
HLA-G
HLA-H
MR1
HMGN2
HPRT1
HSP90AB1
HTN1
HTN3
ICAM1
IFNG
IGHG1
IL4
IL7R
IL12A
IL12B
IL12RB1
IL13
IL18
ITGAM
KIF5B
KIR2DL4
KIR3DL1
KLRC1
KLRC2
KLRC3
KLRD1
LAG3
LAMP1
LEP
LGALS9
LTF
SH2D1A
LYZ
MUC7
MYD88
NKG7
NOS2
P2RX7
PRDX1
SERPINB9
PPP3CB
PRF1
MAPK8
PTPN6
PTPRC
PVR
NECTIN2
RAB27A
RPL30
RPS19
S100A12
SERPINB4
SCNN1B
CCL13
CXCL6
XCL1
SEMG1
SPI1
STAT5B
STXBP2
VAMP7
SYK
TRA
TRB
TYROBP
VAV1
KLRC4
STX7
FADD
H2BC11
PGLYRP1
SLC22A13
NCR1
RASGRP1
TUBB4B
GNLY
CD226
LILRB1
RIPK3
CD160
CORO1A
TUSC2
KLRK1
PLEKHM2
CADM1
STAP1
IL23A
CYRIB
TREM1
ARL8B
DEFB103B
CRTAM
PGLYRP4
HAMP
SLAMF7
IL21
CLEC7A
ULBP3
ULBP2
ULBP1
HAVCR2
H2BC12
PGLYRP3
SLAMF6
DCD
DEFB118
RNF19B
RAET1E
ROMO1
CST11
PIK3R6
IL23R
NLRP6
UNC13D
TUBB
DEFB128
NCR3
RAET1G
LCE3A
LCE3B
LCE3C
CLEC2A
CLEC12B
DEFB132
DEFB103A
DEFA1B
KLRF2
MICA
KLRC4-KLRK1

## Sheet: Cytokine stimulus response gene
gene
ACTG1
ACTN4
ADAR
AIF1
AIF1
AKT1
AKT1
AKT1
AKT1
ALAD
ALOX15
ANGPT1
SLC25A5
BIRC2
BIRC3
XIAP
APOA1
APOB
FAS
FASLG
AQP4
AQP4
ARG1
ARG1
RHOA
ASAH1
ASS1
ATIC
ATP5F1B
AXL
BAD
BBS2
BBS4
BCAT2
TNFRSF17
CEACAM1
CXCR5
BRCA1
ZFP36L1
ZFP36L2
KLF5
BTK
CALCA
CAMP
CAPN2
CASP1
CASP4
CASP8
CAV1
CBL
CD4
CD4
CD40
CD44
CD47
CD47
CD58
CD70
CD74
CD74
CD74
CDC34
CDC42
CDK4
CDK9
CEBPA
CEBPA
CEBPA
CEBPB
CHI3L1
CHUK
CHUK
CCR1
CCR1
CCR3
CCR4
CCR5
CCR6
CCR7
CCR7
CCR8
ACKR2
CMKLR1
CNTF
CNTF
CNTFR
CNTFR
COL1A1
CREB1
CRHBP
CRKL
MAPK14
CSF1
CSF1
CSF1R
CSF1R
CSF2
CSF2RA
CSF2RA
CSF2RB
CSF2RB
CSF2RB
CSF3
CSF3
CSF3R
CSNK2B
CTBP2
CTH
CTSG
CX3CR1
CYBA
CYLD
CYLD
CYP1B1
DAPK1
DAPK3
DHX9
GSDME
DOK1
DPYSL3
DUSP1
ECM1
EDN1
EDN1
EDN2
EGR1
EGR1
EIF5A
EPO
EPO
EPOR
EPOR
EPRS1
EPS8
EREG
ETV3
EXT1
F2RL1
F3
FABP4
ACSL1
PTK2B
PTK2B
FASN
FCER1G
FER
FER
FGB
FGF4
FGG
FOXF1
FOXC1
FOXO3
FLNB
FLT3
FLT3
FLT3
NR5A2
ACKR1
GAPDH
GAS6
GAS6
GATA3
GBA
GBP1
GBP1
GBP1
GBP2
GBP2
GBP2
GBP3
GBP3
KAT2A
GFER
GFI1
GHR
GCLM
GLDC
GPD1
CCR10
XCR1
CXCR3
GPR17
GPER1
GPR35
GPR35
GPS2
CXCL1
CXCL2
CXCL3
PDIA3
GSK3A
GSK3B
GSN
GSTP1
HAS2
HCK
HCLS1
HDGF
HELLS
HIF1A
HIF1A
UBE2K
HK2
HLA-DPA1
HNRNPU
HPX
HES1
HSPA1A
HSPA1B
HSPA5
HSP90AB1
HSP90AB1
HYAL1
HYAL1
ICAM1
IRF8
IFI16
IFI27
IFIT2
IFIT1
IFIT3
IFNA1
IFNA2
IFNA4
IFNA5
IFNA6
IFNA7
IFNA8
IFNA10
IFNA13
IFNA14
IFNA16
IFNA17
IFNA21
IFNAR1
IFNAR1
IFNAR1
IFNAR2
IFNAR2
IFNAR2
IFNB1
IFNB1
IFNG
IFNGR1
IFNGR2
IFNW1
IKBKB
IKBKB
IKBKB
IKBKB
IL1A
IL1A
IL1B
IL1B
IL1R1
IL1R1
IL1R1
IL1RAP
IL1RN
IL1RN
IL2RA
IL2RB
IL2RB
IL2RB
IL2RB
IL2RG
IL2RG
IL2RG
IL3RA
IL3RA
IL4R
IL4R
IL5
IL5RA
IL5RA
IL6
IL6
IL6R
IL6R
IL6R
IL6R
IL6ST
IL6ST
IL6ST
IL6ST
IL6ST
IL7
IL7R
IL7R
CXCL8
CXCL8
CXCR1
CXCR2
CXCR2
IL9R
IL9R
IL10RA
IL10RB
IL11RA
IL11RA
IL12B
IL12B
IL12RB1
IL12RB1
IL12RB1
IL12RB1
IL12RB2
IL13
IL13RA1
IL13RA1
IL13RA2
IL15
IL15RA
IL15RA
IL17A
IL17A
IL18
ILK
IMPDH2
INHBB
CXCL10
CXCL10
IRAK1
IRAK1
IRAK2
IRAK2
IRF1
IRF1
IRF3
IRF5
IRF7
ITGA4
JAK1
JAK1
JAK1
JAK2
JAK2
JAK2
JAK2
JAK2
JAK3
JAK3
JAK3
JARID2
KIF5B
KIT
KIT
KIT
KRT18
LEP
LEP
LEPR
LEPR
LEPR
LGALS9
LIFR
LIFR
LIFR
LIMS1
LOX
LSP1
SMAD4
SMAD7
MAT2A
MCF2
MCM2
MAP3K5
CXCL9
MME
MMP2
MMP12
MNDA
MPL
MPL
MRC1
MST1R
MT1X
MT2A
MT3
MX1
MYBL2
MYC
MYD88
MYD88
MYO1C
MYOD1
MYOG
NAIP
NCL
NEFH
NFE2L2
NFIL3
NFKB1
NFKB1
NFKB1
NFKBIA
NFYB
NKX3-1
NKX6-1
NOS2
NOTCH1
NPR2
YBX1
OAS1
OAS1
OAS1
OAS2
OAS2
OAS3
OSM
P4HB
P4HB
PAFAH1B1
PRKN
PAX6
PCK1
PCK2
PDE2A
PDE1B
PDGFB
PF4
PF4
PF4V1
PFKP
PHB1
PIGA
PLP2
PML
PMM1
POU4F1
POU4F2
PPARG
MED1
PPBP
PPP2CB
PRKACA
MAPK1
MAPK3
MAPK3
MAPK11
MAPK13
PRLR
PRLR
PTGIS
PTPN1
PTPN2
PTPN2
PTPN2
PTPN2
PTPN6
PTPN11
PTPRC
PTPRJ
ABCD4
RAD23B
RARG
RELA
RELA
RELA
UPF1
RFX2
ROBO1
RORA
RPL3
RPS3
RPS6KB1
RPS16
CCL1
CCL2
CCL2
CCL2
CCL2
CCL3
CCL3
CCL3L1
CCL4
CCL5
CCL5
CCL5
CCL5
CCL5
CCL7
CCL8
CCL11
CCL13
CCL14
CCL15
CCL16
CCL17
CCL18
CCL19
CCL20
CCL21
CCL21
CCL22
CCL23
CCL24
CCL25
CXCL6
CXCL11
CXCL11
CXCL5
XCL1
XCL1
CX3CL1
CX3CL1
CX3CL1
CXCL12
CXCL12
CXCL12
SELPLG
SFRP1
SFRP1
SRSF3
SRSF7
SHMT1
SLC1A1
SLC2A4
SLC12A2
SLIT3
SOS1
SOX1
SOX9
SP100
SPI1
SRC
SRM
RO60
SSTR1
STAT1
STAT1
STAT1
STAT1
STAT2
STAT2
STAT3
STAT3
STAT3
STAT3
STAT4
STAT5A
STAT5B
STAT6
STAT6
STX4
STXBP1
STXBP3
XCL2
SYK
SYK
ADAM17
MAP3K7
TCF7
TDGF1
TFF2
TFRC
THBS1
THPO
THPO
THPO
TLE4
TLR2
TLR3
TLR4
TMSB4X
TNF
TNF
TNF
TNF
TNFAIP3
TNFRSF1A
TNFRSF1A
TNFRSF1A
TNFRSF1A
TNFRSF1B
TP53
TP53
TPR
TRAF1
TRAF2
TRAF2
TRAF2
TRAF3
TRAF3
TRAF5
TRAF5
TRAF6
TRAF6
TRAF6
TRAF6
TNFRSF4
TXK
TYK2
TYK2
UBE2G2
UGCG
NR1H2
VCAM1
VEGFC
VIM
TRPV1
VRK2
WAS
WNT5A
WNT5A
XBP1
XRCC5
YY1
ZFP36
TRIM25
RNF113A
ZYX
LRP8
LAPTM5
PXDN
IL1R2
CXCR4
CXCR4
FGF23
TCL1A
MKKS
FZD4
HYAL3
HYAL3
PLA2G10
SMARCA5
IFITM1
YBX3
KMO
KHSRP
TNFSF11
TNFSF11
TNFSF11
OASL
SOCS1
SOCS1
HYAL2
HYAL2
TRADD
TRADD
TNFRSF25
RNMT
RIPK1
RIPK1
RIPK1
RIPK1
ADAM23
TNFRSF14
RIPK2
FADD
TNFRSF18
TNFRSF11A
TNFRSF11A
TNFRSF11A
IL18RAP
IL18RAP
IL1RL2
IL18R1
IL18R1
NRP2
SPHK1
CPNE1
CPNE1
FOXH1
H2BC11
RPS6KA4
TNFSF18
TNFSF18
NOL3
SOCS3
CCRL2
CLDN1
USP10
NMI
INA
CNOT9
SYNGR1
IL1RL1
OSMR
OSMR
ARHGEF2
LRAT
MSC
CRLF1
RPS6KA5
NUMBL
KLF4
VAMP3
SLIT2
ADIPOQ
AIM2
AIM2
IL27RA
IL27RA
AKAP6
STX8
EEF1E1
BAG4
NR1D1
AKAP12
ISG15
IKBKE
CTR9
SOCS5
ST18
RIPOR2
BCLAF1
SPOCK2
KEAP1
SPATA2
SPATA2
OXSR1
OXSR1
GFPT2
NR1H4
TANK
SH2B3
SH2B3
SH2B3
NR1H3
IL18BP
ACTR3
ACTR2
EBI3
SPRY2
LILRB2
LILRB2
TRAIP
TCIRG1
CCL26
CCL26
KLF2
TUBA1B
PIAS3
ST3GAL6
IFITM3
YAP1
CDC42EP2
HAX1
SYNCRIP
CIB1
CIB1
AGPAT1
AGPAT2
CXCL13
IFITM2
IFITM2
PRPF8
CXCR6
RRAGA
TNFSF13B
B3GNT2
NFAT5
GIPC1
TRAF3IP2
TRAF3IP2
TRAF3IP2
KDM5B
CCR9
LILRB1
GPR75
STIP1
LILRB5
LILRB4
IL24
LILRA1
LILRB3
LILRA3
LILRA2
ADAMTS13
PRDM5
PTPRT
CDC37
CORO1A
PTP4A3
ADAMTS7
IRAK3
IRAK3
IRAK3
IRAK3
PDCD10
PADI2
PADI2
USP18
TREX1
MRAS
MTF2
CARD8
SBNO2
SBNO2
SBNO2
TRIM32
LRCH1
LRCH1
TTLL12
PLCB1
SIRT1
SIRT1
SIRT1
RPL13A
CLCF1
LILRA4
CDC42EP4
SHPK
IL17RA
IL17RA
SAMHD1
APPL1
LSM14A
LDLRAP1
STAP1
IL1RAPL2
IL36RN
PCOLCE2
ANKRD1
CACYBP
IL36B
IL37
IL36A
TNFRSF21
RBMX
RABGEF1
STK39
HTRA2
NKIRAS2
NKIRAS1
MRPL15
PYCARD
PYCARD
TBK1
CNOT7
SNX10
CDIP1
CDIP1
CRNN
CRNN
DUOX2
DUOX2
IL21R
IL21R
NDUFA13
ADIPOR1
ADIPOR1
ADIPOR1
IRAK4
IRAK4
LEF1
LEF1
CLDN18
YTHDF2
ACKR4
PIAS4
INPP5K
IL20RA
IL20RB
DUOX1
TREM2
TREM2
ZFAND6
TOLLIP
PARP14
OTUD4
OTUD4
IL17RD
TRIM44
BSPRY
WBP1L
RNF125
PARP16
PID1
PID1
RIF1
APPL2
TNFRSF19
SMPD3
IL17RB
SMPD4
RAB20
KDM3A
ZC3H15
MYNN
ERBIN
ERBIN
TEX14
IRGC
IL36G
METTL3
ASAH2
IFNK
IFNK
SPPL2B
ACKR3
MAVS
WDR35
USP29
HAMP
HMHB1
CACTIN
CACTIN
IL22RA1
SIGIRR
EDA2R
CRLF2
CRLF2
CRLF2
ABCG4
SOX17
GREM2
RBM15
SLC26A6
WNK1
WNK1
CARD14
TNIP2
LILRA6
BIRC7
MUL1
ADIPOR2
ADIPOR2
ZC3H12A
ZC3H12A
EFHC2
ZBP1
ZBP1
DCSTAMP
DCSTAMP
DOCK8
ADAMTS12
TRIM56
SPRY4
SHARPIN
PLVAP
CCDC3
PARP9
PARP9
ARID5B
NLRC5
NLRC5
NLRC5
JAGN1
JAGN1
IL1F10
TXNDC17
IL17RC
SPPL2A
TSLP
PNPT1
OTULIN
OTULIN
IL33
TRIM41
RNF185
NLRP12
MYLK3
IL17F
VPS26B
CARD16
C1QTNF4
GBP4
GBP4
GBP5
GBP5
TNFRSF13C
IL22RA2
RFFL
TRIM6
OCSTAMP
NUP35
IL17RE
OTOP1
IL31RA
IL31RA
SIRPA
SIRPA
IL34
CD300LF
RC3H1
DCST1
IL23R
IL23R
PYHIN1
PYHIN1
COMMD7
COMMD7
PYDC2
DAB2IP
GBP6
GBP6
IFNLR1
UBXN2A
ZNF675
NLRP7
PDE12
PDE12
HIPK1
POLR1F
PELI3
STXBP4
YTHDF3
NPNT
PYDC1
PYDC1
RUFY4
NLRP2B
ILDR1
IFNE
RAB7B
RAB43
STING1
STING1
PALM3
PALM3
IRGM
IRGM
TICAM2
LILRA5
SLC27A1
CCL4L1
GBP7
USP27X
IL17REL
MIRLET7A1
MIRLET7C
MIRLET7E
MIR125A
MIR125A
MIR125B1
MIR125B1
MIR133A1
MIR135A1
MIR146A
MIR146A
MIR149
MIR152
MIR181B1
MIR21
MIR21
MIR224
MIR24-1
MIR26A1
MIR27A
MIR27B
MIR29B1
MIR30C2
MIR31
MIR34A
MIR98
MIR98
MIR99A
CCL3L3
IFIT1B
RHEX
MIR324
MIR342
MIR370
MIR20B
MIR433
MIR431
MIR520C
MIR455
CCR2
CCR2
ACOD1
MIR766
CD24
MIR1246
PYDC5
PYDC5

## Sheet: Module3 gene
gene
SDF4
AURKAIP1
RER1
PARK7
ENO1
AGTRAP
TNFRSF1B
EFHD2
CAPZB
DDOST
TMEM50A
SH3BGRL3
CD52
TMEM222
LAPTM5
PEF1
SMIM12
CAP1
ATP6V0B
PRDX1
TXNDC12
SCP2
TGFBR3
S1PR1
PSMA5
CD53
ATP5PB
CD58
CD2
ENSA
S100A10
S100A11
S100A6
S100A4
TPM3
PMVK
KRTCAP2
LAMTOR2
NAXE
SH2D2A
TAGLN2
SLAMF1
UFC1
MGST3
CD247
GLUL
NIBAN1
CAPN2
H3F3A
GUK1
ID2
YWHAQ
ODC1
PDIA6
SLC66A3
CDC42EP3
PLEK
GNLY
CYTOR
DBI
ATP5MC3
HNRNPA3
ARPC2
TMBIM1
EIF4E2
UBE2F
ARPC4
BRK1
SHISA5
RHOA
RASSF1
CYB561D2
MAPKAPK3
MANF
TEX264
SPCS1
ARL6IP5
HCLS1
SELENOT
WDR1
FGFBP2
HOPX
ANXA5
AGA
SUB1
EMB
GZMA
GLRX
CAST
REEP5
TMEM173
ZMAT2
CD74
ANXA6
HIGD2A
CLTB
TMED9
HLA-F
HLA-A
HLA-E
PPP1R18
HLA-C
HLA-B
CSNK2B
CLIC1
HLA-DRA
HLA-DRB1
PSMB8
PSMB9
TAP1
HLA-DPA1
HLA-DPB1
CCND3
SYTL3
PSMB1
CHST12
ACTB
PSMA2
PPIA
MYO1G
CHCHD2
TMEM120A
ARPC1B
ZNHIT1
ARF5
IMPDH1
TRBC2
GSTK1
ZYX
DNAJB6
CTSB
DOK2
VDAC3
POLR2K
NDUFB9
LY6E
GPAA1
CYC1
DCTN3
CCDC107
GLIPR2
ANXA1
OSTF1
SEC61B
TXN
HSPA5
TOR1A
SURF4
PHPT1
EDF1
PAXX
VIM
COMMD3
RAB18
ITGB1
SRGN
PRF1
PSAP
COMTD1
PGAM1
CALHM2
ADAM8
RIC8A
IFITM2
IFITM1
IFITM3
SIGIRR
MOB2
CTSD
LSP1
LDHA
FTH1
TMEM179B
PLAAT4
COX8A
CFL1
CCDC85B
RAB1B
RCE1
PPP1CA
CDK2AP2
GSTP1
UCP2
SPCS2
CTSC
IL10RA
CD3E
CD3D
CD3G
GAPDH
CD4
ARHGDIB
TUBA1B
TMBIM6
BIN2
ITGB7
PRR13
MYL6
ATP5F1B
RAP1B
NDUFA12
SLC25A3
HSP90B1
CHST11
C12orf75
SELPLG
ARPC3
PXN
COX6A1
DYNLL1
RHOF
UBC
POMP
LCP1
CUL4A
DCAF11
PSME1
PSME2
NEDD8
GZMH
PSMA6
GNG2
DHRS7
BATF
CALM1
CRIP1
SRP14
PDIA3
B2M
ANXA2
PPIB
COMMD4
SPSB3
NUBP2
NDUFB10
IL32
LITAF
GDE1
SPN
PAGR1
CORO1A
VKORC1
PSMB10
APRT
INPP5K
ARRB2
PSMB6
PFN1
GABARAP
TRAPPC1
UBB
TRPV2
MAP2K3
CCL5
CISD3
PSMB3
MIEN1
RAB5C
MRPL10
SUPT4H1
RAB37
SLC9A3R1
ATP5PD
JPT1
SUMO2
TSEN54
ACTG1
MCRIP1
P4HB
ARHGDIA
MYL12A
MYL12B
SEC11C
CD226
GZMM
BSG
SCAMP4
PLEKHJ1
OAZ1
MATK
NDUFA11
CD320
MYO1F
CDC37
MAN2B1
WDR83OS
GET3
CALR
IER2
ADGRE5
RASAL3
TPM4
BST2
COPE
PLEKHF1
PDCD5
PEPD
IGFLR1
TBCB
PSMD8
FAM98C
LTBP4
RAB4B
RABAC1
AP2S1
NAPA
SELENOW
EMP3
NUCB1
BAX
NKG7
LAIR1
LAIR2
SNRPB
PRNP
DSTN
CST7
APMAP
RALY
SCAND1
ADA
YWHAB
PSMA7
LIME1
ITGB2
COMT
UBE2L3
SDF2L1
RAC2
LGALS1
APOBEC3C
APOBEC3G
CD99
TMSB4X
EBP
RBM3
WAS
MSN
IL2RG
PGK1
SASH3
LINC00892
CD40LG
BCAP31
IDH3G
SSR4
FLNA

## Sheet: aTreg signature gene
gene
FOXP3
HLA-DRB1
TIGIT
CD74
HLA-DRB5
RTKN2
IL32
GBP5
HLA-DRA
HLA-DPB1
HLA-DPA1
IKZF2
ANXA2
IL10RA
CYTOR
LGALS3
S100A4
STAM
TNFRSF1B
USP15
S100A10
CTLA4
HLA-DQB1
EZR
SHMT2
IL2RA
CLIC1
HPGD
FCRL3
NIBAN1
HLA-A
HLA-DQA1
NCF4
GAPDH
LAIR2
IL2RB
CCR4
MIR4435-2HG
FANK1
SH3BGRL3
TOX
HACD1
HLA-DMA
AC133644
ACTB
F5
CPNE2
PMAIP1
CCR10
PFN1
B2M
ICA1
DUSP4
RPL10
RPL11
RPL19
RPL7A
RPS15A
RPS8
RPS3
RPL13
RPS28
RPS19
RPL23A
EEF1A1
RPS6
RPS27
RPS16
RPL34
RPS4X
RPLP2
RPL3
RPS21
RPL32
RPS9
RPL30
RPL39
RPL35A
RPL9
RPL21
RPS5
RPS13
RPS25
RPS23
RPLP0
RPS27A
RPS3A
RPL36A
RPS14
RPS12
EEF1B2
TCF7
ANXA1
NOSIP
IL7R
RPL18
RPL14
LSP1
ISG20
RPS18
ITGB1
TTN
DOK2
ARHGDIB
EEF1G
RPL5
LINC00426
LMNA
HLA-C
ARID5B
CLDND1
OAZ1
RPL26
TPT1
FAS
TMSB4X
NINJ2
RNF214
PI16
FAU
RPL10A
PTTG1
RPL37
TMSB10
SKAP1
RPSA
RGS1
SNHG29
YWHAB
GIMAP5
RPL38
UBC
RPL31
BIRC3
RPL22
PLAC8
CARD16
TNFRSF18
TOMM7
GAS5
SATB1
RPS24
TC2N
RPL27
MGAT4A
CHST7
CD52
FTH1
C1orf162
CDHR3
ANXA5
ZC2HC1A
H3F3A
RPL13A
RPS2
TTC39C
EMP3
CD40LG
RPLP1
CCR7
SAT1
OAS1
FCMR
SELPLG
GSTK1
PRDX1
ZFP36L2
RPL27A
CDCA7
ACTG1
FUT7
ARPC1B
CD58
SAMHD1
RPS29
CFL1
MYL6
UTS2
GBP2
SYNE2
AC090152
C12orf75
NABP1
ATP2B1
PPP1R18
ACTN4
PRDM1
RPL17
CD27
NELL2
BATF
UBA52
TPM4
LGALS1
TENT5C
EIF1
HERPUD1
RPL24
PYHIN1
RAC2
SUMO2
RPS20
EVL
SCML4
ALDOA
PRKCQ-AS1
TRABD2A
ID3
ELOVL5
HCLS1
OPTN
SMCHD1
RPL4
RPL37A
HSPA8
UBL3
PDP1
CD99
SGMS1
ARPC3
PALM2-AKAP2
TGFBR2
THEMIS
ARMH1
CRIP1
CCDC141
TBC1D4
CCM2
NUCB2
AHNAK
TLE5
AIF1
RCSD1
TNFRSF4
HAPLN3
GZMM
ARPC2
CORO1A
SMS
GLRX
CCL5
EID1
CD6
COTL1
DYNLL1
PBXIP1
CHST11
TAGLN2
MYO1G
RBMS1
FLNA
FAM110A
TMIGD2
JPT1
RPL7
PSMB9
LIME1
RHOG
CALM1
CAPN2
ATM
PPP1CA
KLF6
CYBA
IATPR
UCP2
PELI1
SRGN
S1PR4
NEAT1
XBP1
CCND3
IQGAP2
HLA-E
CDC25B
S100A6
EIF3E
TSC22D3
GATA3
DENND2D
NPM1
RHOA
TULP4
BTG3
CORO1B
COX5A
TCEAL4
YWHAZ
ABLIM1
EPSTI1
NT5C
CTSW
EIF3A
SLC9A3R1
GALM
RFTN1
SLFN5
HLA-B
SIT1
ZFP36L1
FAM160B1
ARPC4
CSK
MARCKSL1
TMX4
OGDH
HNRNPLL
LRRN3
CXCR3
TRAT1
CASP8
PSMB8
IL2RG
TNIP1
TYMP
OXNAD1
CCNDBP1
AC078883
ANXA11
RPS11
KLRB1
SEPTIN6
SRP14
SERINC5
ANKRD55
GIMAP7
HSPA1A
RNASEH2B
SLC40A1
CD53
TAP1
NKG7
SMC6
DENND10
GNB2
NSD3
LGALS9
NCR3
PITPNC1
TXN
YPEL2
B3GNT2
SNHG8
DPP4
HERC5
APBA2
CTSC
AK5
RAB37
IFITM2
SPTAN1
GZMA
MAD1L1
ZBTB38
SOD1
BACH2
MAT2B
MAP3K1
RALGDS
GTF3C6
CD44
ID2
INPP4B
GPSM3
EPB41
CAP1
CMTM7
PPP1R12A
MAN1A2
SH3BGRL
R3HDM4
ZYX
LCK
GLB1
NFKBIA
TRAF1
AKIP1
CASP1
CARHSP1
NME4
VIM
TRIM14
RAD21
JAK1
MYC
YBX1
DBI
APEX1
ALOX5AP
PARK7
CTSA
H2AFZ
MED15
TRAC
PCSK7
IKBKE
ITGB7
LINC00861
TMEM71
CDKN1B
HPRT1
HOPX
TMEM154
SUB1
MPRIP
CD247
SELL
FXYD5
PTPRCAP
SNHG16
LDLRAD4
CD3D
COX5B
MIIP
CFLAR
SH3BP1
ZBP1
IL6ST
DNPH1
HOXB2
POU2F2
SNX20
MT2A
STK4
TCEA3
STAMBPL1
PARP12
ACTN1
ISG15
STK17A
ATP2B4
PARP1
RAC1
SORBS3
PPM1G
ARL6IP1
CCR6
CD59
PSMD8
PAK2
CALM3
SQSTM1
TMEM120A
CNPPD1
YWHAH
CHRM3-AS2
TRIM22
HMGB2
SVBP
IFITM3
RPS27L
FKBP5
PSMA7
PSMB3
SLA
KLRG1
TPR
CMTM3
SPINT2
ADK
RAP1A
ARF1
EPHX2
GLIPR1
PLP2
GCHFR
GBP1
ITGA4
SPOCK2
VOPP1
PRMT2
GLIPR2
MTHFD2
TAP2
ICAM3
PYM1
REEP5
FLOT1
LINC01550
SFT2D1
MYO1F
TRAF3IP3
OTULINL
MAP1LC3B
PKM
MAPK13
ALKBH7
GMFG
ARL6IP5
PFKL
PRR13
DUSP16
TMBIM6
IFNAR2
TRAPPC1
OCIAD2
TPI1
BTN3A2
CD7
GABARAP
STAT4
STOM
SEC11C
CALCOCO2
UBE2E3
GABARAPL2
BIN2
NDUFA13
EPS15
MYH9
IQGAP1
RFFL
PIM3
VAMP8
VAMP5
CMC2
TSHZ2
CD47
LCP1
RPS10
TRADD
TPM3
AC008555
UBL5
GNLY
TBCB
HEBP2
IFI16
BUB3
GNG2
CKLF
PPP4C
CDC42
FOS
RAP1GDS1
HNRNPK
INPP5K
TMEM50A
TGFB1
UBE2D2
SHKBP1
ELOB
WDR1
YPEL3
ACTR3
PVT1
WSB1
DDIT4
COX6A1
IBTK
FMNL1
EPC1
GNAI2
CD55
HTATIP2
GPR155
STARD7
FGFR1OP2
RESF1
CAPZA1
UGP2
FDFT1
TRIR
LRP10
BAX
ARHGAP25
TMEM59
HMGN2
RNF149
MCL1
SASH3
CSTB
ASXL1
VASP
TNFSF8
CSNK2B
CBLL1
COX8A
PIK3R5
ATP5F1B
MPG
NCOR1
TSPO
PIM1
YWHAE
ECH1
ANTKMT
SHISA5
LSM2
CYB5B
UBE2L6
NDUFB8
LYPLA1
RBX1
TMBIM4
MDH2
UBE2N
ADRM1
PSMC2
ARHGAP15
CSRP1
ATP5MF
TRIM69
THEM4
TAX1BP1
ETS1
CLTB
ARF5
APBB1IP
ABI1
SP100
SIRPG
PSMA5
RTN4
RAB5IF
FYN
TRIB2
CLTA
PSMB10
KMT2E
WASHC3
RAB11B
TERF2IP
SH3KBP1
LYAR
KLF2
COPE
SEC11A
CTSS
SCAMP2
PIM2
CCDC69
TRBC2
KIAA0040
NAP1L4
TSC22D4
PASK
FNBP1
CRIP2
FLOT2
H2AFV
PSMB6
TRBC1
TALDO1
OTUB1
PDIA6
GNG5
MBP
STK10
ANXA7
TM9SF2
VMP1
STAT1
ARF6
KIF5B
NAAA
LAT
IRF9
AUP1
COX17
FBXW5
SMAP2
CRTAP
PSMA6
ITGB1BP1
RABAC1
CD164
PSMC5
SEM1
DCTN3
PHF11
SCAND1
AP2M1
CNST
UFD1
MX1
CD82
PNPLA2
SLTM
XAF1
WNK1
ARL4C
ITM2C
EIF4EBP2
BEX3
DUSP2
MT1X
TRAV13-1

## Sheet: T cell exhaustion gene
gene
LAG3
PDCD1
HAVCR2
TIGIT
TOX
CD160
BTLA
CD244
CTLA4
KIAA1671
ABI3
ADAM19
AKNA
ARHGAP9
ARL6IP1
ARMC7
BCL2A1
CBX4
CCL3
CCL4
CCL5
CD164
CD27
CD3E
CD3G
CD7
CD82
CD8A
CST7
CXCR6
DAPK2
DTX1
DUSP2
EFHD2
EIF4A2
FAM189B
FASLG
FOXN3
FYN
GIMAP1
GIMAP6
GIMAP7
GLRX
GNG2
GRAMD1A
GZMA
GZMB
GZMK
HLA-A
HCST
HSPA5
ID2
IFIT3
IL21R
ISG15
ITK
ITPKB
LAX1
LRRK1
MBNL1
MXD4
NR4A2
PFDN5
PLA2G16
PLAC8
PRDX5
PRKCH
PSMB10
PSMB8
PSME1
PTGER4
PTPN18
PTPN22
RGS1
RGS2
RGS3
RTP4
RUNX3
SH2D2A
SHISA5
SIPA1
SLC3A2
STAT1
STK17B
TAP2
TAPBP
TAPBPL
TNFRSF1B
UCP2
VMP1
ZBP1

## Sheet: aTreg Function gene
gene
CEP162
ADARB1
DTX4
TPI1
RYR3
P4HTM
PLXNC1
CSF2RA
GM43065
SPACA6
TMEM256
GNA12
CD86
PTGER4
PAFAH1B3
PRKRA
FANCD2
UNC119B
SH3BP4
IMPA2
EFHD2
TRP53I13
CCR9
UBASH3B
TCF19
DYNLT3
AKR1B10
CDK5R1
RRAGB
SEC24D
NSMAF
ZDHHC1
ARHGAP31
GM26680
ANGPTL4
ALAD
SCLY
COQ8A
LAX1
GRAMD1B
HHAT
B3GAT2
PLK3
MAGEE1
FAM234A
ARHGAP11A
C330027C09RIK
CCNF
DOK1
GINS2
PDE7A
KANK3
CERS4
S100A10
CATSPERG1
CAPN5
D130040H23RIK
HMCN2
A630023P12RIK
PIAS3
ZCCHC3
LPAR6
PNKD
RAP1GAP2
SEC11C
PLXNA3
VPS54
DAPP1
PLXNB1
RLN3
CHST15
MANEAL
CCHCR1
CRYZ
SERPINB6A
NEIL2
PLAGL1
PTPN22
MICAL2
SLC36A4
ZFP11
CCDC50
ARAP3
ARL3
ITM2C
ENTPD1
PQLC3
CCDC17
FABP5
CTSB
CD200R4
PRNP
ZFP239
GNB5
FAM161A
SNTB1
RAMP3
TNFRSF4
POLA1
ATF6
PRRT1
ABLIM2
CREB3L2
WDR34
CAPG
4933404O12RIK
CHD3OS
CTLA4
4833407H14RIK
GFPT2
GM3739
MSL3L2
BCL6
BCL2L2
APOBEC2
MMS22L
ADGRG1
MAPRE2
SLC22A17
RP23-356P21.1
CAR2
HSF2BP
GPR179
MAGED2
NPHP4
ITGA3
COMT
ERCC6L2
LITAF
CBX6
HMGN3
ZFP839
SLC4A7
ECT2
SORBS3
BMPR2
SPTB
CFAP36
SLCO4A1
CARHSP1
FKBP5
RUNDC3A
ZFP976
LANCL2
43351
GM12397
ABCB10
SSX2IP
HSF4
IL3RA
S1PR2
AKAP7
PCTP
GINS1
SPRY1
GRIK5
GM43949
SEC14L1
GM42572
ZFP523
CCDC92
WLS
TNS2
ZIK1
CYP4V3
PLPP2
ALPK1
KSR1
GM11223
CRYBG3
TNFRSF23
PANK1
LDLRAD4
TLR2
ST6GALNAC3
AMOT
MGAT4B
GRAMD1C
TEX9
FBXW17
TRPS1
IKZF2
CDKL2
HACD3
SOX12
GM37876
GPR155
SLC9A9
ACSF2
DUSP16
RAB11FIP5
RNF135
MDFIC
AI504432
ORAI3
YBX3
ARHGAP39
ABI2
TTYH2
IRF8
PSEN2
DTX3
PLEKHB2
RHBDF1
FAM131A
ZFP870
ENO2
FAM216A
PBX3
RNF125
FUOM
GM28112
LPXN
HIF1A
OAS1A
LGALS1
GM3696
SDR42E1
GM15472
CD101
GM15283
SESN2
GM2237
GM9855
ENKD1
HELLS
KIFAP3
F2RL2
ARHGAP21
MID1IP1
TWSG1
KCNA3
GPR157
EGR2
MIRT1
SH3D21
LIX1L
ADGRD1
SMIM24
NCS1
RAB19
FUT10
TMEM237
TSPAN2
ZFP316
APBB1
ZFP862-PS
WDR60
NAAA
RDH12
GUCY1B3
CD82
KLF8
SLC52A3
CHIC1
RASGEF1B
PLEKHO1
KNL1
PNCK
SCAMP1
2810029C07RIK
ARMCX4
TSTD3
DCUN1D4
FGD1
APPL2
BUB1B
KIF13B
GM3055
GM7993
SH3TC1
EFCAB7
NLRX1
CLDN12
CLSTN1
4732496C06RIK
AHI1
ZFP975
2610301B20RIK
E2F1
MARVELD2
HC
HIVEP3
GM8325
IFT57
GNG2
APP
FZD7
NRP1
BMPR1A
FAM214B
ABCA5
TJP3
SPSB2
NCAPH
ZFP41
SLC4A8
MNS1
CEBPB
GM14597
RSPH3A
AU020206
MYL4
LYL1
CCDC28B
KATNAL1
SNX9
CENPV
RENBP
NR1D1
BCAM
CENPH
DST
NFATC1
2010109I03RIK
ACSBG1
UAP1L1
CDC6
GM37352
TMEM220
GM3468
TRIM46
TYMS
MARCKSL1
PGLYRP1
IL10RA
GM15452
EVI5
PCDHGC3
NCMAP
UNC119
ST3GAL5
1110028F11RIK
GUCY2E
NLGN2
RAD54B
FOSB
TGFB3
GSTT2
F830016B08RIK
GM16201
NTNG2
CCDC122
HIP1R
KCNA2
ARMCX1
TMEM154
DACT3
ZFP93
DDX43
TMTC3
KIF18A
SNTB2
WDR35
RGL1
NLRC4
GM14029
LXN
ENDOD1
UHRF1
TSPAN3
PRR13
CCDC157
GM15602
TTC8
TDGF1
EHD4
GALNT9
PRDM5
PAQR4
FAM92A
F730043M19RIK
PRSS41
PARPBP
IRF4
CENPM
DHDH
AW112010
LRP4
NCAPG2
SLC16A10
FUCA2
FRMD4B
FIGNL1
TMEM136
SKA3
ADORA2A
AKR1E1
RAD54L
AEBP1
ZBTB3
KLF4
GALM
PER3
SUSD3
DSEL
BTNL7-PS
SLC25A13
GADD45B
ID2
CDCA8
SPC24
NSD2
ZFP518B
RAD51
CCDC38
CKS2
PLCL1
ST6GALNAC6
NT5E
AIM1L
RAD51AP1
NPTXR
ALDOC
NUCB2
PLEKHA8
MGMT
FADS6
GM12854
ZFP114
BC026585
DNASE2A
PLAC8
IL13RA1
SH2D1A
SEC16B
UNC93B1
E130308A19RIK
P3H3
GM45599
TBC1D4
TNFRSF9
CXX1C
CHST11
KIF15
CDCA5
CD79B
RHBDL3
SLC9A7
BAG3
KREMEN2
IGHM
PIPOX
MCTP1
FAM110A
EPAS1
FZD6
GM9791
OSBPL6
TMEM198
GRN
TIMP2
CD160
CNRIP1
MMP14
CEP170B
CD200R1
PSRC1
PHACTR2
CAPSL
NEU3
MLKL
HSPA2
OLFR173
PBX4
CHAF1A
PRSS12
ALDH5A1
TMEM231
SYT11
KRT222
STXBP1
PLEKHF1
H2-Q2
FAM20A
GM15411
GBP2B
EPB41L5
EFNB2
BATF
CYP2S1
SLC43A1
CCDC112
CYP26B1
FNDC3B
TMEM38B
FBXO27
PTGER2
ATP6V1G2
KDELC1
CALHM2
GM3173
SLC36A3OS
NRGN
ARL6
TRIM16
CSGALNACT1
TIAM1
CDCA2
MIR155HG
NYNRIN
SDCBP2
CEP290
DOCK6
ARHGEF5
HPGDS
PMAIP1
SH3BGRL
RASGEF1A
GM4841
PHF21B
ATXN1
NME4
SLC12A8
MYO1D
GPR35
SEMA4F
ADSSL1
KIF23
GM29114
EVI2A
STON2
DIAPH3
CYP2U1
STARD10
PTPRS
CDK1
RASSF4
ASNS
IFT22
ODC1
2310015A10RIK
IL12RB1
RAPH1
MATK
NUSAP1
GM9311
EVC
NR4A2
TBKBP1
CIT
CEACAM-PS1
IKBIP
GCAT
ZFP947
HSPB1
LCLAT1
WEE1
FBXO36
VSIG10L
SLC46A1
SLC25A53
GNAQ
GM7665
GM37004
CDKN1A
SMCO4
ESPL1
BIRC5
GPRIN3
TKTL1
PDLIM7
PLD2
IQSEC2
PLXDC1
PLXNB2
PTPRV
PFN2
RRM2
AMDHD1
MXD3
IL18R1
SHANK1
CTNNBIP1
MARCKS
RNF208
SLC43A3
OPTN
MOCOS
CPE
ACOT7
RGS16
CTTN
ATP9A
LOCKD
MCM10
MELK
C1QTNF6
CLDND1
GM14718
GM10406
PEAR1
SH3GL3
ARRDC4
CENPE
H2-DMB2
TG
NHSL2
CASP1
BCAT1
GABARAPL1
ANLN
DDC
HPSE
SLC35E4
NR2F6
CASP3
ZBTB46
RHOD
PRELID2
ELL2
PPIC
CEACAM15
BC064078
FBXW8
EXTL1
AHNAK
MRGPRE
NUF2
FILIP1
CD300LF
CD80
GGT7
MMD
PDCD1LG2
GM8206
METTL7A1
SLC6A8
SPC25
MYO1H
AREG
KIF14
IFT122
GUCY1A3
UBE2C
FAM163B
PPFIBP1
SCIN
MPEG1
TNFRSF1B
NAPRT
ART3
RASL11A
ANXA4
PTPN3
ZFP704
KLF12
ITGA7
ALPL
ZC3H12C
SLAMF7
GDPD5
IRF5
RACGAP1
INPPL1
ACOT11
FGD6
CTSF
B4GALT4
MAPRE3
LRFN4
REPIN1
DISC1
TNIP3
GM17907
ATP1A3
SAMD14
POU2AF1
CAR5B
GPRASP2
ANXA2
CDH1
KLRB1F
NLRP1A
GM45716
TUBG2
GAB2
GM42686
ILDR1
EGLN3
DERL3
IRAK1BP1
B4GALNT4
CARD10
FAM69B
HIF3A
KIF13A
TSPOAP1
ACVR1
TMEVPG1
TICRR
CD44
BCL2A1B
KCTD17
LSR
SKIDA1
RILPL2
SCPEP1
CASKIN2
CDCP1
FAM129A
CASP4
NEK2
GLRX
CD38
LANCL3
TEX15
SERP2
HEY1
BTBD16
H2-OA
CEP55
PRDM1
ZBTB32
NLRP1B
TCEAL3
DCXR
KCNK6
EMP1
SLC29A4
MAN1C1
TOP2A
GM27008
SLC9B2
KNTC1
CCRL2
MYO1E
STC2
APH1B
CKAP2
TRIM2
CYFIP1
PTPN13
RAPSN
CHRM4
ATCAY
CD74
GM3752
H1F0
GEMIN8
NSMF
GM3411
MYO3B
1700001O22RIK
CORO2B
UTF1
GJB2
BCL2A1D
GM22748
ZFAND4
GRHL1
STIL
GM3500
PELI3
OSBPL3
CPQ
NMNAT2
IL4
GPX7
ENPP2
PTPRJ
LRRN4
GM15408
GM16015
RUNX2
PLPPR2
ARHGAP24
GNA15
DHRS3
SRC
SCN5A
IFITM2
CDKN2C
CCNB2
RORA
NRN1
RNF43
GM3373
B9D1
POU4F1
RASSF8
PEX11A
PTGFRN
HGF
LTBP4
CTLA2A
GM37039
CASS4
HOXB4
CITED4
FCRL1
GAS2L3
SLC2A6
NFIL3
MAP9
HPN
ABCB1A
ADAP1
DMD
AIFM2
ITPRIPL2
LGALSL
AHRR
EXPH5
CKAP2L
ITGB8
FN1
STOM
ICA1
CCNA2
DNPH1
ADAM12
CNTLN
CHMP4C
ZC2HC1A
GM3667
CRMP1
ICOS
NAIP2
LAMC1
ITGB1
ASPM
KNDC1
PLOD2
CHN2
HEATR9
PDGFB
CACNA1D
FGR
LMTK3
ZFP939
CELF5
2810429I04RIK
TMEM159
DTL
RNF128
LRRK2
FBXO44
PODNL1
LPIN3
EPDR1
HMOX1
PLEKHD1
KDM4D
TNFSF11
SHCBP1
RAB26
FARP1
TTC16
NCAPG
SYTL4
CYSLTR2
ANKRD6
GSG2
5830411N06RIK
AHR
CLSPN
GM21284
ARFGEF3
SUSD2
PCLAF
DNAH7A
JAZF1
SYNPO
GPR68
KIF5C
FAM160A1
HMMR
PLSCR1
GLT28D2
DSP
CXCR5
TXLNB
TRIM7
SEMA4C
TPX2
43162
HDAC9
SPAG5
NR3C2
PDZK1IP1
CSF1
MSRB3
E2F7
PTAFR
AURKB
DAB2IP
PLPP1
GM3005
CACNA1I
GM2974
FAM129B
GM2897
TMBIM1
MAGI1
S100A11
NKG7
PON3
FHDC1
ZFP111
GM28884
D130043K22RIK
FAM83G
MCOLN2
ATP2B4
MKI67
TMPRSS3
EEA1
RYR2
KIF11
PRR11
BMP7
RNASE4
IL18
BHLHE40
2900026A02RIK
TMPRSS13
TUB
EPCAM
GALNT14
SLC22A15
SAMD11
B930095G15RIK
TMEM30B
STX11
1700019D03RIK
JAG1
CD83
RGAG4
SSPO
GM44250
SLC39A4
HGFAC
SERPINC1
GM13707
COL1A1
MYADM
EML6
ZCCHC18
SMIM10L2A
PDCD1
ITGA2
CXCR6
PKHD1L1
FUT7
SMTN
ABCC3
RNF144B
RP24-233B16.8
GM45802
IL17RD
BSPRY
ICAM5
RP23-179D3.4
IL17RB
ITGA1
GPR45
SRGAP3
PLCB4
RAP1GAP
ADAM8
5033430I15RIK
GM10874
GPR55
HIC1
TNFSF13B
CST7
SUSD4
IGFBP7
FAM43A
CENPF
IGHD
GM3252
ZEB2
TMEM2
SLC15A3
ST14
PLS3
MEGF8
PLSCR4
HOXB3
MAGED1
FBXO41
VIPR2
IGHG1
IL1RL1
LAG3
LGALS3
PLEK
CCNB1
GM8108
STAB1
METRNL
CEP112
E330021D16RIK
TLCD2
KIF4
CD40
APLP1
43348
ALCAM
XCR1
MAF
ECHDC2
4930452B06RIK
PALLD
GM3317
RBM11
ANKRD29
CARMIL1
KDELC2
HLF
SMPDL3B
SELENOM
COBLL1
MATN2
HIP1
GM17745
WNT10A
CRYBG3
NPAS2
CELA1
CCR6
CCDC120
CCR8
SLC35F5
BICD1
DCBLD2
TSHZ3
CCR4
SAPCD2
RORC
BOC
RAI14
GM28942
PIF1
PCGF2
GM3558
IFT43
ZDHHC2
CFAP126
ABHD4
TENM4
MAPK8IP1
PHLDB1
TNFSF14
FRMD5
PRPS1L1
GM42495
D930020B18RIK
GAS2L1
GPM6B
RGS9
TJP2
PPFIBP2
SCCPDH
VDR
GM3002
GM14005
CPD
CCDC136
MAGEH1
1110002J07RIK
MMP9
AXL
NECTIN1
GM11454
KIF18B
IL1R1
TMEM205
ZFP612
IER5L
GM5796
ANGPTL2
RAB36
LRRK1
CCL5
GM26886
MYH3
EGR4
CC2D2A
JDP2
TSPAN17
CHDH
VEGFC
C030034L19RIK
INSRR
DAGLA
TBX21
SERPINA3G
LIMA1
DKKL1
S100A6
SPOCK2
2610042L04RIK
OAF
RYK
COL16A1
CXCL2
C2CD4B
NRBP2
NPDC1
NTF5
NAIP6
ANXA1
COL1A2
HAVCR2
ALOX8
MAP2
TLR4
GM16712
IGHJ4
IGHD4-1
SOSTDC1
SOAT2
NPNT
TRPM6
BAIAP3
MPP2
GM17764
FAM81A
GPR15
YPEL4
NEIL3
IL18RAP
CCR3
CCR10
SIX5
GZMB
SERPINB1A
PIK3AP1
CCR5
TNFSF15
IGHJ2
GM3248
RIAN
DUSP3
GM3591
DGKI
DNASE1L3
DIO3
CTLA2B
6330403K07RIK
CXCL10
LYN
2010107G23RIK
LRRC49
NEO1
DSCAM
9630013D21RIK
MYO1F
CCR2
LRRN3
TTN
GNA14
GM8281
CYSLTR1
SPEG
B3GALT5
D230022J07RIK
NEBL
VSIG10
CPNE7
5730409E04RIK
BCL2L15
SRXN1
TRPC1
NPAS4
NAV2
PKDCC
PLCD1
IGHJ3
LILRB4A
FGL2
NAIP5
ZAN
PENK
KLRB1C
FHAD1
1500009L16RIK
GSPT2
MMP25
GM2956
RIN2
CLIP3
C3
IGLON5
KRT83
IFNG
GM42500
ITGAE
SERPINA3F
GSTT3
MIAT
ITGB5
RAB39B
RAPGEF5
D830030K20RIK
DKK3
VCAM1
CYBB
NSUN7
IGHJ1
D430019H16RIK
SLC24A3
KLK1B27
CHST2
WISP1
GM8798
PTPN5
GCNT1
CD22
FGF16
RP23-353P23.2
SHTN1
PROX1
CES2D-PS
CDC42BPB
PLEKHG3
ACTG2
CABLES1
NOXA1
MATR3-PS2
NID2
ATP6V0D2
SEMA6D
SERPINA9
TNFRSF8
KY
IL9R
DLG5
PCYT1B
DUSP14
4930558J18RIK
TMEM63C
LRP3
MID2
IL1R2
TTC39C
LTB4R1
LILR4B
GM5541
CXCR3
GM3164
CEBPA
APBA1
AI838599
PVRIG
GM6831
TTBK1
EBI3
IGSF9B
ASB2
STK32C
TIGIT
TOX2
ARNT2
KLRG1
IL10
GM6637
CES2C
SLC7A10

## Sheet: rTreg Function gene
gene
DAPK1
ADCY6
CNN3
SEMA4A
SATB1
SORCS2

[truncated: 3 more sheets: CTL Signature gene, Adipogenesis gene, ECM gene]
