# Supplementary material for: Dynamic transition of Tregs to cytotoxic phenotype amid systemic inflammation in Graves’ ophthalmopathy
Source: JCI Insight. 2024 Nov 22;9(22):e181488. doi: 10.1172/jci.insight.181488 (PMC11601897; doi:10.1172/jci.insight.181488)
Supplement: Supplemental table 4 [file jciinsight-9-181488-s145.xlsx]

## Sheet: Sheet1
Primer
Human	Forward (5’-3’)	Reverse (5’-3’)
GAPDH	GGAGCGAGATCCCTCCAAAAT	GGCTGTTGTCATACTTCTCATGG
CTLA4	CAGAACCGTGCCCAGATT	AGAGGGCTTCTTTTCTTTAGCAT
TGFB1	GGCCTTTCCTGCTTCTCATG	GCAGAAGTTGGCATGGTAGC
FGFBP2	TTCCTGCACTATGCGTCCC	GGGCTTGATTCCAGTAAGGTTT
KLRC1	GTTTTCGTTGCTGCCTCTTTG	GTTTTCGTTGCTGCCTCTTTG
GZMB	CCCTGGGAAAACACTCACACA	GCACAACTCAATGGTACTGTCG
PRF1	AAAGCCGGGGATAAGAGCAG	GTGTCGCCGCTGTTTGTTTT
CTSW	CCAGCTCTATGGCTATCGGAG	GGTCCTTGATGGGTGAGATGG
Mouse	Forward (5’-3’)	Reverse (5’-3’)
GAPDH	AGGTCGGTGTGAACGGATTTG	TGTAGACCATGTAGTTGAGGTCA
KLRC1	GCCCCTGCAAAGATACCGAA	TCTGTGGGTTCTAGTCATTGAGG
TNFA	CCCTCACACTCAGATCATCTTCT	GCTACGACGTGGGCTACAG
IFNG	ATGAACGCTACACACTGCATC	CCATCCTTTTGCCAGTTCCTC
MIF	GCCAGAGGGGTTTCTGTCG	GTTCGTGCCGCTAAAAGTCA
TGFB	CTCCCGTGGCTTCTAGTGC	GCCTTAGTTTGGACAGGATCTG
COL1A2	GTAACTTCGTGCCTAGCAACA	CCTTTGTCAGAATACTGAGCAGC
COL6A1	CTGCTGCTACAAGCCTGCT	CCCCATAAGGTTTCAGCCTCA
shRNA	Forward (5’-3’)	Reverse (5’-3’)
YY1-ShRNA	GATCGGGGCCTCTCCTTTGTATATTATTCGAAAATAATATACAAAGGAGAGGCTTTTTC	AATTGAAAAAGCCTCTCCTTTGTATATTATTTTCGAATAATATACAAAGGAGAGGCCCC
