# Supplementary material for: Dynamic transition of Tregs to cytotoxic phenotype amid systemic inflammation in Graves’ ophthalmopathy
Source: JCI Insight. 2024 Nov 22;9(22):e181488. doi: 10.1172/jci.insight.181488 (PMC11601897; doi:10.1172/jci.insight.181488)
Supplement: Supplemental table 5 [file jciinsight-9-181488-s146.xlsx]

## Sheet: pvalue of TGFB1
	.y.	group1	group2	p	p.adj	p.signif
1	TGFb	Healthy-control_vehicle	Healthy-YY1 shRNA_vehicle	0.188539	1	ns
2	TGFb	Healthy-control_vehicle	Healthy-YY1_vehicle	0.00838143	1	**
3	TGFb	Healthy-control_vehicle	Healthy-control_TSHR	0.197341	1	ns
4	TGFb	Healthy-control_vehicle	Healthy-YY1 shRNA_TSHR	0.0324765	1	*
5	TGFb	Healthy-control_vehicle	Healthy-YY1_TSHR	0.0183804	1	*
6	TGFb	Healthy-control_vehicle	Healthy-control_TNFA	0.0400835	1	*
7	TGFb	Healthy-control_vehicle	Healthy-YY1 shRNA_TNFA	0.800814	1	ns
8	TGFb	Healthy-control_vehicle	Healthy-YY1_TNFA	0.00476595	1	**
9	TGFb	Healthy-control_vehicle	Healthy-control_IFNG	0.496375	1	ns
10	TGFb	Healthy-control_vehicle	Healthy-YY1 shRNA_IFNG	0.500744	1	ns
11	TGFb	Healthy-control_vehicle	Healthy-YY1_IFNG	0.00838411	1	**
12	TGFb	Healthy-control_vehicle	Healthy-control_TNFA+TSHR	0.971317	1	ns
13	TGFb	Healthy-control_vehicle	Healthy-YY1 shRNA_TNFA+TSHR	0.778829	1	ns
14	TGFb	Healthy-control_vehicle	Healthy-YY1_TNFA+TSHR	0.012	1	*
15	TGFb	Healthy-control_vehicle	Healthy-control_IFNG+TSHR	0.658485	1	ns
16	TGFb	Healthy-control_vehicle	Healthy-YY1 shRNA_IFNG+TSHR	0.17246	1	ns
17	TGFb	Healthy-control_vehicle	Healthy-YY1_IFNG+TSHR	0.00742185	1	**
18	TGFb	Healthy-control_vehicle	GO-control_vehicle	0.017667	1	*
19	TGFb	Healthy-control_vehicle	GO-YY1 shRNA_vehicle	0.0120348	1	*
20	TGFb	Healthy-control_vehicle	GO-YY1_vehicle	0.00813644	1	**
21	TGFb	Healthy-control_vehicle	GO-control_TSHR	0.0203917	1	*
22	TGFb	Healthy-control_vehicle	GO-YY1 shRNA_TSHR	0.00750524	1	**
23	TGFb	Healthy-control_vehicle	GO-YY1_TSHR	0.0118491	1	*
24	TGFb	Healthy-control_vehicle	GO-control_TNFA	0.0123061	1	*
25	TGFb	Healthy-control_vehicle	GO-YY1 shRNA_TNFA	0.00710608	1	**
26	TGFb	Healthy-control_vehicle	GO-YY1_TNFA	0.00828831	1	**
27	TGFb	Healthy-control_vehicle	GO-control_IFNG	0.0263215	1	*
28	TGFb	Healthy-control_vehicle	GO-YY1 shRNA_IFNG	0.00946875	1	**
29	TGFb	Healthy-control_vehicle	GO-YY1_IFNG	0.00609864	1	**
30	TGFb	Healthy-control_vehicle	GO-control_TNFA+TSHR	0.0114912	1	*
31	TGFb	Healthy-control_vehicle	GO-YY1 shRNA_TNFA+TSHR	0.0169955	1	*
32	TGFb	Healthy-control_vehicle	GO-YY1_TNFA+TSHR	0.0118369	1	*
33	TGFb	Healthy-control_vehicle	GO-control_IFNG+TSHR	0.00755448	1	**
34	TGFb	Healthy-control_vehicle	GO-YY1 shRNA_IFNG+TSHR	0.0140587	1	*
35	TGFb	Healthy-control_vehicle	GO-YY1_IFNG+TSHR	0.0115587	1	*
36	TGFb	Healthy-YY1 shRNA_vehicle	Healthy-YY1_vehicle	0.00931886	1	**
37	TGFb	Healthy-YY1 shRNA_vehicle	Healthy-control_TSHR	0.693432	1	ns
38	TGFb	Healthy-YY1 shRNA_vehicle	Healthy-YY1 shRNA_TSHR	0.0411155	1	*
39	TGFb	Healthy-YY1 shRNA_vehicle	Healthy-YY1_TSHR	0.0148113	1	*
40	TGFb	Healthy-YY1 shRNA_vehicle	Healthy-control_TNFA	0.00391157	1	**
41	TGFb	Healthy-YY1 shRNA_vehicle	Healthy-YY1 shRNA_TNFA	0.436625	1	ns
42	TGFb	Healthy-YY1 shRNA_vehicle	Healthy-YY1_TNFA	0.00351197	1	**
43	TGFb	Healthy-YY1 shRNA_vehicle	Healthy-control_IFNG	0.192096	1	ns
44	TGFb	Healthy-YY1 shRNA_vehicle	Healthy-YY1 shRNA_IFNG	0.47238	1	ns
45	TGFb	Healthy-YY1 shRNA_vehicle	Healthy-YY1_IFNG	0.0043704	1	**
46	TGFb	Healthy-YY1 shRNA_vehicle	Healthy-control_TNFA+TSHR	0.468261	1	ns
47	TGFb	Healthy-YY1 shRNA_vehicle	Healthy-YY1 shRNA_TNFA+TSHR	0.405768	1	ns
48	TGFb	Healthy-YY1 shRNA_vehicle	Healthy-YY1_TNFA+TSHR	0.00813002	1	**
49	TGFb	Healthy-YY1 shRNA_vehicle	Healthy-control_IFNG+TSHR	0.258733	1	ns
50	TGFb	Healthy-YY1 shRNA_vehicle	Healthy-YY1 shRNA_IFNG+TSHR	0.0659877	1	ns
51	TGFb	Healthy-YY1 shRNA_vehicle	Healthy-YY1_IFNG+TSHR	0.00351468	1	**
52	TGFb	Healthy-YY1 shRNA_vehicle	GO-control_vehicle	0.0148095	1	*
53	TGFb	Healthy-YY1 shRNA_vehicle	GO-YY1 shRNA_vehicle	0.00741104	1	**
54	TGFb	Healthy-YY1 shRNA_vehicle	GO-YY1_vehicle	0.00703545	1	**
55	TGFb	Healthy-YY1 shRNA_vehicle	GO-control_TSHR	0.0192219	1	*
56	TGFb	Healthy-YY1 shRNA_vehicle	GO-YY1 shRNA_TSHR	0.00650137	1	**
57	TGFb	Healthy-YY1 shRNA_vehicle	GO-YY1_TSHR	0.00775941	1	**
58	TGFb	Healthy-YY1 shRNA_vehicle	GO-control_TNFA	0.00864084	1	**
59	TGFb	Healthy-YY1 shRNA_vehicle	GO-YY1 shRNA_TNFA	0.00507419	1	**
60	TGFb	Healthy-YY1 shRNA_vehicle	GO-YY1_TNFA	0.00416451	1	**
61	TGFb	Healthy-YY1 shRNA_vehicle	GO-control_IFNG	0.0278196	1	*
62	TGFb	Healthy-YY1 shRNA_vehicle	GO-YY1 shRNA_IFNG	0.0148152	1	*
63	TGFb	Healthy-YY1 shRNA_vehicle	GO-YY1_IFNG	0.00287435	1	**
64	TGFb	Healthy-YY1 shRNA_vehicle	GO-control_TNFA+TSHR	0.00700745	1	**
65	TGFb	Healthy-YY1 shRNA_vehicle	GO-YY1 shRNA_TNFA+TSHR	0.0149594	1	*
66	TGFb	Healthy-YY1 shRNA_vehicle	GO-YY1_TNFA+TSHR	0.00872763	1	**
67	TGFb	Healthy-YY1 shRNA_vehicle	GO-control_IFNG+TSHR	0.00940447	1	**
68	TGFb	Healthy-YY1 shRNA_vehicle	GO-YY1 shRNA_IFNG+TSHR	0.0365552	1	*
69	TGFb	Healthy-YY1 shRNA_vehicle	GO-YY1_IFNG+TSHR	0.00890018	1	**
70	TGFb	Healthy-YY1_vehicle	Healthy-control_TSHR	0.0847132	1	ns
71	TGFb	Healthy-YY1_vehicle	Healthy-YY1 shRNA_TSHR	0.0981517	1	ns
72	TGFb	Healthy-YY1_vehicle	Healthy-YY1_TSHR	0.953628	1	ns
73	TGFb	Healthy-YY1_vehicle	Healthy-control_TNFA	0.000574193	0.35	***
74	TGFb	Healthy-YY1_vehicle	Healthy-YY1 shRNA_TNFA	0.122855	1	ns
75	TGFb	Healthy-YY1_vehicle	Healthy-YY1_TNFA	0.222629	1	ns
76	TGFb	Healthy-YY1_vehicle	Healthy-control_IFNG	0.0405598	1	*
77	TGFb	Healthy-YY1_vehicle	Healthy-YY1 shRNA_IFNG	0.012549	1	*
78	TGFb	Healthy-YY1_vehicle	Healthy-YY1_IFNG	0.22236	1	ns
79	TGFb	Healthy-YY1_vehicle	Healthy-control_TNFA+TSHR	0.0942517	1	ns
80	TGFb	Healthy-YY1_vehicle	Healthy-YY1 shRNA_TNFA+TSHR	0.10789	1	ns
81	TGFb	Healthy-YY1_vehicle	Healthy-YY1_TNFA+TSHR	0.105773	1	ns
82	TGFb	Healthy-YY1_vehicle	Healthy-control_IFNG+TSHR	0.0503059	1	ns
83	TGFb	Healthy-YY1_vehicle	Healthy-YY1 shRNA_IFNG+TSHR	0.0155313	1	*
84	TGFb	Healthy-YY1_vehicle	Healthy-YY1_IFNG+TSHR	0.106737	1	ns
85	TGFb	Healthy-YY1_vehicle	GO-control_vehicle	0.455603	1	ns
86	TGFb	Healthy-YY1_vehicle	GO-YY1 shRNA_vehicle	0.440985	1	ns
87	TGFb	Healthy-YY1_vehicle	GO-YY1_vehicle	0.815929	1	ns
88	TGFb	Healthy-YY1_vehicle	GO-control_TSHR	0.609615	1	ns
89	TGFb	Healthy-YY1_vehicle	GO-YY1 shRNA_TSHR	0.713577	1	ns
90	TGFb	Healthy-YY1_vehicle	GO-YY1_TSHR	0.119284	1	ns
91	TGFb	Healthy-YY1_vehicle	GO-control_TNFA	0.984066	1	ns
92	TGFb	Healthy-YY1_vehicle	GO-YY1 shRNA_TNFA	0.505159	1	ns
93	TGFb	Healthy-YY1_vehicle	GO-YY1_TNFA	0.153139	1	ns
94	TGFb	Healthy-YY1_vehicle	GO-control_IFNG	0.178599	1	ns
95	TGFb	Healthy-YY1_vehicle	GO-YY1 shRNA_IFNG	0.769975	1	ns
96	TGFb	Healthy-YY1_vehicle	GO-YY1_IFNG	0.114735	1	ns
97	TGFb	Healthy-YY1_vehicle	GO-control_TNFA+TSHR	0.515136	1	ns
98	TGFb	Healthy-YY1_vehicle	GO-YY1 shRNA_TNFA+TSHR	0.245839	1	ns
99	TGFb	Healthy-YY1_vehicle	GO-YY1_TNFA+TSHR	0.0694238	1	ns
100	TGFb	Healthy-YY1_vehicle	GO-control_IFNG+TSHR	0.890005	1	ns
101	TGFb	Healthy-YY1_vehicle	GO-YY1 shRNA_IFNG+TSHR	0.555744	1	ns
102	TGFb	Healthy-YY1_vehicle	GO-YY1_IFNG+TSHR	0.0560165	1	ns
103	TGFb	Healthy-control_TSHR	Healthy-YY1 shRNA_TSHR	0.259806	1	ns
104	TGFb	Healthy-control_TSHR	Healthy-YY1_TSHR	0.0971168	1	ns
105	TGFb	Healthy-control_TSHR	Healthy-control_TNFA	0.0296032	1	*
106	TGFb	Healthy-control_TSHR	Healthy-YY1 shRNA_TNFA	0.362603	1	ns
107	TGFb	Healthy-control_TSHR	Healthy-YY1_TNFA	0.0430843	1	*
108	TGFb	Healthy-control_TSHR	Healthy-control_IFNG	0.150515	1	ns
109	TGFb	Healthy-control_TSHR	Healthy-YY1 shRNA_IFNG	0.391779	1	ns
110	TGFb	Healthy-control_TSHR	Healthy-YY1_IFNG	0.0540699	1	ns
111	TGFb	Healthy-control_TSHR	Healthy-control_TNFA+TSHR	0.377434	1	ns
112	TGFb	Healthy-control_TSHR	Healthy-YY1 shRNA_TNFA+TSHR	0.333688	1	ns
113	TGFb	Healthy-control_TSHR	Healthy-YY1_TNFA+TSHR	0.0499257	1	*
114	TGFb	Healthy-control_TSHR	Healthy-control_IFNG+TSHR	0.20505	1	ns
115	TGFb	Healthy-control_TSHR	Healthy-YY1 shRNA_IFNG+TSHR	0.0498814	1	*
116	TGFb	Healthy-control_TSHR	Healthy-YY1_IFNG+TSHR	0.0443088	1	*
117	TGFb	Healthy-control_TSHR	GO-control_vehicle	0.0783432	1	ns
118	TGFb	Healthy-control_TSHR	GO-YY1 shRNA_vehicle	0.0704426	1	ns
119	TGFb	Healthy-control_TSHR	GO-YY1_vehicle	0.0762573	1	ns
120	TGFb	Healthy-control_TSHR	GO-control_TSHR	0.0870625	1	ns
121	TGFb	Healthy-control_TSHR	GO-YY1 shRNA_TSHR	0.0706633	1	ns
122	TGFb	Healthy-control_TSHR	GO-YY1_TSHR	0.0514832	1	ns
123	TGFb	Healthy-control_TSHR	GO-control_TNFA	0.092215	1	ns
124	TGFb	Healthy-control_TSHR	GO-YY1 shRNA_TNFA	0.0622262	1	ns
125	TGFb	Healthy-control_TSHR	GO-YY1_TNFA	0.0496673	1	*
126	TGFb	Healthy-control_TSHR	GO-control_IFNG	0.193354	1	ns
127	TGFb	Healthy-control_TSHR	GO-YY1 shRNA_IFNG	0.101193	1	ns
128	TGFb	Healthy-control_TSHR	GO-YY1_IFNG	0.0420255	1	*
129	TGFb	Healthy-control_TSHR	GO-control_TNFA+TSHR	0.0723402	1	ns
130	TGFb	Healthy-control_TSHR	GO-YY1 shRNA_TNFA+TSHR	0.0669119	1	ns
131	TGFb	Healthy-control_TSHR	GO-YY1_TNFA+TSHR	0.0434835	1	*
132	TGFb	Healthy-control_TSHR	GO-control_IFNG+TSHR	0.0774063	1	ns
133	TGFb	Healthy-control_TSHR	GO-YY1 shRNA_IFNG+TSHR	0.139702	1	ns
134	TGFb	Healthy-control_TSHR	GO-YY1_IFNG+TSHR	0.0398154	1	*
135	TGFb	Healthy-YY1 shRNA_TSHR	Healthy-YY1_TSHR	0.012407	1	*
136	TGFb	Healthy-YY1 shRNA_TSHR	Healthy-control_TNFA	7.61108e-05	0.047	****
137	TGFb	Healthy-YY1 shRNA_TSHR	Healthy-YY1 shRNA_TNFA	0.196639	1	ns
138	TGFb	Healthy-YY1 shRNA_TSHR	Healthy-YY1_TNFA	0.0232763	1	*
139	TGFb	Healthy-YY1 shRNA_TSHR	Healthy-control_IFNG	0.0775504	1	ns
140	TGFb	Healthy-YY1 shRNA_TSHR	Healthy-YY1 shRNA_IFNG	0.0501431	1	ns
141	TGFb	Healthy-YY1 shRNA_TSHR	Healthy-YY1_IFNG	0.00597535	1	**
142	TGFb	Healthy-YY1 shRNA_TSHR	Healthy-control_TNFA+TSHR	0.170535	1	ns
143	TGFb	Healthy-YY1 shRNA_TSHR	Healthy-YY1 shRNA_TNFA+TSHR	0.176518	1	ns
144	TGFb	Healthy-YY1 shRNA_TSHR	Healthy-YY1_TNFA+TSHR	0.00172657	1	**
145	TGFb	Healthy-YY1 shRNA_TSHR	Healthy-control_IFNG+TSHR	0.0961762	1	ns
146	TGFb	Healthy-YY1 shRNA_TSHR	Healthy-YY1 shRNA_IFNG+TSHR	0.0343475	1	*
147	TGFb	Healthy-YY1 shRNA_TSHR	Healthy-YY1_IFNG+TSHR	0.00281887	1	**
148	TGFb	Healthy-YY1 shRNA_TSHR	GO-control_vehicle	0.00848872	1	**
149	TGFb	Healthy-YY1 shRNA_TSHR	GO-YY1 shRNA_vehicle	0.00648637	1	**
150	TGFb	Healthy-YY1 shRNA_TSHR	GO-YY1_vehicle	0.0592221	1	ns
151	TGFb	Healthy-YY1 shRNA_TSHR	GO-control_TSHR	0.0206587	1	*
152	TGFb	Healthy-YY1 shRNA_TSHR	GO-YY1 shRNA_TSHR	0.0537632	1	ns
153	TGFb	Healthy-YY1 shRNA_TSHR	GO-YY1_TSHR	0.00160443	0.97	**
154	TGFb	Healthy-YY1 shRNA_TSHR	GO-control_TNFA	0.035721	1	*
155	TGFb	Healthy-YY1 shRNA_TSHR	GO-YY1 shRNA_TNFA	0.0319057	1	*
156	TGFb	Healthy-YY1 shRNA_TSHR	GO-YY1_TNFA	0.00352089	1	**
157	TGFb	Healthy-YY1 shRNA_TSHR	GO-control_IFNG	0.352641	1	ns
158	TGFb	Healthy-YY1 shRNA_TSHR	GO-YY1 shRNA_IFNG	0.179305	1	ns
159	TGFb	Healthy-YY1 shRNA_TSHR	GO-YY1_IFNG	0.00549863	1	**
160	TGFb	Healthy-YY1 shRNA_TSHR	GO-control_TNFA+TSHR	0.00957357	1	**
161	TGFb	Healthy-YY1 shRNA_TSHR	GO-YY1 shRNA_TNFA+TSHR	0.0122613	1	*
162	TGFb	Healthy-YY1 shRNA_TSHR	GO-YY1_TNFA+TSHR	0.00285148	1	**
163	TGFb	Healthy-YY1 shRNA_TSHR	GO-control_IFNG+TSHR	0.0973555	1	ns
164	TGFb	Healthy-YY1 shRNA_TSHR	GO-YY1 shRNA_IFNG+TSHR	0.391212	1	ns
165	TGFb	Healthy-YY1 shRNA_TSHR	GO-YY1_IFNG+TSHR	0.00438957	1	**
166	TGFb	Healthy-YY1_TSHR	Healthy-control_TNFA	8.75369e-05	0.054	****
167	TGFb	Healthy-YY1_TSHR	Healthy-YY1 shRNA_TNFA	0.126982	1	ns
168	TGFb	Healthy-YY1_TSHR	Healthy-YY1_TNFA	0.172587	1	ns
169	TGFb	Healthy-YY1_TSHR	Healthy-control_IFNG	0.0498016	1	*
170	TGFb	Healthy-YY1_TSHR	Healthy-YY1 shRNA_IFNG	0.0239456	1	*
171	TGFb	Healthy-YY1_TSHR	Healthy-YY1_IFNG	0.0956557	1	ns
172	TGFb	Healthy-YY1_TSHR	Healthy-control_TNFA+TSHR	0.101372	1	ns
173	TGFb	Healthy-YY1_TSHR	Healthy-YY1 shRNA_TNFA+TSHR	0.112929	1	ns
174	TGFb	Healthy-YY1_TSHR	Healthy-YY1_TNFA+TSHR	0.0049346	1	**
175	TGFb	Healthy-YY1_TSHR	Healthy-control_IFNG+TSHR	0.0596398	1	ns
176	TGFb	Healthy-YY1_TSHR	Healthy-YY1 shRNA_IFNG+TSHR	0.0241545	1	*
177	TGFb	Healthy-YY1_TSHR	Healthy-YY1_IFNG+TSHR	0.0324011	1	*
178	TGFb	Healthy-YY1_TSHR	GO-control_vehicle	0.119216	1	ns
179	TGFb	Healthy-YY1_TSHR	GO-YY1 shRNA_vehicle	0.217822	1	ns
180	TGFb	Healthy-YY1_TSHR	GO-YY1_vehicle	0.803275	1	ns
181	TGFb	Healthy-YY1_TSHR	GO-control_TSHR	0.26613	1	ns
182	TGFb	Healthy-YY1_TSHR	GO-YY1 shRNA_TSHR	0.672701	1	ns
183	TGFb	Healthy-YY1_TSHR	GO-YY1_TSHR	0.0070998	1	**
184	TGFb	Healthy-YY1_TSHR	GO-control_TNFA	0.90794	1	ns
185	TGFb	Healthy-YY1_TSHR	GO-YY1 shRNA_TNFA	0.413609	1	ns
186	TGFb	Healthy-YY1_TSHR	GO-YY1_TNFA	0.049261	1	*
187	TGFb	Healthy-YY1_TSHR	GO-control_IFNG	0.0306569	1	*
188	TGFb	Healthy-YY1_TSHR	GO-YY1 shRNA_IFNG	0.685674	1	ns
189	TGFb	Healthy-YY1_TSHR	GO-YY1_IFNG	0.0542922	1	ns
190	TGFb	Healthy-YY1_TSHR	GO-control_TNFA+TSHR	0.321035	1	ns
191	TGFb	Healthy-YY1_TSHR	GO-YY1 shRNA_TNFA+TSHR	0.0463064	1	*
192	TGFb	Healthy-YY1_TSHR	GO-YY1_TNFA+TSHR	0.0034769	1	**
193	TGFb	Healthy-YY1_TSHR	GO-control_IFNG+TSHR	0.905643	1	ns
194	TGFb	Healthy-YY1_TSHR	GO-YY1 shRNA_IFNG+TSHR	0.49175	1	ns
195	TGFb	Healthy-YY1_TSHR	GO-YY1_IFNG+TSHR	0.00586855	1	**
196	TGFb	Healthy-control_TNFA	Healthy-YY1 shRNA_TNFA	0.382537	1	ns
197	TGFb	Healthy-control_TNFA	Healthy-YY1_TNFA	0.000314864	0.19	***
198	TGFb	Healthy-control_TNFA	Healthy-control_IFNG	0.335039	1	ns
199	TGFb	Healthy-control_TNFA	Healthy-YY1 shRNA_IFNG	0.0212115	1	*
200	TGFb	Healthy-control_TNFA	Healthy-YY1_IFNG	3.33035e-05	0.021	****
201	TGFb	Healthy-control_TNFA	Healthy-control_TNFA+TSHR	0.220421	1	ns
202	TGFb	Healthy-control_TNFA	Healthy-YY1 shRNA_TNFA+TSHR	0.363342	1	ns
203	TGFb	Healthy-control_TNFA	Healthy-YY1_TNFA+TSHR	0.000109355	0.067	***
204	TGFb	Healthy-control_TNFA	Healthy-control_IFNG+TSHR	0.262093	1	ns
205	TGFb	Healthy-control_TNFA	Healthy-YY1 shRNA_IFNG+TSHR	0.660909	1	ns
206	TGFb	Healthy-control_TNFA	Healthy-YY1_IFNG+TSHR	2.42946e-05	0.015	****
207	TGFb	Healthy-control_TNFA	GO-control_vehicle	0.000339756	0.21	***
208	TGFb	Healthy-control_TNFA	GO-YY1 shRNA_vehicle	2.86857e-05	0.018	****
209	TGFb	Healthy-control_TNFA	GO-YY1_vehicle	0.000301812	0.19	***
210	TGFb	Healthy-control_TNFA	GO-control_TSHR	0.0011848	0.72	**
211	TGFb	Healthy-control_TNFA	GO-YY1 shRNA_TSHR	0.000330969	0.2	***
212	TGFb	Healthy-control_TNFA	GO-YY1_TSHR	7.30079e-05	0.045	****
213	TGFb	Healthy-control_TNFA	GO-control_TNFA	6.07446e-05	0.038	****
214	TGFb	Healthy-control_TNFA	GO-YY1 shRNA_TNFA	0.000199139	0.12	***
215	TGFb	Healthy-control_TNFA	GO-YY1_TNFA	2.52432e-05	0.016	****
216	TGFb	Healthy-control_TNFA	GO-control_IFNG	6.26744e-05	0.039	****
217	TGFb	Healthy-control_TNFA	GO-YY1 shRNA_IFNG	0.00119747	0.72	**
218	TGFb	Healthy-control_TNFA	GO-YY1_IFNG	4.74382e-05	0.03	****
219	TGFb	Healthy-control_TNFA	GO-control_TNFA+TSHR	3.17029e-05	0.02	****
220	TGFb	Healthy-control_TNFA	GO-YY1 shRNA_TNFA+TSHR	0.00106855	0.65	**
221	TGFb	Healthy-control_TNFA	GO-YY1_TNFA+TSHR	0.000369231	0.23	***
222	TGFb	Healthy-control_TNFA	GO-control_IFNG+TSHR	0.000808479	0.49	***
223	TGFb	Healthy-control_TNFA	GO-YY1 shRNA_IFNG+TSHR	0.00385358	1	**
224	TGFb	Healthy-control_TNFA	GO-YY1_IFNG+TSHR	0.000704724	0.43	***
225	TGFb	Healthy-YY1 shRNA_TNFA	Healthy-YY1_TNFA	0.0915983	1	ns
226	TGFb	Healthy-YY1 shRNA_TNFA	Healthy-control_IFNG	0.829555	1	ns
227	TGFb	Healthy-YY1 shRNA_TNFA	Healthy-YY1 shRNA_IFNG	0.592105	1	ns
228	TGFb	Healthy-YY1 shRNA_TNFA	Healthy-YY1_IFNG	0.0980817	1	ns
229	TGFb	Healthy-YY1 shRNA_TNFA	Healthy-control_TNFA+TSHR	0.846888	1	ns
230	TGFb	Healthy-YY1 shRNA_TNFA	Healthy-YY1 shRNA_TNFA+TSHR	0.991726	1	ns
231	TGFb	Healthy-YY1 shRNA_TNFA	Healthy-YY1_TNFA+TSHR	0.0889488	1	ns
232	TGFb	Healthy-YY1 shRNA_TNFA	Healthy-control_IFNG+TSHR	0.954793	1	ns
233	TGFb	Healthy-YY1 shRNA_TNFA	Healthy-YY1 shRNA_IFNG+TSHR	0.520183	1	ns
234	TGFb	Healthy-YY1 shRNA_TNFA	Healthy-YY1_IFNG+TSHR	0.0882153	1	ns
235	TGFb	Healthy-YY1 shRNA_TNFA	GO-control_vehicle	0.112831	1	ns
236	TGFb	Healthy-YY1 shRNA_TNFA	GO-YY1 shRNA_vehicle	0.110106	1	ns
237	TGFb	Healthy-YY1 shRNA_TNFA	GO-YY1_vehicle	0.117616	1	ns
238	TGFb	Healthy-YY1 shRNA_TNFA	GO-control_TSHR	0.118405	1	ns
239	TGFb	Healthy-YY1 shRNA_TNFA	GO-YY1 shRNA_TSHR	0.113849	1	ns
240	TGFb	Healthy-YY1 shRNA_TNFA	GO-YY1_TSHR	0.0909807	1	ns
241	TGFb	Healthy-YY1 shRNA_TNFA	GO-control_TNFA	0.126656	1	ns
242	TGFb	Healthy-YY1 shRNA_TNFA	GO-YY1 shRNA_TNFA	0.10743	1	ns
243	TGFb	Healthy-YY1 shRNA_TNFA	GO-YY1_TNFA	0.0933403	1	ns
244	TGFb	Healthy-YY1 shRNA_TNFA	GO-control_IFNG	0.174029	1	ns
245	TGFb	Healthy-YY1 shRNA_TNFA	GO-YY1 shRNA_IFNG	0.131104	1	ns
246	TGFb	Healthy-YY1 shRNA_TNFA	GO-YY1_IFNG	0.0876745	1	ns
247	TGFb	Healthy-YY1 shRNA_TNFA	GO-control_TNFA+TSHR	0.112201	1	ns
248	TGFb	Healthy-YY1 shRNA_TNFA	GO-YY1 shRNA_TNFA+TSHR	0.102805	1	ns
249	TGFb	Healthy-YY1 shRNA_TNFA	GO-YY1_TNFA+TSHR	0.0808805	1	ns
250	TGFb	Healthy-YY1 shRNA_TNFA	GO-control_IFNG+TSHR	0.11799	1	ns
251	TGFb	Healthy-YY1 shRNA_TNFA	GO-YY1 shRNA_IFNG+TSHR	0.143386	1	ns
252	TGFb	Healthy-YY1 shRNA_TNFA	GO-YY1_IFNG+TSHR	0.0760824	1	ns
253	TGFb	Healthy-YY1_TNFA	Healthy-control_IFNG	0.0295279	1	*
254	TGFb	Healthy-YY1_TNFA	Healthy-YY1 shRNA_IFNG	0.00638411	1	**
255	TGFb	Healthy-YY1_TNFA	Healthy-YY1_IFNG	0.847325	1	ns
256	TGFb	Healthy-YY1_TNFA	Healthy-control_TNFA+TSHR	0.0663636	1	ns
257	TGFb	Healthy-YY1_TNFA	Healthy-YY1 shRNA_TNFA+TSHR	0.0798877	1	ns
258	TGFb	Healthy-YY1_TNFA	Healthy-YY1_TNFA+TSHR	0.558266	1	ns
259	TGFb	Healthy-YY1_TNFA	Healthy-control_IFNG+TSHR	0.035937	1	*
260	TGFb	Healthy-YY1_TNFA	Healthy-YY1 shRNA_IFNG+TSHR	0.0116941	1	*
261	TGFb	Healthy-YY1_TNFA	Healthy-YY1_IFNG+TSHR	0.644709	1	ns
262	TGFb	Healthy-YY1_TNFA	GO-control_vehicle	0.378434	1	ns
263	TGFb	Healthy-YY1_TNFA	GO-YY1 shRNA_vehicle	0.423034	1	ns
264	TGFb	Healthy-YY1_TNFA	GO-YY1_vehicle	0.275815	1	ns
265	TGFb	Healthy-YY1_TNFA	GO-control_TSHR	0.28223	1	ns
266	TGFb	Healthy-YY1_TNFA	GO-YY1 shRNA_TSHR	0.334283	1	ns
267	TGFb	Healthy-YY1_TNFA	GO-YY1_TSHR	0.669002	1	ns
268	TGFb	Healthy-YY1_TNFA	GO-control_TNFA	0.166393	1	ns
269	TGFb	Healthy-YY1_TNFA	GO-YY1 shRNA_TNFA	0.468597	1	ns
270	TGFb	Healthy-YY1_TNFA	GO-YY1_TNFA	0.898932	1	ns
271	TGFb	Healthy-YY1_TNFA	GO-control_IFNG	0.0358025	1	*
272	TGFb	Healthy-YY1_TNFA	GO-YY1 shRNA_IFNG	0.172089	1	ns
273	TGFb	Healthy-YY1_TNFA	GO-YY1_IFNG	0.678931	1	ns
274	TGFb	Healthy-YY1_TNFA	GO-control_TNFA+TSHR	0.368855	1	ns
275	TGFb	Healthy-YY1_TNFA	GO-YY1 shRNA_TNFA+TSHR	0.73206	1	ns
276	TGFb	Healthy-YY1_TNFA	GO-YY1_TNFA+TSHR	0.26116	1	ns
277	TGFb	Healthy-YY1_TNFA	GO-control_IFNG+TSHR	0.283465	1	ns
278	TGFb	Healthy-YY1_TNFA	GO-YY1 shRNA_IFNG+TSHR	0.151955	1	ns
279	TGFb	Healthy-YY1_TNFA	GO-YY1_IFNG+TSHR	0.170713	1	ns
280	TGFb	Healthy-control_IFNG	Healthy-YY1 shRNA_IFNG	0.30159	1	ns
281	TGFb	Healthy-control_IFNG	Healthy-YY1_IFNG	0.035666	1	*
282	TGFb	Healthy-control_IFNG	Healthy-control_TNFA+TSHR	0.627091	1	ns
283	TGFb	Healthy-control_IFNG	Healthy-YY1 shRNA_TNFA+TSHR	0.831198	1	ns
284	TGFb	Healthy-control_IFNG	Healthy-YY1_TNFA+TSHR	0.0349657	1	*
285	TGFb	Healthy-control_IFNG	Healthy-control_IFNG+TSHR	0.839045	1	ns
286	TGFb	Healthy-control_IFNG	Healthy-YY1 shRNA_IFNG+TSHR	0.560693	1	ns
287	TGFb	Healthy-control_IFNG	Healthy-YY1_IFNG+TSHR	0.0321846	1	*
288	TGFb	Healthy-control_IFNG	GO-control_vehicle	0.0449413	1	*
289	TGFb	Healthy-control_IFNG	GO-YY1 shRNA_vehicle	0.0415452	1	*
290	TGFb	Healthy-control_IFNG	GO-YY1_vehicle	0.0397881	1	*
291	TGFb	Healthy-control_IFNG	GO-control_TSHR	0.0477287	1	*
292	TGFb	Healthy-control_IFNG	GO-YY1 shRNA_TSHR	0.0381116	1	*
293	TGFb	Healthy-control_IFNG	GO-YY1_TSHR	0.0355508	1	*
294	TGFb	Healthy-control_IFNG	GO-control_TNFA	0.0464032	1	*
295	TGFb	Healthy-control_IFNG	GO-YY1 shRNA_TNFA	0.0364904	1	*
296	TGFb	Healthy-control_IFNG	GO-YY1_TNFA	0.0342745	1	*
297	TGFb	Healthy-control_IFNG	GO-control_IFNG	0.0679465	1	ns
298	TGFb	Healthy-control_IFNG	GO-YY1 shRNA_IFNG	0.0420875	1	*
299	TGFb	Healthy-control_IFNG	GO-YY1_IFNG	0.0308574	1	*
300	TGFb	Healthy-control_IFNG	GO-control_TNFA+TSHR	0.0418293	1	*
301	TGFb	Healthy-control_IFNG	GO-YY1 shRNA_TNFA+TSHR	0.0413895	1	*
302	TGFb	Healthy-control_IFNG	GO-YY1_TNFA+TSHR	0.0322787	1	*
303	TGFb	Healthy-control_IFNG	GO-control_IFNG+TSHR	0.037863	1	*
304	TGFb	Healthy-control_IFNG	GO-YY1 shRNA_IFNG+TSHR	0.0436779	1	*
305	TGFb	Healthy-control_IFNG	GO-YY1_IFNG+TSHR	0.0305918	1	*
306	TGFb	Healthy-YY1 shRNA_IFNG	Healthy-YY1_IFNG	0.0105373	1	*
307	TGFb	Healthy-YY1 shRNA_IFNG	Healthy-control_TNFA+TSHR	0.686873	1	ns
308	TGFb	Healthy-YY1 shRNA_IFNG	Healthy-YY1 shRNA_TNFA+TSHR	0.562556	1	ns
309	TGFb	Healthy-YY1 shRNA_IFNG	Healthy-YY1_TNFA+TSHR	0.0143977	1	*
310	TGFb	Healthy-YY1 shRNA_IFNG	Healthy-control_IFNG+TSHR	0.410746	1	ns
311	TGFb	Healthy-YY1 shRNA_IFNG	Healthy-YY1 shRNA_IFNG+TSHR	0.0985573	1	ns
312	TGFb	Healthy-YY1 shRNA_IFNG	Healthy-YY1_IFNG+TSHR	0.00904476	1	**
313	TGFb	Healthy-YY1 shRNA_IFNG	GO-control_vehicle	0.0222051	1	*
314	TGFb	Healthy-YY1 shRNA_IFNG	GO-YY1 shRNA_vehicle	0.0153517	1	*
315	TGFb	Healthy-YY1 shRNA_IFNG	GO-YY1_vehicle	0.0116071	1	*
316	TGFb	Healthy-YY1 shRNA_IFNG	GO-control_TSHR	0.0258189	1	*
317	TGFb	Healthy-YY1 shRNA_IFNG	GO-YY1 shRNA_TSHR	0.0106595	1	*
318	TGFb	Healthy-YY1 shRNA_IFNG	GO-YY1_TSHR	0.0142882	1	*
319	TGFb	Healthy-YY1 shRNA_IFNG	GO-control_TNFA	0.0167899	1	*
320	TGFb	Healthy-YY1 shRNA_IFNG	GO-YY1 shRNA_TNFA	0.0096966	1	**
321	TGFb	Healthy-YY1 shRNA_IFNG	GO-YY1_TNFA	0.0102255	1	*
322	TGFb	Healthy-YY1 shRNA_IFNG	GO-control_IFNG	0.0386435	1	*
323	TGFb	Healthy-YY1 shRNA_IFNG	GO-YY1 shRNA_IFNG	0.0151698	1	*
324	TGFb	Healthy-YY1 shRNA_IFNG	GO-YY1_IFNG	0.00754395	1	**
325	TGFb	Healthy-YY1 shRNA_IFNG	GO-control_TNFA+TSHR	0.0148378	1	*
326	TGFb	Healthy-YY1 shRNA_IFNG	GO-YY1 shRNA_TNFA+TSHR	0.0209059	1	*
327	TGFb	Healthy-YY1 shRNA_IFNG	GO-YY1_TNFA+TSHR	0.0139624	1	*
328	TGFb	Healthy-YY1 shRNA_IFNG	GO-control_IFNG+TSHR	0.0114324	1	*
329	TGFb	Healthy-YY1 shRNA_IFNG	GO-YY1 shRNA_IFNG+TSHR	0.0249007	1	*
330	TGFb	Healthy-YY1 shRNA_IFNG	GO-YY1_IFNG+TSHR	0.0135116	1	*
331	TGFb	Healthy-YY1_IFNG	Healthy-control_TNFA+TSHR	0.0739005	1	ns
332	TGFb	Healthy-YY1_IFNG	Healthy-YY1 shRNA_TNFA+TSHR	0.086414	1	ns
333	TGFb	Healthy-YY1_IFNG	Healthy-YY1_TNFA+TSHR	0.280806	1	ns
334	TGFb	Healthy-YY1_IFNG	Healthy-control_IFNG+TSHR	0.0426015	1	*
335	TGFb	Healthy-YY1_IFNG	Healthy-YY1 shRNA_IFNG+TSHR	0.0162783	1	*
336	TGFb	Healthy-YY1_IFNG	Healthy-YY1_IFNG+TSHR	0.402842	1	ns
337	TGFb	Healthy-YY1_IFNG	GO-control_vehicle	0.310806	1	ns
338	TGFb	Healthy-YY1_IFNG	GO-YY1 shRNA_vehicle	0.398836	1	ns
339	TGFb	Healthy-YY1_IFNG	GO-YY1_vehicle	0.27223	1	ns
340	TGFb	Healthy-YY1_IFNG	GO-control_TSHR	0.204477	1	ns
341	TGFb	Healthy-YY1_IFNG	GO-YY1 shRNA_TSHR	0.342102	1	ns
342	TGFb	Healthy-YY1_IFNG	GO-YY1_TSHR	0.3782	1	ns
343	TGFb	Healthy-YY1_IFNG	GO-control_TNFA	0.120955	1	ns
344	TGFb	Healthy-YY1_IFNG	GO-YY1 shRNA_TNFA	0.500384	1	ns
345	TGFb	Healthy-YY1_IFNG	GO-YY1_TNFA	0.671261	1	ns
346	TGFb	Healthy-YY1_IFNG	GO-control_IFNG	0.0107739	1	*
347	TGFb	Healthy-YY1_IFNG	GO-YY1 shRNA_IFNG	0.177629	1	ns
348	TGFb	Healthy-YY1_IFNG	GO-YY1_IFNG	0.459971	1	ns
349	TGFb	Healthy-YY1_IFNG	GO-control_TNFA+TSHR	0.335455	1	ns
350	TGFb	Healthy-YY1_IFNG	GO-YY1 shRNA_TNFA+TSHR	0.844069	1	ns
351	TGFb	Healthy-YY1_IFNG	GO-YY1_TNFA+TSHR	0.102258	1	ns
352	TGFb	Healthy-YY1_IFNG	GO-control_IFNG+TSHR	0.295521	1	ns
353	TGFb	Healthy-YY1_IFNG	GO-YY1 shRNA_IFNG+TSHR	0.167727	1	ns
354	TGFb	Healthy-YY1_IFNG	GO-YY1_IFNG+TSHR	0.0676947	1	ns
355	TGFb	Healthy-control_TNFA+TSHR	Healthy-YY1 shRNA_TNFA+TSHR	0.831776	1	ns
356	TGFb	Healthy-control_TNFA+TSHR	Healthy-YY1_TNFA+TSHR	0.0674125	1	ns
357	TGFb	Healthy-control_TNFA+TSHR	Healthy-control_IFNG+TSHR	0.762099	1	ns
358	TGFb	Healthy-control_TNFA+TSHR	Healthy-YY1 shRNA_IFNG+TSHR	0.326974	1	ns
359	TGFb	Healthy-control_TNFA+TSHR	Healthy-YY1_IFNG+TSHR	0.0654948	1	ns
360	TGFb	Healthy-control_TNFA+TSHR	GO-control_vehicle	0.0887269	1	ns
361	TGFb	Healthy-control_TNFA+TSHR	GO-YY1 shRNA_vehicle	0.0851862	1	ns
362	TGFb	Healthy-control_TNFA+TSHR	GO-YY1_vehicle	0.0899027	1	ns
363	TGFb	Healthy-control_TNFA+TSHR	GO-control_TSHR	0.0940523	1	ns
364	TGFb	Healthy-control_TNFA+TSHR	GO-YY1 shRNA_TSHR	0.086332	1	ns
365	TGFb	Healthy-control_TNFA+TSHR	GO-YY1_TSHR	0.0690527	1	ns
366	TGFb	Healthy-control_TNFA+TSHR	GO-control_TNFA	0.0996577	1	ns
367	TGFb	Healthy-control_TNFA+TSHR	GO-YY1 shRNA_TNFA	0.0808776	1	ns
368	TGFb	Healthy-control_TNFA+TSHR	GO-YY1_TNFA	0.069979	1	ns
369	TGFb	Healthy-control_TNFA+TSHR	GO-control_IFNG	0.146963	1	ns
370	TGFb	Healthy-control_TNFA+TSHR	GO-YY1 shRNA_IFNG	0.10144	1	ns
371	TGFb	Healthy-control_TNFA+TSHR	GO-YY1_IFNG	0.0644437	1	ns
372	TGFb	Healthy-control_TNFA+TSHR	GO-control_TNFA+TSHR	0.0868293	1	ns
373	TGFb	Healthy-control_TNFA+TSHR	GO-YY1 shRNA_TNFA+TSHR	0.0799613	1	ns
374	TGFb	Healthy-control_TNFA+TSHR	GO-YY1_TNFA+TSHR	0.0608034	1	ns
375	TGFb	Healthy-control_TNFA+TSHR	GO-control_IFNG+TSHR	0.0893634	1	ns
376	TGFb	Healthy-control_TNFA+TSHR	GO-YY1 shRNA_IFNG+TSHR	0.112613	1	ns
377	TGFb	Healthy-control_TNFA+TSHR	GO-YY1_IFNG+TSHR	0.0568926	1	ns
378	TGFb	Healthy-YY1 shRNA_TNFA+TSHR	Healthy-YY1_TNFA+TSHR	0.0787207	1	ns
379	TGFb	Healthy-YY1 shRNA_TNFA+TSHR	Healthy-control_IFNG+TSHR	0.962443	1	ns
380	TGFb	Healthy-YY1 shRNA_TNFA+TSHR	Healthy-YY1 shRNA_IFNG+TSHR	0.506828	1	ns
381	TGFb	Healthy-YY1 shRNA_TNFA+TSHR	Healthy-YY1_IFNG+TSHR	0.0776272	1	ns
382	TGFb	Healthy-YY1 shRNA_TNFA+TSHR	GO-control_vehicle	0.100268	1	ns
383	TGFb	Healthy-YY1 shRNA_TNFA+TSHR	GO-YY1 shRNA_vehicle	0.0974358	1	ns
384	TGFb	Healthy-YY1 shRNA_TNFA+TSHR	GO-YY1_vehicle	0.103386	1	ns
385	TGFb	Healthy-YY1 shRNA_TNFA+TSHR	GO-control_TSHR	0.105384	1	ns
386	TGFb	Healthy-YY1 shRNA_TNFA+TSHR	GO-YY1 shRNA_TSHR	0.0999388	1	ns
387	TGFb	Healthy-YY1 shRNA_TNFA+TSHR	GO-YY1_TSHR	0.0805051	1	ns
388	TGFb	Healthy-YY1 shRNA_TNFA+TSHR	GO-control_TNFA	0.11211	1	ns
389	TGFb	Healthy-YY1 shRNA_TNFA+TSHR	GO-YY1 shRNA_TNFA	0.0943101	1	ns
390	TGFb	Healthy-YY1 shRNA_TNFA+TSHR	GO-YY1_TNFA	0.0822389	1	ns
391	TGFb	Healthy-YY1 shRNA_TNFA+TSHR	GO-control_IFNG	0.155675	1	ns
392	TGFb	Healthy-YY1 shRNA_TNFA+TSHR	GO-YY1 shRNA_IFNG	0.11505	1	ns
393	TGFb	Healthy-YY1 shRNA_TNFA+TSHR	GO-YY1_IFNG	0.0769347	1	ns
394	TGFb	Healthy-YY1 shRNA_TNFA+TSHR	GO-control_TNFA+TSHR	0.0992336	1	ns
395	TGFb	Healthy-YY1 shRNA_TNFA+TSHR	GO-YY1 shRNA_TNFA+TSHR	0.0913093	1	ns
396	TGFb	Healthy-YY1 shRNA_TNFA+TSHR	GO-YY1_TNFA+TSHR	0.0715844	1	ns
397	TGFb	Healthy-YY1 shRNA_TNFA+TSHR	GO-control_IFNG+TSHR	0.10332	1	ns
398	TGFb	Healthy-YY1 shRNA_TNFA+TSHR	GO-YY1 shRNA_IFNG+TSHR	0.125571	1	ns
399	TGFb	Healthy-YY1 shRNA_TNFA+TSHR	GO-YY1_IFNG+TSHR	0.0673332	1	ns
400	TGFb	Healthy-YY1_TNFA+TSHR	Healthy-control_IFNG+TSHR	0.0409347	1	*
401	TGFb	Healthy-YY1_TNFA+TSHR	Healthy-YY1 shRNA_IFNG+TSHR	0.0179166	1	*
402	TGFb	Healthy-YY1_TNFA+TSHR	Healthy-YY1_IFNG+TSHR	0.881493	1	ns
403	TGFb	Healthy-YY1_TNFA+TSHR	GO-control_vehicle	0.00968427	1	**
404	TGFb	Healthy-YY1_TNFA+TSHR	GO-YY1 shRNA_vehicle	0.0604168	1	ns
405	TGFb	Healthy-YY1_TNFA+TSHR	GO-YY1_vehicle	0.111085	1	ns
406	TGFb	Healthy-YY1_TNFA+TSHR	GO-control_TSHR	0.017547	1	*
407	TGFb	Healthy-YY1_TNFA+TSHR	GO-YY1 shRNA_TSHR	0.136621	1	ns
408	TGFb	Healthy-YY1_TNFA+TSHR	GO-YY1_TSHR	0.682433	1	ns
409	TGFb	Healthy-YY1_TNFA+TSHR	GO-control_TNFA	0.0384632	1	*
410	TGFb	Healthy-YY1_TNFA+TSHR	GO-YY1 shRNA_TNFA	0.176326	1	ns
411	TGFb	Healthy-YY1_TNFA+TSHR	GO-YY1_TNFA	0.480562	1	ns
412	TGFb	Healthy-YY1_TNFA+TSHR	GO-control_IFNG	0.00261958	1	**
413	TGFb	Healthy-YY1_TNFA+TSHR	GO-YY1 shRNA_IFNG	0.0994317	1	ns
414	TGFb	Healthy-YY1_TNFA+TSHR	GO-YY1_IFNG	0.863376	1	ns
415	TGFb	Healthy-YY1_TNFA+TSHR	GO-control_TNFA+TSHR	0.0625611	1	ns
416	TGFb	Healthy-YY1_TNFA+TSHR	GO-YY1 shRNA_TNFA+TSHR	0.0655809	1	ns
417	TGFb	Healthy-YY1_TNFA+TSHR	GO-YY1_TNFA+TSHR	0.0888412	1	ns
418	TGFb	Healthy-YY1_TNFA+TSHR	GO-control_IFNG+TSHR	0.140205	1	ns
419	TGFb	Healthy-YY1_TNFA+TSHR	GO-YY1 shRNA_IFNG+TSHR	0.110024	1	ns
420	TGFb	Healthy-YY1_TNFA+TSHR	GO-YY1_IFNG+TSHR	0.036359	1	*
421	TGFb	Healthy-control_IFNG+TSHR	Healthy-YY1 shRNA_IFNG+TSHR	0.438456	1	ns
422	TGFb	Healthy-control_IFNG+TSHR	Healthy-YY1_IFNG+TSHR	0.038162	1	*
423	TGFb	Healthy-control_IFNG+TSHR	GO-control_vehicle	0.0532336	1	ns
424	TGFb	Healthy-control_IFNG+TSHR	GO-YY1 shRNA_vehicle	0.0496516	1	*
425	TGFb	Healthy-control_IFNG+TSHR	GO-YY1_vehicle	0.0488884	1	*
426	TGFb	Healthy-control_IFNG+TSHR	GO-control_TSHR	0.0565782	1	ns
427	TGFb	Healthy-control_IFNG+TSHR	GO-YY1 shRNA_TSHR	0.0468106	1	*
428	TGFb	Healthy-control_IFNG+TSHR	GO-YY1_TSHR	0.0417164	1	*
429	TGFb	Healthy-control_IFNG+TSHR	GO-control_TNFA	0.0563632	1	ns
430	TGFb	Healthy-control_IFNG+TSHR	GO-YY1 shRNA_TNFA	0.0444718	1	*
431	TGFb	Healthy-control_IFNG+TSHR	GO-YY1_TNFA	0.0407346	1	*
432	TGFb	Healthy-control_IFNG+TSHR	GO-control_IFNG	0.0835149	1	ns
433	TGFb	Healthy-control_IFNG+TSHR	GO-YY1 shRNA_IFNG	0.0528904	1	ns
434	TGFb	Healthy-control_IFNG+TSHR	GO-YY1_IFNG	0.036815	1	*
435	TGFb	Healthy-control_IFNG+TSHR	GO-control_TNFA+TSHR	0.0501751	1	ns
436	TGFb	Healthy-control_IFNG+TSHR	GO-YY1 shRNA_TNFA+TSHR	0.0486508	1	*
437	TGFb	Healthy-control_IFNG+TSHR	GO-YY1_TNFA+TSHR	0.0375	1	*
438	TGFb	Healthy-control_IFNG+TSHR	GO-control_IFNG+TSHR	0.0471037	1	*
439	TGFb	Healthy-control_IFNG+TSHR	GO-YY1 shRNA_IFNG+TSHR	0.056311	1	ns
440	TGFb	Healthy-control_IFNG+TSHR	GO-YY1_IFNG+TSHR	0.0353869	1	*
441	TGFb	Healthy-YY1 shRNA_IFNG+TSHR	Healthy-YY1_IFNG+TSHR	0.0149971	1	*
442	TGFb	Healthy-YY1 shRNA_IFNG+TSHR	GO-control_vehicle	0.0227027	1	*
443	TGFb	Healthy-YY1 shRNA_IFNG+TSHR	GO-YY1 shRNA_vehicle	0.0195513	1	*
444	TGFb	Healthy-YY1 shRNA_IFNG+TSHR	GO-YY1_vehicle	0.0159122	1	*
445	TGFb	Healthy-YY1 shRNA_IFNG+TSHR	GO-control_TSHR	0.0243429	1	*
446	TGFb	Healthy-YY1 shRNA_IFNG+TSHR	GO-YY1 shRNA_TSHR	0.0151391	1	*
447	TGFb	Healthy-YY1 shRNA_IFNG+TSHR	GO-YY1_TSHR	0.0180246	1	*
448	TGFb	Healthy-YY1 shRNA_IFNG+TSHR	GO-control_TNFA	0.0204138	1	*
449	TGFb	Healthy-YY1 shRNA_IFNG+TSHR	GO-YY1 shRNA_TNFA	0.0149643	1	*
450	TGFb	Healthy-YY1 shRNA_IFNG+TSHR	GO-YY1_TNFA	0.0159687	1	*
451	TGFb	Healthy-YY1 shRNA_IFNG+TSHR	GO-control_IFNG	0.0306126	1	*
452	TGFb	Healthy-YY1 shRNA_IFNG+TSHR	GO-YY1 shRNA_IFNG	0.015257	1	*
453	TGFb	Healthy-YY1 shRNA_IFNG+TSHR	GO-YY1_IFNG	0.0137472	1	*
454	TGFb	Healthy-YY1 shRNA_IFNG+TSHR	GO-control_TNFA+TSHR	0.0192994	1	*
455	TGFb	Healthy-YY1 shRNA_IFNG+TSHR	GO-YY1 shRNA_TNFA+TSHR	0.0214913	1	*
456	TGFb	Healthy-YY1 shRNA_IFNG+TSHR	GO-YY1_TNFA+TSHR	0.0170481	1	*
457	TGFb	Healthy-YY1 shRNA_IFNG+TSHR	GO-control_IFNG+TSHR	0.014104	1	*
458	TGFb	Healthy-YY1 shRNA_IFNG+TSHR	GO-YY1 shRNA_IFNG+TSHR	0.0144382	1	*
459	TGFb	Healthy-YY1 shRNA_IFNG+TSHR	GO-YY1_IFNG+TSHR	0.016414	1	*
460	TGFb	Healthy-YY1_IFNG+TSHR	GO-control_vehicle	0.0969715	1	ns
461	TGFb	Healthy-YY1_IFNG+TSHR	GO-YY1 shRNA_vehicle	0.117376	1	ns
462	TGFb	Healthy-YY1_IFNG+TSHR	GO-YY1_vehicle	0.118617	1	ns
463	TGFb	Healthy-YY1_IFNG+TSHR	GO-control_TSHR	0.0805801	1	ns
464	TGFb	Healthy-YY1_IFNG+TSHR	GO-YY1 shRNA_TSHR	0.15021	1	ns
465	TGFb	Healthy-YY1_IFNG+TSHR	GO-YY1_TSHR	0.910933	1	ns
466	TGFb	Healthy-YY1_IFNG+TSHR	GO-control_TNFA	0.0437874	1	*
467	TGFb	Healthy-YY1_IFNG+TSHR	GO-YY1 shRNA_TNFA	0.208956	1	ns
468	TGFb	Healthy-YY1_IFNG+TSHR	GO-YY1_TNFA	0.643832	1	ns
469	TGFb	Healthy-YY1_IFNG+TSHR	GO-control_IFNG	0.00473366	1	**
470	TGFb	Healthy-YY1_IFNG+TSHR	GO-YY1 shRNA_IFNG	0.0956654	1	ns
471	TGFb	Healthy-YY1_IFNG+TSHR	GO-YY1_IFNG	0.970344	1	ns
472	TGFb	Healthy-YY1_IFNG+TSHR	GO-control_TNFA+TSHR	0.102819	1	ns
473	TGFb	Healthy-YY1_IFNG+TSHR	GO-YY1 shRNA_TNFA+TSHR	0.253142	1	ns
474	TGFb	Healthy-YY1_IFNG+TSHR	GO-YY1_TNFA+TSHR	0.26456	1	ns
475	TGFb	Healthy-YY1_IFNG+TSHR	GO-control_IFNG+TSHR	0.146417	1	ns
476	TGFb	Healthy-YY1_IFNG+TSHR	GO-YY1 shRNA_IFNG+TSHR	0.105606	1	ns
477	TGFb	Healthy-YY1_IFNG+TSHR	GO-YY1_IFNG+TSHR	0.135927	1	ns
478	TGFb	GO-control_vehicle	GO-YY1 shRNA_vehicle	0.902724	1	ns
479	TGFb	GO-control_vehicle	GO-YY1_vehicle	0.587147	1	ns
480	TGFb	GO-control_vehicle	GO-control_TSHR	0.267786	1	ns
481	TGFb	GO-control_vehicle	GO-YY1 shRNA_TSHR	0.721641	1	ns
482	TGFb	GO-control_vehicle	GO-YY1_TSHR	0.0205798	1	*
483	TGFb	GO-control_vehicle	GO-control_TNFA	0.285157	1	ns
484	TGFb	GO-control_vehicle	GO-YY1 shRNA_TNFA	0.962993	1	ns
485	TGFb	GO-control_vehicle	GO-YY1_TNFA	0.159306	1	ns
486	TGFb	GO-control_vehicle	GO-control_IFNG	0.0147064	1	*
487	TGFb	GO-control_vehicle	GO-YY1 shRNA_IFNG	0.341297	1	ns
488	TGFb	GO-control_vehicle	GO-YY1_IFNG	0.141054	1	ns
489	TGFb	GO-control_vehicle	GO-control_TNFA+TSHR	0.901712	1	ns
490	TGFb	GO-control_vehicle	GO-YY1 shRNA_TNFA+TSHR	0.0794361	1	ns
491	TGFb	GO-control_vehicle	GO-YY1_TNFA+TSHR	0.000881564	0.53	***
492	TGFb	GO-control_vehicle	GO-control_IFNG+TSHR	0.58046	1	ns
493	TGFb	GO-control_vehicle	GO-YY1 shRNA_IFNG+TSHR	0.284832	1	ns
494	TGFb	GO-control_vehicle	GO-YY1_IFNG+TSHR	0.00208977	1	**
495	TGFb	GO-YY1 shRNA_vehicle	GO-YY1_vehicle	0.568306	1	ns
496	TGFb	GO-YY1 shRNA_vehicle	GO-control_TSHR	0.520268	1	ns
497	TGFb	GO-YY1 shRNA_vehicle	GO-YY1 shRNA_TSHR	0.692878	1	ns
498	TGFb	GO-YY1 shRNA_vehicle	GO-YY1_TSHR	0.0806168	1	ns
499	TGFb	GO-YY1 shRNA_vehicle	GO-control_TNFA	0.29215	1	ns
500	TGFb	GO-YY1 shRNA_vehicle	GO-YY1 shRNA_TNFA	0.979001	1	ns
501	TGFb	GO-YY1 shRNA_vehicle	GO-YY1_TNFA	0.211477	1	ns
502	TGFb	GO-YY1 shRNA_vehicle	GO-control_IFNG	0.0136115	1	*
503	TGFb	GO-YY1 shRNA_vehicle	GO-YY1 shRNA_IFNG	0.326775	1	ns
504	TGFb	GO-YY1 shRNA_vehicle	GO-YY1_IFNG	0.159657	1	ns
505	TGFb	GO-YY1 shRNA_vehicle	GO-control_TNFA+TSHR	0.84741	1	ns
506	TGFb	GO-YY1 shRNA_vehicle	GO-YY1 shRNA_TNFA+TSHR	0.345082	1	ns
507	TGFb	GO-YY1 shRNA_vehicle	GO-YY1_TNFA+TSHR	0.0297285	1	*
508	TGFb	GO-YY1 shRNA_vehicle	GO-control_IFNG+TSHR	0.560343	1	ns
509	TGFb	GO-YY1 shRNA_vehicle	GO-YY1 shRNA_IFNG+TSHR	0.270654	1	ns
510	TGFb	GO-YY1 shRNA_vehicle	GO-YY1_IFNG+TSHR	0.0255544	1	*
511	TGFb	GO-YY1_vehicle	GO-control_TSHR	0.797851	1	ns
512	TGFb	GO-YY1_vehicle	GO-YY1 shRNA_TSHR	0.883648	1	ns
513	TGFb	GO-YY1_vehicle	GO-YY1_TSHR	0.128016	1	ns
514	TGFb	GO-YY1_vehicle	GO-control_TNFA	0.764669	1	ns
515	TGFb	GO-YY1_vehicle	GO-YY1 shRNA_TNFA	0.639771	1	ns
516	TGFb	GO-YY1_vehicle	GO-YY1_TNFA	0.178302	1	ns
517	TGFb	GO-YY1_vehicle	GO-control_IFNG	0.109178	1	ns
518	TGFb	GO-YY1_vehicle	GO-YY1 shRNA_IFNG	0.607559	1	ns
519	TGFb	GO-YY1_vehicle	GO-YY1_IFNG	0.131907	1	ns
520	TGFb	GO-YY1_vehicle	GO-control_TNFA+TSHR	0.66554	1	ns
521	TGFb	GO-YY1_vehicle	GO-YY1 shRNA_TNFA+TSHR	0.29054	1	ns
522	TGFb	GO-YY1_vehicle	GO-YY1_TNFA+TSHR	0.0688285	1	ns
523	TGFb	GO-YY1_vehicle	GO-control_IFNG+TSHR	0.936359	1	ns
524	TGFb	GO-YY1_vehicle	GO-YY1 shRNA_IFNG+TSHR	0.44235	1	ns
525	TGFb	GO-YY1_vehicle	GO-YY1_IFNG+TSHR	0.0545752	1	ns
526	TGFb	GO-control_TSHR	GO-YY1 shRNA_TSHR	0.952415	1	ns
527	TGFb	GO-control_TSHR	GO-YY1_TSHR	0.0271085	1	*
528	TGFb	GO-control_TSHR	GO-control_TNFA	0.443198	1	ns
529	TGFb	GO-control_TSHR	GO-YY1 shRNA_TNFA	0.711328	1	ns
530	TGFb	GO-control_TSHR	GO-YY1_TNFA	0.11692	1	ns
531	TGFb	GO-control_TSHR	GO-control_IFNG	0.0327816	1	*
532	TGFb	GO-control_TSHR	GO-YY1 shRNA_IFNG	0.442076	1	ns
533	TGFb	GO-control_TSHR	GO-YY1_IFNG	0.111494	1	ns
534	TGFb	GO-control_TSHR	GO-control_TNFA+TSHR	0.712245	1	ns
535	TGFb	GO-control_TSHR	GO-YY1 shRNA_TNFA+TSHR	3.99256e-05	0.025	****
536	TGFb	GO-control_TSHR	GO-YY1_TNFA+TSHR	0.00272457	1	**
537	TGFb	GO-control_TSHR	GO-control_IFNG+TSHR	0.754692	1	ns
538	TGFb	GO-control_TSHR	GO-YY1 shRNA_IFNG+TSHR	0.348122	1	ns
539	TGFb	GO-control_TSHR	GO-YY1_IFNG+TSHR	7.52322e-05	0.047	****
540	TGFb	GO-YY1 shRNA_TSHR	GO-YY1_TSHR	0.159039	1	ns
541	TGFb	GO-YY1 shRNA_TSHR	GO-control_TNFA	0.648974	1	ns
542	TGFb	GO-YY1 shRNA_TSHR	GO-YY1 shRNA_TNFA	0.751022	1	ns
543	TGFb	GO-YY1 shRNA_TSHR	GO-YY1_TNFA	0.225967	1	ns
544	TGFb	GO-YY1 shRNA_TSHR	GO-control_IFNG	0.0958628	1	ns
545	TGFb	GO-YY1 shRNA_TSHR	GO-YY1 shRNA_IFNG	0.528384	1	ns
546	TGFb	GO-YY1 shRNA_TSHR	GO-YY1_IFNG	0.166133	1	ns
547	TGFb	GO-YY1 shRNA_TSHR	GO-control_TNFA+TSHR	0.796961	1	ns
548	TGFb	GO-YY1 shRNA_TSHR	GO-YY1 shRNA_TNFA+TSHR	0.361386	1	ns
549	TGFb	GO-YY1 shRNA_TSHR	GO-YY1_TNFA+TSHR	0.0814502	1	ns
550	TGFb	GO-YY1 shRNA_TSHR	GO-control_IFNG+TSHR	0.831893	1	ns
551	TGFb	GO-YY1 shRNA_TSHR	GO-YY1 shRNA_IFNG+TSHR	0.390231	1	ns
552	TGFb	GO-YY1 shRNA_TSHR	GO-YY1_IFNG+TSHR	0.0631919	1	ns
553	TGFb	GO-YY1_TSHR	GO-control_TNFA	0.0435949	1	*
554	TGFb	GO-YY1_TSHR	GO-YY1 shRNA_TNFA	0.212019	1	ns
555	TGFb	GO-YY1_TSHR	GO-YY1_TNFA	0.649293	1	ns
556	TGFb	GO-YY1_TSHR	GO-control_IFNG	0.00255824	1	**
557	TGFb	GO-YY1_TSHR	GO-YY1 shRNA_IFNG	0.109769	1	ns
558	TGFb	GO-YY1_TSHR	GO-YY1_IFNG	0.957049	1	ns
559	TGFb	GO-YY1_TSHR	GO-control_TNFA+TSHR	0.0796075	1	ns
560	TGFb	GO-YY1_TSHR	GO-YY1 shRNA_TNFA+TSHR	0.114779	1	ns
561	TGFb	GO-YY1_TSHR	GO-YY1_TNFA+TSHR	0.0720179	1	ns
562	TGFb	GO-YY1_TSHR	GO-control_IFNG+TSHR	0.159205	1	ns
563	TGFb	GO-YY1_TSHR	GO-YY1 shRNA_IFNG+TSHR	0.119149	1	ns
564	TGFb	GO-YY1_TSHR	GO-YY1_IFNG+TSHR	0.0366022	1	*
565	TGFb	GO-control_TNFA	GO-YY1 shRNA_TNFA	0.415343	1	ns
566	TGFb	GO-control_TNFA	GO-YY1_TNFA	0.0695871	1	ns
567	TGFb	GO-control_TNFA	GO-control_IFNG	0.0823602	1	ns
568	TGFb	GO-control_TNFA	GO-YY1 shRNA_IFNG	0.753635	1	ns
569	TGFb	GO-control_TNFA	GO-YY1_IFNG	0.0574246	1	ns
570	TGFb	GO-control_TNFA	GO-control_TNFA+TSHR	0.376487	1	ns
571	TGFb	GO-control_TNFA	GO-YY1 shRNA_TNFA+TSHR	0.129438	1	ns
572	TGFb	GO-control_TNFA	GO-YY1_TNFA+TSHR	0.027235	1	*
573	TGFb	GO-control_TNFA	GO-control_IFNG+TSHR	0.85885	1	ns
574	TGFb	GO-control_TNFA	GO-YY1 shRNA_IFNG+TSHR	0.535577	1	ns
575	TGFb	GO-control_TNFA	GO-YY1_IFNG+TSHR	0.0244084	1	*
576	TGFb	GO-YY1 shRNA_TNFA	GO-YY1_TNFA	0.325644	1	ns
577	TGFb	GO-YY1 shRNA_TNFA	GO-control_IFNG	0.0559564	1	ns
578	TGFb	GO-YY1 shRNA_TNFA	GO-YY1 shRNA_IFNG	0.371434	1	ns
579	TGFb	GO-YY1 shRNA_TNFA	GO-YY1_IFNG	0.234669	1	ns
580	TGFb	GO-YY1 shRNA_TNFA	GO-control_TNFA+TSHR	0.908048	1	ns
581	TGFb	GO-YY1 shRNA_TNFA	GO-YY1 shRNA_TNFA+TSHR	0.526147	1	ns
582	TGFb	GO-YY1 shRNA_TNFA	GO-YY1_TNFA+TSHR	0.0947518	1	ns
583	TGFb	GO-YY1 shRNA_TNFA	GO-control_IFNG+TSHR	0.615203	1	ns
584	TGFb	GO-YY1 shRNA_TNFA	GO-YY1 shRNA_IFNG+TSHR	0.289289	1	ns
585	TGFb	GO-YY1 shRNA_TNFA	GO-YY1_IFNG+TSHR	0.0704845	1	ns
586	TGFb	GO-YY1_TNFA	GO-control_IFNG	0.00618225	1	**
587	TGFb	GO-YY1_TNFA	GO-YY1 shRNA_IFNG	0.130109	1	ns
588	TGFb	GO-YY1_TNFA	GO-YY1_IFNG	0.700222	1	ns
589	TGFb	GO-YY1_TNFA	GO-control_TNFA+TSHR	0.180823	1	ns
590	TGFb	GO-YY1_TNFA	GO-YY1 shRNA_TNFA+TSHR	0.459293	1	ns
591	TGFb	GO-YY1_TNFA	GO-YY1_TNFA+TSHR	0.142794	1	ns
592	TGFb	GO-YY1_TNFA	GO-control_IFNG+TSHR	0.207557	1	ns
593	TGFb	GO-YY1_TNFA	GO-YY1 shRNA_IFNG+TSHR	0.133523	1	ns
594	TGFb	GO-YY1_TNFA	GO-YY1_IFNG+TSHR	0.0843869	1	ns
595	TGFb	GO-control_IFNG	GO-YY1 shRNA_IFNG	0.318646	1	ns
596	TGFb	GO-control_IFNG	GO-YY1_IFNG	0.00889425	1	**
597	TGFb	GO-control_IFNG	GO-control_TNFA+TSHR	0.0202262	1	*
598	TGFb	GO-control_IFNG	GO-YY1 shRNA_TNFA+TSHR	0.0172633	1	*
599	TGFb	GO-control_IFNG	GO-YY1_TNFA+TSHR	0.00375623	1	**
600	TGFb	GO-control_IFNG	GO-control_IFNG+TSHR	0.167925	1	ns
601	TGFb	GO-control_IFNG	GO-YY1 shRNA_IFNG+TSHR	0.622779	1	ns
602	TGFb	GO-control_IFNG	GO-YY1_IFNG+TSHR	0.00545341	1	**
603	TGFb	GO-YY1 shRNA_IFNG	GO-YY1_IFNG	0.0991361	1	ns
604	TGFb	GO-YY1 shRNA_IFNG	GO-control_TNFA+TSHR	0.375916	1	ns
605	TGFb	GO-YY1 shRNA_IFNG	GO-YY1 shRNA_TNFA+TSHR	0.204028	1	ns
606	TGFb	GO-YY1 shRNA_IFNG	GO-YY1_TNFA+TSHR	0.0692764	1	ns
607	TGFb	GO-YY1 shRNA_IFNG	GO-control_IFNG+TSHR	0.6812	1	ns
608	TGFb	GO-YY1 shRNA_IFNG	GO-YY1 shRNA_IFNG+TSHR	0.737311	1	ns
609	TGFb	GO-YY1 shRNA_IFNG	GO-YY1_IFNG+TSHR	0.0570778	1	ns
610	TGFb	GO-YY1_IFNG	GO-control_TNFA+TSHR	0.137636	1	ns
611	TGFb	GO-YY1_IFNG	GO-YY1 shRNA_TNFA+TSHR	0.326075	1	ns
612	TGFb	GO-YY1_IFNG	GO-YY1_TNFA+TSHR	0.311857	1	ns
613	TGFb	GO-YY1_IFNG	GO-control_IFNG+TSHR	0.155945	1	ns
614	TGFb	GO-YY1_IFNG	GO-YY1 shRNA_IFNG+TSHR	0.105917	1	ns
615	TGFb	GO-YY1_IFNG	GO-YY1_IFNG+TSHR	0.171197	1	ns
616	TGFb	GO-control_TNFA+TSHR	GO-YY1 shRNA_TNFA+TSHR	0.298833	1	ns
617	TGFb	GO-control_TNFA+TSHR	GO-YY1_TNFA+TSHR	0.0335642	1	*
618	TGFb	GO-control_TNFA+TSHR	GO-control_IFNG+TSHR	0.641948	1	ns
619	TGFb	GO-control_TNFA+TSHR	GO-YY1 shRNA_IFNG+TSHR	0.300228	1	ns
620	TGFb	GO-control_TNFA+TSHR	GO-YY1_IFNG+TSHR	0.0283394	1	*
621	TGFb	GO-YY1 shRNA_TNFA+TSHR	GO-YY1_TNFA+TSHR	0.00769639	1	**
622	TGFb	GO-YY1 shRNA_TNFA+TSHR	GO-control_IFNG+TSHR	0.319522	1	ns
623	TGFb	GO-YY1 shRNA_TNFA+TSHR	GO-YY1 shRNA_IFNG+TSHR	0.19233	1	ns
624	TGFb	GO-YY1 shRNA_TNFA+TSHR	GO-YY1_IFNG+TSHR	0.000487279	0.3	***
625	TGFb	GO-YY1_TNFA+TSHR	GO-control_IFNG+TSHR	0.0892494	1	ns
626	TGFb	GO-YY1_TNFA+TSHR	GO-YY1 shRNA_IFNG+TSHR	0.081062	1	ns
627	TGFb	GO-YY1_TNFA+TSHR	GO-YY1_IFNG+TSHR	0.0730042	1	ns
628	TGFb	GO-control_IFNG+TSHR	GO-YY1 shRNA_IFNG+TSHR	0.495483	1	ns
629	TGFb	GO-control_IFNG+TSHR	GO-YY1_IFNG+TSHR	0.0705008	1	ns
630	TGFb	GO-YY1 shRNA_IFNG+TSHR	GO-YY1_IFNG+TSHR	0.0680954	1	ns

## Sheet: pvalue of CTLA4
	.y.	group1	group2	p	p.adj	p.signif
1	CTLA4	Healthy-control_vehicle	Healthy-YY1 shRNA_vehicle	0.494284	1	ns
2	CTLA4	Healthy-control_vehicle	Healthy-YY1_vehicle	0.00638019	1	**
3	CTLA4	Healthy-control_vehicle	Healthy-control_TSHR	0.0841474	1	ns
4	CTLA4	Healthy-control_vehicle	Healthy-YY1 shRNA_TSHR	0.724636	1	ns
5	CTLA4	Healthy-control_vehicle	Healthy-YY1_TSHR	0.00676871	1	**
6	CTLA4	Healthy-control_vehicle	Healthy-control_TNFA	0.0865033	1	ns
7	CTLA4	Healthy-control_vehicle	Healthy-YY1 shRNA_TNFA	0.310457	1	ns
8	CTLA4	Healthy-control_vehicle	Healthy-YY1_TNFA	0.00541869	1	**
9	CTLA4	Healthy-control_vehicle	Healthy-control_IFNG	0.0694935	1	ns
10	CTLA4	Healthy-control_vehicle	Healthy-YY1 shRNA_IFNG	0.115802	1	ns
11	CTLA4	Healthy-control_vehicle	Healthy-YY1_IFNG	0.0039298	1	**
12	CTLA4	Healthy-control_vehicle	Healthy-control_TNFA+TSHR	0.153441	1	ns
13	CTLA4	Healthy-control_vehicle	Healthy-YY1 shRNA_TNFA+TSHR	0.0325941	1	*
14	CTLA4	Healthy-control_vehicle	Healthy-YY1_TNFA+TSHR	0.0077867	1	**
15	CTLA4	Healthy-control_vehicle	Healthy-control_IFNG+TSHR	0.110703	1	ns
16	CTLA4	Healthy-control_vehicle	Healthy-YY1 shRNA_IFNG+TSHR	0.0135573	1	*
17	CTLA4	Healthy-control_vehicle	Healthy-YY1_IFNG+TSHR	0.00527469	1	**
18	CTLA4	Healthy-control_vehicle	GO-control_vehicle	0.00622744	1	**
19	CTLA4	Healthy-control_vehicle	GO-YY1 shRNA_vehicle	0.00522452	1	**
20	CTLA4	Healthy-control_vehicle	GO-YY1_vehicle	0.00537833	1	**
21	CTLA4	Healthy-control_vehicle	GO-control_TSHR	0.00899077	1	**
22	CTLA4	Healthy-control_vehicle	GO-YY1 shRNA_TSHR	0.00303133	1	**
23	CTLA4	Healthy-control_vehicle	GO-YY1_TSHR	0.00593724	1	**
24	CTLA4	Healthy-control_vehicle	GO-control_TNFA	0.00867303	1	**
25	CTLA4	Healthy-control_vehicle	GO-YY1 shRNA_TNFA	0.00513232	1	**
26	CTLA4	Healthy-control_vehicle	GO-YY1_TNFA	0.00571406	1	**
27	CTLA4	Healthy-control_vehicle	GO-control_IFNG	0.0107989	1	*
28	CTLA4	Healthy-control_vehicle	GO-YY1 shRNA_IFNG	0.00487296	1	**
29	CTLA4	Healthy-control_vehicle	GO-YY1_IFNG	0.00767487	1	**
30	CTLA4	Healthy-control_vehicle	GO-control_TNFA+TSHR	0.00902052	1	**
31	CTLA4	Healthy-control_vehicle	GO-YY1 shRNA_TNFA+TSHR	0.00924867	1	**
32	CTLA4	Healthy-control_vehicle	GO-YY1_TNFA+TSHR	0.00712779	1	**
33	CTLA4	Healthy-control_vehicle	GO-control_IFNG+TSHR	0.00384167	1	**
34	CTLA4	Healthy-control_vehicle	GO-YY1 shRNA_IFNG+TSHR	0.0036074	1	**
35	CTLA4	Healthy-control_vehicle	GO-YY1_IFNG+TSHR	0.00746218	1	**
36	CTLA4	Healthy-YY1 shRNA_vehicle	Healthy-YY1_vehicle	0.0794535	1	ns
37	CTLA4	Healthy-YY1 shRNA_vehicle	Healthy-control_TSHR	0.782206	1	ns
38	CTLA4	Healthy-YY1 shRNA_vehicle	Healthy-YY1 shRNA_TSHR	0.769173	1	ns
39	CTLA4	Healthy-YY1 shRNA_vehicle	Healthy-YY1_TSHR	0.085873	1	ns
40	CTLA4	Healthy-YY1 shRNA_vehicle	Healthy-control_TNFA	0.0520484	1	ns
41	CTLA4	Healthy-YY1 shRNA_vehicle	Healthy-YY1 shRNA_TNFA	0.204392	1	ns
42	CTLA4	Healthy-YY1 shRNA_vehicle	Healthy-YY1_TNFA	0.070892	1	ns
43	CTLA4	Healthy-YY1 shRNA_vehicle	Healthy-control_IFNG	0.0614041	1	ns
44	CTLA4	Healthy-YY1 shRNA_vehicle	Healthy-YY1 shRNA_IFNG	0.0772229	1	ns
45	CTLA4	Healthy-YY1 shRNA_vehicle	Healthy-YY1_IFNG	0.0769226	1	ns
46	CTLA4	Healthy-YY1 shRNA_vehicle	Healthy-control_TNFA+TSHR	0.114835	1	ns
47	CTLA4	Healthy-YY1 shRNA_vehicle	Healthy-YY1 shRNA_TNFA+TSHR	0.0158346	1	*
48	CTLA4	Healthy-YY1 shRNA_vehicle	Healthy-YY1_TNFA+TSHR	0.0713036	1	ns
49	CTLA4	Healthy-YY1 shRNA_vehicle	Healthy-control_IFNG+TSHR	0.0720508	1	ns
50	CTLA4	Healthy-YY1 shRNA_vehicle	Healthy-YY1 shRNA_IFNG+TSHR	0.00842025	1	**
51	CTLA4	Healthy-YY1 shRNA_vehicle	Healthy-YY1_IFNG+TSHR	0.073534	1	ns
52	CTLA4	Healthy-YY1 shRNA_vehicle	GO-control_vehicle	0.0810256	1	ns
53	CTLA4	Healthy-YY1 shRNA_vehicle	GO-YY1 shRNA_vehicle	0.0781464	1	ns
54	CTLA4	Healthy-YY1 shRNA_vehicle	GO-YY1_vehicle	0.0796088	1	ns
55	CTLA4	Healthy-YY1 shRNA_vehicle	GO-control_TSHR	0.0801866	1	ns
56	CTLA4	Healthy-YY1 shRNA_vehicle	GO-YY1 shRNA_TSHR	0.0812141	1	ns
57	CTLA4	Healthy-YY1 shRNA_vehicle	GO-YY1_TSHR	0.0719992	1	ns
58	CTLA4	Healthy-YY1 shRNA_vehicle	GO-control_TNFA	0.0900562	1	ns
59	CTLA4	Healthy-YY1 shRNA_vehicle	GO-YY1 shRNA_TNFA	0.0851727	1	ns
60	CTLA4	Healthy-YY1 shRNA_vehicle	GO-YY1_TNFA	0.0710245	1	ns
61	CTLA4	Healthy-YY1 shRNA_vehicle	GO-control_IFNG	0.0997515	1	ns
62	CTLA4	Healthy-YY1 shRNA_vehicle	GO-YY1 shRNA_IFNG	0.0864602	1	ns
63	CTLA4	Healthy-YY1 shRNA_vehicle	GO-YY1_IFNG	0.0719672	1	ns
64	CTLA4	Healthy-YY1 shRNA_vehicle	GO-control_TNFA+TSHR	0.0802957	1	ns
65	CTLA4	Healthy-YY1 shRNA_vehicle	GO-YY1 shRNA_TNFA+TSHR	0.0805836	1	ns
66	CTLA4	Healthy-YY1 shRNA_vehicle	GO-YY1_TNFA+TSHR	0.0668793	1	ns
67	CTLA4	Healthy-YY1 shRNA_vehicle	GO-control_IFNG+TSHR	0.0803585	1	ns
68	CTLA4	Healthy-YY1 shRNA_vehicle	GO-YY1 shRNA_IFNG+TSHR	0.089592	1	ns
69	CTLA4	Healthy-YY1 shRNA_vehicle	GO-YY1_IFNG+TSHR	0.0638382	1	ns
70	CTLA4	Healthy-YY1_vehicle	Healthy-control_TSHR	0.000417827	0.26	***
71	CTLA4	Healthy-YY1_vehicle	Healthy-YY1 shRNA_TSHR	0.0604124	1	ns
72	CTLA4	Healthy-YY1_vehicle	Healthy-YY1_TSHR	0.4001	1	ns
73	CTLA4	Healthy-YY1_vehicle	Healthy-control_TNFA	0.0214711	1	*
74	CTLA4	Healthy-YY1_vehicle	Healthy-YY1 shRNA_TNFA	0.0635816	1	ns
75	CTLA4	Healthy-YY1_vehicle	Healthy-YY1_TNFA	0.248476	1	ns
76	CTLA4	Healthy-YY1_vehicle	Healthy-control_IFNG	0.0130783	1	*
77	CTLA4	Healthy-YY1_vehicle	Healthy-YY1 shRNA_IFNG	0.0453259	1	*
78	CTLA4	Healthy-YY1_vehicle	Healthy-YY1_IFNG	0.970487	1	ns
79	CTLA4	Healthy-YY1_vehicle	Healthy-control_TNFA+TSHR	0.0658055	1	ns
80	CTLA4	Healthy-YY1_vehicle	Healthy-YY1 shRNA_TNFA+TSHR	0.0140962	1	*
81	CTLA4	Healthy-YY1_vehicle	Healthy-YY1_TNFA+TSHR	0.138904	1	ns
82	CTLA4	Healthy-YY1_vehicle	Healthy-control_IFNG+TSHR	0.0424977	1	*
83	CTLA4	Healthy-YY1_vehicle	Healthy-YY1 shRNA_IFNG+TSHR	0.00792351	1	**
84	CTLA4	Healthy-YY1_vehicle	Healthy-YY1_IFNG+TSHR	0.461335	1	ns
85	CTLA4	Healthy-YY1_vehicle	GO-control_vehicle	0.806089	1	ns
86	CTLA4	Healthy-YY1_vehicle	GO-YY1 shRNA_vehicle	0.953302	1	ns
87	CTLA4	Healthy-YY1_vehicle	GO-YY1_vehicle	0.901964	1	ns
88	CTLA4	Healthy-YY1_vehicle	GO-control_TSHR	0.886885	1	ns
89	CTLA4	Healthy-YY1_vehicle	GO-YY1 shRNA_TSHR	0.618804	1	ns
90	CTLA4	Healthy-YY1_vehicle	GO-YY1_TSHR	0.268725	1	ns
91	CTLA4	Healthy-YY1_vehicle	GO-control_TNFA	0.188019	1	ns
92	CTLA4	Healthy-YY1_vehicle	GO-YY1 shRNA_TNFA	0.4439	1	ns
93	CTLA4	Healthy-YY1_vehicle	GO-YY1_TNFA	0.229514	1	ns
94	CTLA4	Healthy-YY1_vehicle	GO-control_IFNG	0.0598993	1	ns
95	CTLA4	Healthy-YY1_vehicle	GO-YY1 shRNA_IFNG	0.38071	1	ns
96	CTLA4	Healthy-YY1_vehicle	GO-YY1_IFNG	0.163029	1	ns
97	CTLA4	Healthy-YY1_vehicle	GO-control_TNFA+TSHR	0.901903	1	ns
98	CTLA4	Healthy-YY1_vehicle	GO-YY1 shRNA_TNFA+TSHR	0.930377	1	ns
99	CTLA4	Healthy-YY1_vehicle	GO-YY1_TNFA+TSHR	0.055792	1	ns
100	CTLA4	Healthy-YY1_vehicle	GO-control_IFNG+TSHR	0.725084	1	ns
101	CTLA4	Healthy-YY1_vehicle	GO-YY1 shRNA_IFNG+TSHR	0.295408	1	ns
102	CTLA4	Healthy-YY1_vehicle	GO-YY1_IFNG+TSHR	0.0445624	1	*
103	CTLA4	Healthy-control_TSHR	Healthy-YY1 shRNA_TSHR	0.520746	1	ns
104	CTLA4	Healthy-control_TSHR	Healthy-YY1_TSHR	0.000459398	0.28	***
105	CTLA4	Healthy-control_TSHR	Healthy-control_TNFA	0.0552416	1	ns
106	CTLA4	Healthy-control_TSHR	Healthy-YY1 shRNA_TNFA	0.179223	1	ns
107	CTLA4	Healthy-control_TSHR	Healthy-YY1_TNFA	0.000280521	0.18	***
108	CTLA4	Healthy-control_TSHR	Healthy-control_IFNG	0.0391687	1	*
109	CTLA4	Healthy-control_TSHR	Healthy-YY1 shRNA_IFNG	0.0866316	1	ns
110	CTLA4	Healthy-control_TSHR	Healthy-YY1_IFNG	0.00024707	0.16	***
111	CTLA4	Healthy-control_TSHR	Healthy-control_TNFA+TSHR	0.117905	1	ns
112	CTLA4	Healthy-control_TSHR	Healthy-YY1 shRNA_TNFA+TSHR	0.0278839	1	*
113	CTLA4	Healthy-control_TSHR	Healthy-YY1_TNFA+TSHR	0.00183363	1	**
114	CTLA4	Healthy-control_TSHR	Healthy-control_IFNG+TSHR	0.0823686	1	ns
115	CTLA4	Healthy-control_TSHR	Healthy-YY1 shRNA_IFNG+TSHR	0.0147256	1	*
116	CTLA4	Healthy-control_TSHR	Healthy-YY1_IFNG+TSHR	0.000255298	0.16	***
117	CTLA4	Healthy-control_TSHR	GO-control_vehicle	0.000375356	0.23	***
118	CTLA4	Healthy-control_TSHR	GO-YY1 shRNA_vehicle	0.000255973	0.16	***
119	CTLA4	Healthy-control_TSHR	GO-YY1_vehicle	0.000270471	0.17	***
120	CTLA4	Healthy-control_TSHR	GO-control_TSHR	0.00281806	1	**
121	CTLA4	Healthy-control_TSHR	GO-YY1 shRNA_TSHR	0.000548456	0.34	***
122	CTLA4	Healthy-control_TSHR	GO-YY1_TSHR	0.000379222	0.23	***
123	CTLA4	Healthy-control_TSHR	GO-control_TNFA	0.00129609	0.79	**
124	CTLA4	Healthy-control_TSHR	GO-YY1 shRNA_TNFA	0.000288227	0.18	***
125	CTLA4	Healthy-control_TSHR	GO-YY1_TNFA	0.000335237	0.21	***
126	CTLA4	Healthy-control_TSHR	GO-control_IFNG	0.00345099	1	**
127	CTLA4	Healthy-control_TSHR	GO-YY1 shRNA_IFNG	0.000302939	0.19	***
128	CTLA4	Healthy-control_TSHR	GO-YY1_IFNG	0.00158343	0.96	**
129	CTLA4	Healthy-control_TSHR	GO-control_TNFA+TSHR	0.00286634	1	**
130	CTLA4	Healthy-control_TSHR	GO-YY1 shRNA_TNFA+TSHR	0.00338071	1	**
131	CTLA4	Healthy-control_TSHR	GO-YY1_TNFA+TSHR	0.00136022	0.82	**
132	CTLA4	Healthy-control_TSHR	GO-control_IFNG+TSHR	0.000303162	0.19	***
133	CTLA4	Healthy-control_TSHR	GO-YY1 shRNA_IFNG+TSHR	0.000592539	0.36	***
134	CTLA4	Healthy-control_TSHR	GO-YY1_IFNG+TSHR	0.00240292	1	**
135	CTLA4	Healthy-YY1 shRNA_TSHR	Healthy-YY1_TSHR	0.0648148	1	ns
136	CTLA4	Healthy-YY1 shRNA_TSHR	Healthy-control_TNFA	0.0689119	1	ns
137	CTLA4	Healthy-YY1 shRNA_TSHR	Healthy-YY1 shRNA_TNFA	0.25812	1	ns
138	CTLA4	Healthy-YY1 shRNA_TSHR	Healthy-YY1_TNFA	0.0543787	1	ns
139	CTLA4	Healthy-YY1 shRNA_TSHR	Healthy-control_IFNG	0.0840582	1	ns
140	CTLA4	Healthy-YY1 shRNA_TSHR	Healthy-YY1 shRNA_IFNG	0.0900154	1	ns
141	CTLA4	Healthy-YY1 shRNA_TSHR	Healthy-YY1_IFNG	0.0579935	1	ns
142	CTLA4	Healthy-YY1 shRNA_TSHR	Healthy-control_TNFA+TSHR	0.129589	1	ns
143	CTLA4	Healthy-YY1 shRNA_TSHR	Healthy-YY1 shRNA_TNFA+TSHR	0.0196567	1	*
144	CTLA4	Healthy-YY1 shRNA_TSHR	Healthy-YY1_TNFA+TSHR	0.0550979	1	ns
145	CTLA4	Healthy-YY1 shRNA_TSHR	Healthy-control_IFNG+TSHR	0.084605	1	ns
146	CTLA4	Healthy-YY1 shRNA_TSHR	Healthy-YY1 shRNA_IFNG+TSHR	0.0101326	1	*
147	CTLA4	Healthy-YY1 shRNA_TSHR	Healthy-YY1_IFNG+TSHR	0.0561438	1	ns
148	CTLA4	Healthy-YY1 shRNA_TSHR	GO-control_vehicle	0.0614384	1	ns
149	CTLA4	Healthy-YY1 shRNA_TSHR	GO-YY1 shRNA_vehicle	0.0592473	1	ns
150	CTLA4	Healthy-YY1 shRNA_TSHR	GO-YY1_vehicle	0.0602723	1	ns
151	CTLA4	Healthy-YY1 shRNA_TSHR	GO-control_TSHR	0.0613709	1	ns
152	CTLA4	Healthy-YY1 shRNA_TSHR	GO-YY1 shRNA_TSHR	0.0603266	1	ns
153	CTLA4	Healthy-YY1 shRNA_TSHR	GO-YY1_TSHR	0.0552501	1	ns
154	CTLA4	Healthy-YY1 shRNA_TSHR	GO-control_TNFA	0.0679903	1	ns
155	CTLA4	Healthy-YY1 shRNA_TSHR	GO-YY1 shRNA_TNFA	0.0639102	1	ns
156	CTLA4	Healthy-YY1 shRNA_TSHR	GO-YY1_TNFA	0.0545355	1	ns
157	CTLA4	Healthy-YY1 shRNA_TSHR	GO-control_IFNG	0.0748008	1	ns
158	CTLA4	Healthy-YY1 shRNA_TSHR	GO-YY1 shRNA_IFNG	0.0646731	1	ns
159	CTLA4	Healthy-YY1 shRNA_TSHR	GO-YY1_IFNG	0.055539	1	ns
160	CTLA4	Healthy-YY1 shRNA_TSHR	GO-control_TNFA+TSHR	0.0614496	1	ns
161	CTLA4	Healthy-YY1 shRNA_TSHR	GO-YY1 shRNA_TNFA+TSHR	0.0616784	1	ns
162	CTLA4	Healthy-YY1 shRNA_TSHR	GO-YY1_TNFA+TSHR	0.0519324	1	ns
163	CTLA4	Healthy-YY1 shRNA_TSHR	GO-control_IFNG+TSHR	0.0602315	1	ns
164	CTLA4	Healthy-YY1 shRNA_TSHR	GO-YY1 shRNA_IFNG+TSHR	0.066117	1	ns
165	CTLA4	Healthy-YY1 shRNA_TSHR	GO-YY1_IFNG+TSHR	0.0498581	1	*
166	CTLA4	Healthy-YY1_TSHR	Healthy-control_TNFA	0.0222571	1	*
167	CTLA4	Healthy-YY1_TSHR	Healthy-YY1 shRNA_TNFA	0.0661823	1	ns
168	CTLA4	Healthy-YY1_TSHR	Healthy-YY1_TNFA	0.0884696	1	ns
169	CTLA4	Healthy-YY1_TSHR	Healthy-control_IFNG	0.0136009	1	*
170	CTLA4	Healthy-YY1_TSHR	Healthy-YY1 shRNA_IFNG	0.0465592	1	*
171	CTLA4	Healthy-YY1_TSHR	Healthy-YY1_IFNG	0.498423	1	ns
172	CTLA4	Healthy-YY1_TSHR	Healthy-control_TNFA+TSHR	0.0674484	1	ns
173	CTLA4	Healthy-YY1_TSHR	Healthy-YY1 shRNA_TNFA+TSHR	0.0144898	1	*
174	CTLA4	Healthy-YY1_TSHR	Healthy-YY1_TNFA+TSHR	0.0569317	1	ns
175	CTLA4	Healthy-YY1_TSHR	Healthy-control_IFNG+TSHR	0.0436744	1	*
176	CTLA4	Healthy-YY1_TSHR	Healthy-YY1 shRNA_IFNG+TSHR	0.00812539	1	**
177	CTLA4	Healthy-YY1_TSHR	Healthy-YY1_IFNG+TSHR	0.169622	1	ns
178	CTLA4	Healthy-YY1_TSHR	GO-control_vehicle	0.549409	1	ns
179	CTLA4	Healthy-YY1_TSHR	GO-YY1 shRNA_vehicle	0.42315	1	ns
180	CTLA4	Healthy-YY1_TSHR	GO-YY1_vehicle	0.519256	1	ns
181	CTLA4	Healthy-YY1_TSHR	GO-control_TSHR	0.276173	1	ns
182	CTLA4	Healthy-YY1_TSHR	GO-YY1 shRNA_TSHR	0.960159	1	ns
183	CTLA4	Healthy-YY1_TSHR	GO-YY1_TSHR	0.0905001	1	ns
184	CTLA4	Healthy-YY1_TSHR	GO-control_TNFA	0.644389	1	ns
185	CTLA4	Healthy-YY1_TSHR	GO-YY1 shRNA_TNFA	0.948216	1	ns
186	CTLA4	Healthy-YY1_TSHR	GO-YY1_TNFA	0.0794989	1	ns
187	CTLA4	Healthy-YY1_TSHR	GO-control_IFNG	0.156266	1	ns
188	CTLA4	Healthy-YY1_TSHR	GO-YY1 shRNA_IFNG	0.822018	1	ns
189	CTLA4	Healthy-YY1_TSHR	GO-YY1_IFNG	0.0615327	1	ns
190	CTLA4	Healthy-YY1_TSHR	GO-control_TNFA+TSHR	0.28159	1	ns
191	CTLA4	Healthy-YY1_TSHR	GO-YY1 shRNA_TNFA+TSHR	0.294043	1	ns
192	CTLA4	Healthy-YY1_TSHR	GO-YY1_TNFA+TSHR	0.0266687	1	*
193	CTLA4	Healthy-YY1_TSHR	GO-control_IFNG+TSHR	0.775907	1	ns
194	CTLA4	Healthy-YY1_TSHR	GO-YY1 shRNA_IFNG+TSHR	0.571117	1	ns
195	CTLA4	Healthy-YY1_TSHR	GO-YY1_IFNG+TSHR	0.0280721	1	*
196	CTLA4	Healthy-control_TNFA	Healthy-YY1 shRNA_TNFA	0.656091	1	ns
197	CTLA4	Healthy-control_TNFA	Healthy-YY1_TNFA	0.0202289	1	*
198	CTLA4	Healthy-control_TNFA	Healthy-control_IFNG	0.601998	1	ns
199	CTLA4	Healthy-control_TNFA	Healthy-YY1 shRNA_IFNG	0.400613	1	ns
200	CTLA4	Healthy-control_TNFA	Healthy-YY1_IFNG	0.0203444	1	*
201	CTLA4	Healthy-control_TNFA	Healthy-control_TNFA+TSHR	0.409141	1	ns
202	CTLA4	Healthy-control_TNFA	Healthy-YY1 shRNA_TNFA+TSHR	0.258375	1	ns
203	CTLA4	Healthy-control_TNFA	Healthy-YY1_TNFA+TSHR	0.0208025	1	*
204	CTLA4	Healthy-control_TNFA	Healthy-control_IFNG+TSHR	0.407454	1	ns
205	CTLA4	Healthy-control_TNFA	Healthy-YY1 shRNA_IFNG+TSHR	0.170399	1	ns
206	CTLA4	Healthy-control_TNFA	Healthy-YY1_IFNG+TSHR	0.0204968	1	*
207	CTLA4	Healthy-control_TNFA	GO-control_vehicle	0.021602	1	*
208	CTLA4	Healthy-control_TNFA	GO-YY1 shRNA_vehicle	0.0209921	1	*
209	CTLA4	Healthy-control_TNFA	GO-YY1_vehicle	0.0211982	1	*
210	CTLA4	Healthy-control_TNFA	GO-control_TSHR	0.0220954	1	*
211	CTLA4	Healthy-control_TNFA	GO-YY1 shRNA_TSHR	0.0201431	1	*
212	CTLA4	Healthy-control_TNFA	GO-YY1_TSHR	0.0204993	1	*
213	CTLA4	Healthy-control_TNFA	GO-control_TNFA	0.0231236	1	*
214	CTLA4	Healthy-control_TNFA	GO-YY1 shRNA_TNFA	0.0216737	1	*
215	CTLA4	Healthy-control_TNFA	GO-YY1_TNFA	0.0203245	1	*
216	CTLA4	Healthy-control_TNFA	GO-control_IFNG	0.0244897	1	*
217	CTLA4	Healthy-control_TNFA	GO-YY1 shRNA_IFNG	0.0216917	1	*
218	CTLA4	Healthy-control_TNFA	GO-YY1_IFNG	0.0208666	1	*
219	CTLA4	Healthy-control_TNFA	GO-control_TNFA+TSHR	0.0221132	1	*
220	CTLA4	Healthy-control_TNFA	GO-YY1 shRNA_TNFA+TSHR	0.0221848	1	*
221	CTLA4	Healthy-control_TNFA	GO-YY1_TNFA+TSHR	0.0201063	1	*
222	CTLA4	Healthy-control_TNFA	GO-control_IFNG+TSHR	0.0206289	1	*
223	CTLA4	Healthy-control_TNFA	GO-YY1 shRNA_IFNG+TSHR	0.02125	1	*
224	CTLA4	Healthy-control_TNFA	GO-YY1_IFNG+TSHR	0.0197488	1	*
225	CTLA4	Healthy-YY1 shRNA_TNFA	Healthy-YY1_TNFA	0.0599132	1	ns
226	CTLA4	Healthy-YY1 shRNA_TNFA	Healthy-control_IFNG	0.919809	1	ns
227	CTLA4	Healthy-YY1 shRNA_TNFA	Healthy-YY1 shRNA_IFNG	0.291344	1	ns
228	CTLA4	Healthy-YY1 shRNA_TNFA	Healthy-YY1_IFNG	0.0626768	1	ns
229	CTLA4	Healthy-YY1 shRNA_TNFA	Healthy-control_TNFA+TSHR	0.308022	1	ns
230	CTLA4	Healthy-YY1 shRNA_TNFA	Healthy-YY1 shRNA_TNFA+TSHR	0.21412	1	ns
231	CTLA4	Healthy-YY1 shRNA_TNFA	Healthy-YY1_TNFA+TSHR	0.059924	1	ns
232	CTLA4	Healthy-YY1 shRNA_TNFA	Healthy-control_IFNG+TSHR	0.295004	1	ns
233	CTLA4	Healthy-YY1 shRNA_TNFA	Healthy-YY1 shRNA_IFNG+TSHR	0.172434	1	ns
234	CTLA4	Healthy-YY1 shRNA_TNFA	Healthy-YY1_IFNG+TSHR	0.0611079	1	ns
235	CTLA4	Healthy-YY1 shRNA_TNFA	GO-control_vehicle	0.0642443	1	ns
236	CTLA4	Healthy-YY1 shRNA_TNFA	GO-YY1 shRNA_vehicle	0.0631007	1	ns
237	CTLA4	Healthy-YY1 shRNA_TNFA	GO-YY1_vehicle	0.0637035	1	ns
238	CTLA4	Healthy-YY1 shRNA_TNFA	GO-control_TSHR	0.0637629	1	ns
239	CTLA4	Healthy-YY1 shRNA_TNFA	GO-YY1 shRNA_TSHR	0.0644849	1	ns
240	CTLA4	Healthy-YY1 shRNA_TNFA	GO-YY1_TSHR	0.0603712	1	ns
241	CTLA4	Healthy-YY1 shRNA_TNFA	GO-control_TNFA	0.0677601	1	ns
242	CTLA4	Healthy-YY1 shRNA_TNFA	GO-YY1 shRNA_TNFA	0.0659683	1	ns
243	CTLA4	Healthy-YY1 shRNA_TNFA	GO-YY1_TNFA	0.0599483	1	ns
244	CTLA4	Healthy-YY1 shRNA_TNFA	GO-control_IFNG	0.0713397	1	ns
245	CTLA4	Healthy-YY1 shRNA_TNFA	GO-YY1 shRNA_IFNG	0.0664813	1	ns
246	CTLA4	Healthy-YY1 shRNA_TNFA	GO-YY1_IFNG	0.0602339	1	ns
247	CTLA4	Healthy-YY1 shRNA_TNFA	GO-control_TNFA+TSHR	0.0638077	1	ns
248	CTLA4	Healthy-YY1 shRNA_TNFA	GO-YY1 shRNA_TNFA+TSHR	0.0639192	1	ns
249	CTLA4	Healthy-YY1 shRNA_TNFA	GO-YY1_TNFA+TSHR	0.0579019	1	ns
250	CTLA4	Healthy-YY1 shRNA_TNFA	GO-control_IFNG+TSHR	0.0641034	1	ns
251	CTLA4	Healthy-YY1 shRNA_TNFA	GO-YY1 shRNA_IFNG+TSHR	0.0676863	1	ns
252	CTLA4	Healthy-YY1 shRNA_TNFA	GO-YY1_IFNG+TSHR	0.0563962	1	ns
253	CTLA4	Healthy-YY1_TNFA	Healthy-control_IFNG	0.0121347	1	*
254	CTLA4	Healthy-YY1_TNFA	Healthy-YY1 shRNA_IFNG	0.0435366	1	*
255	CTLA4	Healthy-YY1_TNFA	Healthy-YY1_IFNG	0.381701	1	ns
256	CTLA4	Healthy-YY1_TNFA	Healthy-control_TNFA+TSHR	0.0634541	1	ns
257	CTLA4	Healthy-YY1_TNFA	Healthy-YY1 shRNA_TNFA+TSHR	0.0134284	1	*
258	CTLA4	Healthy-YY1_TNFA	Healthy-YY1_TNFA+TSHR	0.82113	1	ns
259	CTLA4	Healthy-YY1_TNFA	Healthy-control_IFNG+TSHR	0.0407844	1	*
260	CTLA4	Healthy-YY1_TNFA	Healthy-YY1 shRNA_IFNG+TSHR	0.00751036	1	**
261	CTLA4	Healthy-YY1_TNFA	Healthy-YY1_IFNG+TSHR	0.666872	1	ns
262	CTLA4	Healthy-YY1_TNFA	GO-control_vehicle	0.192691	1	ns
263	CTLA4	Healthy-YY1_TNFA	GO-YY1 shRNA_vehicle	0.318955	1	ns
264	CTLA4	Healthy-YY1_TNFA	GO-YY1_vehicle	0.253675	1	ns
265	CTLA4	Healthy-YY1_TNFA	GO-control_TSHR	0.228314	1	ns
266	CTLA4	Healthy-YY1_TNFA	GO-YY1 shRNA_TSHR	0.247016	1	ns
267	CTLA4	Healthy-YY1_TNFA	GO-YY1_TSHR	0.897624	1	ns
268	CTLA4	Healthy-YY1_TNFA	GO-control_TNFA	0.0448819	1	*
269	CTLA4	Healthy-YY1_TNFA	GO-YY1 shRNA_TNFA	0.125421	1	ns
270	CTLA4	Healthy-YY1_TNFA	GO-YY1_TNFA	0.987923	1	ns
271	CTLA4	Healthy-YY1_TNFA	GO-control_IFNG	0.0276297	1	*
272	CTLA4	Healthy-YY1_TNFA	GO-YY1 shRNA_IFNG	0.114613	1	ns
273	CTLA4	Healthy-YY1_TNFA	GO-YY1_IFNG	0.944377	1	ns
274	CTLA4	Healthy-YY1_TNFA	GO-control_TNFA+TSHR	0.224638	1	ns
275	CTLA4	Healthy-YY1_TNFA	GO-YY1 shRNA_TNFA+TSHR	0.221178	1	ns
276	CTLA4	Healthy-YY1_TNFA	GO-YY1_TNFA+TSHR	0.307492	1	ns
277	CTLA4	Healthy-YY1_TNFA	GO-control_IFNG+TSHR	0.252354	1	ns
278	CTLA4	Healthy-YY1_TNFA	GO-YY1 shRNA_IFNG+TSHR	0.116702	1	ns
279	CTLA4	Healthy-YY1_TNFA	GO-YY1_IFNG+TSHR	0.145054	1	ns
280	CTLA4	Healthy-control_IFNG	Healthy-YY1 shRNA_IFNG	0.278596	1	ns
281	CTLA4	Healthy-control_IFNG	Healthy-YY1_IFNG	0.0115556	1	*
282	CTLA4	Healthy-control_IFNG	Healthy-control_TNFA+TSHR	0.312381	1	ns
283	CTLA4	Healthy-control_IFNG	Healthy-YY1 shRNA_TNFA+TSHR	0.117116	1	ns
284	CTLA4	Healthy-control_IFNG	Healthy-YY1_TNFA+TSHR	0.0130907	1	*
285	CTLA4	Healthy-control_IFNG	Healthy-control_IFNG+TSHR	0.277259	1	ns
286	CTLA4	Healthy-control_IFNG	Healthy-YY1 shRNA_IFNG+TSHR	0.0577967	1	ns
287	CTLA4	Healthy-control_IFNG	Healthy-YY1_IFNG+TSHR	0.012219	1	*
288	CTLA4	Healthy-control_IFNG	GO-control_vehicle	0.0130971	1	*
289	CTLA4	Healthy-control_IFNG	GO-YY1 shRNA_vehicle	0.0124428	1	*
290	CTLA4	Healthy-control_IFNG	GO-YY1_vehicle	0.012601	1	*
291	CTLA4	Healthy-control_IFNG	GO-control_TSHR	0.0140793	1	*
292	CTLA4	Healthy-control_IFNG	GO-YY1 shRNA_TSHR	0.0108344	1	*
293	CTLA4	Healthy-control_IFNG	GO-YY1_TSHR	0.0124401	1	*
294	CTLA4	Healthy-control_IFNG	GO-control_TNFA	0.0145755	1	*
295	CTLA4	Healthy-control_IFNG	GO-YY1 shRNA_TNFA	0.0127255	1	*
296	CTLA4	Healthy-control_IFNG	GO-YY1_TNFA	0.0122801	1	*
297	CTLA4	Healthy-control_IFNG	GO-control_IFNG	0.0158039	1	*
298	CTLA4	Healthy-control_IFNG	GO-YY1 shRNA_IFNG	0.0126163	1	*
299	CTLA4	Healthy-control_IFNG	GO-YY1_IFNG	0.0131004	1	*
300	CTLA4	Healthy-control_IFNG	GO-control_TNFA+TSHR	0.0140956	1	*
301	CTLA4	Healthy-control_IFNG	GO-YY1 shRNA_TNFA+TSHR	0.0141841	1	*
302	CTLA4	Healthy-control_IFNG	GO-YY1_TNFA+TSHR	0.0125512	1	*
303	CTLA4	Healthy-control_IFNG	GO-control_IFNG+TSHR	0.0116199	1	*
304	CTLA4	Healthy-control_IFNG	GO-YY1 shRNA_IFNG+TSHR	0.0116678	1	*
305	CTLA4	Healthy-control_IFNG	GO-YY1_IFNG+TSHR	0.0124293	1	*
306	CTLA4	Healthy-YY1 shRNA_IFNG	Healthy-YY1_IFNG	0.0448244	1	*
307	CTLA4	Healthy-YY1 shRNA_IFNG	Healthy-control_TNFA+TSHR	0.880215	1	ns
308	CTLA4	Healthy-YY1 shRNA_IFNG	Healthy-YY1 shRNA_TNFA+TSHR	0.925556	1	ns
309	CTLA4	Healthy-YY1 shRNA_IFNG	Healthy-YY1_TNFA+TSHR	0.0435772	1	*
310	CTLA4	Healthy-YY1 shRNA_IFNG	Healthy-control_IFNG+TSHR	0.966293	1	ns
311	CTLA4	Healthy-YY1 shRNA_IFNG	Healthy-YY1 shRNA_IFNG+TSHR	0.981984	1	ns
312	CTLA4	Healthy-YY1 shRNA_IFNG	Healthy-YY1_IFNG+TSHR	0.0441149	1	*
313	CTLA4	Healthy-YY1 shRNA_IFNG	GO-control_vehicle	0.045637	1	*
314	CTLA4	Healthy-YY1 shRNA_IFNG	GO-YY1 shRNA_vehicle	0.0450699	1	*
315	CTLA4	Healthy-YY1 shRNA_IFNG	GO-YY1_vehicle	0.0453602	1	*
316	CTLA4	Healthy-YY1 shRNA_IFNG	GO-control_TSHR	0.0454536	1	*
317	CTLA4	Healthy-YY1 shRNA_IFNG	GO-YY1 shRNA_TSHR	0.0456135	1	*
318	CTLA4	Healthy-YY1 shRNA_IFNG	GO-YY1_TSHR	0.0437702	1	*
319	CTLA4	Healthy-YY1 shRNA_IFNG	GO-control_TNFA	0.0473291	1	*
320	CTLA4	Healthy-YY1 shRNA_IFNG	GO-YY1 shRNA_TNFA	0.0464143	1	*
321	CTLA4	Healthy-YY1 shRNA_IFNG	GO-YY1_TNFA	0.0435594	1	*
322	CTLA4	Healthy-YY1 shRNA_IFNG	GO-control_IFNG	0.0490007	1	*
323	CTLA4	Healthy-YY1 shRNA_IFNG	GO-YY1 shRNA_IFNG	0.0466419	1	*
324	CTLA4	Healthy-YY1 shRNA_IFNG	GO-YY1_IFNG	0.0437283	1	*
325	CTLA4	Healthy-YY1 shRNA_IFNG	GO-control_TNFA+TSHR	0.0454753	1	*
326	CTLA4	Healthy-YY1 shRNA_IFNG	GO-YY1 shRNA_TNFA+TSHR	0.0455314	1	*
327	CTLA4	Healthy-YY1 shRNA_IFNG	GO-YY1_TNFA+TSHR	0.0425668	1	*
328	CTLA4	Healthy-YY1 shRNA_IFNG	GO-control_IFNG+TSHR	0.0454915	1	*
329	CTLA4	Healthy-YY1 shRNA_IFNG	GO-YY1 shRNA_IFNG+TSHR	0.04712	1	*
330	CTLA4	Healthy-YY1 shRNA_IFNG	GO-YY1_IFNG+TSHR	0.041812	1	*
331	CTLA4	Healthy-YY1_IFNG	Healthy-control_TNFA+TSHR	0.0654244	1	ns
332	CTLA4	Healthy-YY1_IFNG	Healthy-YY1 shRNA_TNFA+TSHR	0.013286	1	*
333	CTLA4	Healthy-YY1_IFNG	Healthy-YY1_TNFA+TSHR	0.297749	1	ns
334	CTLA4	Healthy-YY1_IFNG	Healthy-control_IFNG+TSHR	0.0419679	1	*
335	CTLA4	Healthy-YY1_IFNG	Healthy-YY1 shRNA_IFNG+TSHR	0.00707039	1	**
336	CTLA4	Healthy-YY1_IFNG	Healthy-YY1_IFNG+TSHR	0.583999	1	ns
337	CTLA4	Healthy-YY1_IFNG	GO-control_vehicle	0.823527	1	ns
338	CTLA4	Healthy-YY1_IFNG	GO-YY1 shRNA_vehicle	0.990457	1	ns
339	CTLA4	Healthy-YY1_IFNG	GO-YY1_vehicle	0.894741	1	ns
340	CTLA4	Healthy-YY1_IFNG	GO-control_TSHR	0.960238	1	ns
341	CTLA4	Healthy-YY1_IFNG	GO-YY1 shRNA_TSHR	0.635348	1	ns
342	CTLA4	Healthy-YY1_IFNG	GO-YY1_TSHR	0.418187	1	ns
343	CTLA4	Healthy-YY1_IFNG	GO-control_TNFA	0.327997	1	ns
344	CTLA4	Healthy-YY1_IFNG	GO-YY1 shRNA_TNFA	0.504501	1	ns
345	CTLA4	Healthy-YY1_IFNG	GO-YY1_TNFA	0.370137	1	ns
346	CTLA4	Healthy-YY1_IFNG	GO-control_IFNG	0.143733	1	ns
347	CTLA4	Healthy-YY1_IFNG	GO-YY1 shRNA_IFNG	0.438569	1	ns
348	CTLA4	Healthy-YY1_IFNG	GO-YY1_IFNG	0.333652	1	ns
349	CTLA4	Healthy-YY1_IFNG	GO-control_TNFA+TSHR	0.970071	1	ns
350	CTLA4	Healthy-YY1_IFNG	GO-YY1 shRNA_TNFA+TSHR	0.989102	1	ns
351	CTLA4	Healthy-YY1_IFNG	GO-YY1_TNFA+TSHR	0.157488	1	ns
352	CTLA4	Healthy-YY1_IFNG	GO-control_IFNG+TSHR	0.739302	1	ns
353	CTLA4	Healthy-YY1_IFNG	GO-YY1 shRNA_IFNG+TSHR	0.324439	1	ns
354	CTLA4	Healthy-YY1_IFNG	GO-YY1_IFNG+TSHR	0.108053	1	ns
355	CTLA4	Healthy-control_TNFA+TSHR	Healthy-YY1 shRNA_TNFA+TSHR	0.806512	1	ns
356	CTLA4	Healthy-control_TNFA+TSHR	Healthy-YY1_TNFA+TSHR	0.0633197	1	ns
357	CTLA4	Healthy-control_TNFA+TSHR	Healthy-control_IFNG+TSHR	0.850096	1	ns
358	CTLA4	Healthy-control_TNFA+TSHR	Healthy-YY1 shRNA_IFNG+TSHR	0.875411	1	ns
359	CTLA4	Healthy-control_TNFA+TSHR	Healthy-YY1_IFNG+TSHR	0.0642613	1	ns
360	CTLA4	Healthy-control_TNFA+TSHR	GO-control_vehicle	0.0662433	1	ns
361	CTLA4	Healthy-control_TNFA+TSHR	GO-YY1 shRNA_vehicle	0.0655744	1	ns
362	CTLA4	Healthy-control_TNFA+TSHR	GO-YY1_vehicle	0.0659537	1	ns
363	CTLA4	Healthy-control_TNFA+TSHR	GO-control_TSHR	0.065793	1	ns
364	CTLA4	Healthy-control_TNFA+TSHR	GO-YY1 shRNA_TSHR	0.0667394	1	ns
365	CTLA4	Healthy-control_TNFA+TSHR	GO-YY1_TSHR	0.0637234	1	ns
366	CTLA4	Healthy-control_TNFA+TSHR	GO-control_TNFA	0.0683474	1	ns
367	CTLA4	Healthy-control_TNFA+TSHR	GO-YY1 shRNA_TNFA	0.067426	1	ns
368	CTLA4	Healthy-control_TNFA+TSHR	GO-YY1_TNFA	0.0634561	1	ns
369	CTLA4	Healthy-control_TNFA+TSHR	GO-control_IFNG	0.0704733	1	ns
370	CTLA4	Healthy-control_TNFA+TSHR	GO-YY1 shRNA_IFNG	0.0677738	1	ns
371	CTLA4	Healthy-control_TNFA+TSHR	GO-YY1_IFNG	0.0635324	1	ns
372	CTLA4	Healthy-control_TNFA+TSHR	GO-control_TNFA+TSHR	0.0658207	1	ns
373	CTLA4	Healthy-control_TNFA+TSHR	GO-YY1 shRNA_TNFA+TSHR	0.0658837	1	ns
374	CTLA4	Healthy-control_TNFA+TSHR	GO-YY1_TNFA+TSHR	0.0619861	1	ns
375	CTLA4	Healthy-control_TNFA+TSHR	GO-control_IFNG+TSHR	0.0663639	1	ns
376	CTLA4	Healthy-control_TNFA+TSHR	GO-YY1 shRNA_IFNG+TSHR	0.0686825	1	ns
377	CTLA4	Healthy-control_TNFA+TSHR	GO-YY1_IFNG+TSHR	0.0609335	1	ns
378	CTLA4	Healthy-YY1 shRNA_TNFA+TSHR	Healthy-YY1_TNFA+TSHR	0.0138798	1	*
379	CTLA4	Healthy-YY1 shRNA_TNFA+TSHR	Healthy-control_IFNG+TSHR	0.96432	1	ns
380	CTLA4	Healthy-YY1 shRNA_TNFA+TSHR	Healthy-YY1 shRNA_IFNG+TSHR	0.84662	1	ns
381	CTLA4	Healthy-YY1 shRNA_TNFA+TSHR	Healthy-YY1_IFNG+TSHR	0.0135392	1	*
382	CTLA4	Healthy-YY1 shRNA_TNFA+TSHR	GO-control_vehicle	0.0141424	1	*
383	CTLA4	Healthy-YY1 shRNA_TNFA+TSHR	GO-YY1 shRNA_vehicle	0.0137604	1	*
384	CTLA4	Healthy-YY1 shRNA_TNFA+TSHR	GO-YY1_vehicle	0.0138711	1	*
385	CTLA4	Healthy-YY1 shRNA_TNFA+TSHR	GO-control_TSHR	0.0145714	1	*
386	CTLA4	Healthy-YY1 shRNA_TNFA+TSHR	GO-YY1 shRNA_TSHR	0.0129725	1	*
387	CTLA4	Healthy-YY1 shRNA_TNFA+TSHR	GO-YY1_TSHR	0.0136032	1	*
388	CTLA4	Healthy-YY1 shRNA_TNFA+TSHR	GO-control_TNFA	0.015032	1	*
389	CTLA4	Healthy-YY1 shRNA_TNFA+TSHR	GO-YY1 shRNA_TNFA	0.0140501	1	*
390	CTLA4	Healthy-YY1 shRNA_TNFA+TSHR	GO-YY1_TNFA	0.0135009	1	*
391	CTLA4	Healthy-YY1 shRNA_TNFA+TSHR	GO-control_IFNG	0.0157851	1	*
392	CTLA4	Healthy-YY1 shRNA_TNFA+TSHR	GO-YY1 shRNA_IFNG	0.0140197	1	*
393	CTLA4	Healthy-YY1 shRNA_TNFA+TSHR	GO-YY1_IFNG	0.0139042	1	*
394	CTLA4	Healthy-YY1 shRNA_TNFA+TSHR	GO-control_TNFA+TSHR	0.0145815	1	*
395	CTLA4	Healthy-YY1 shRNA_TNFA+TSHR	GO-YY1 shRNA_TNFA+TSHR	0.0146282	1	*
396	CTLA4	Healthy-YY1 shRNA_TNFA+TSHR	GO-YY1_TNFA+TSHR	0.0134993	1	*
397	CTLA4	Healthy-YY1 shRNA_TNFA+TSHR	GO-control_IFNG+TSHR	0.0133885	1	*
398	CTLA4	Healthy-YY1 shRNA_TNFA+TSHR	GO-YY1 shRNA_IFNG+TSHR	0.0135674	1	*
399	CTLA4	Healthy-YY1 shRNA_TNFA+TSHR	GO-YY1_IFNG+TSHR	0.0133412	1	*
400	CTLA4	Healthy-YY1_TNFA+TSHR	Healthy-control_IFNG+TSHR	0.040857	1	*
401	CTLA4	Healthy-YY1_TNFA+TSHR	Healthy-YY1 shRNA_IFNG+TSHR	0.00805976	1	**
402	CTLA4	Healthy-YY1_TNFA+TSHR	Healthy-YY1_IFNG+TSHR	0.478459	1	ns
403	CTLA4	Healthy-YY1_TNFA+TSHR	GO-control_vehicle	0.117115	1	ns
404	CTLA4	Healthy-YY1_TNFA+TSHR	GO-YY1 shRNA_vehicle	0.219627	1	ns
405	CTLA4	Healthy-YY1_TNFA+TSHR	GO-YY1_vehicle	0.175226	1	ns
406	CTLA4	Healthy-YY1_TNFA+TSHR	GO-control_TSHR	0.0171468	1	*
407	CTLA4	Healthy-YY1_TNFA+TSHR	GO-YY1 shRNA_TSHR	0.216029	1	ns
408	CTLA4	Healthy-YY1_TNFA+TSHR	GO-YY1_TSHR	0.678004	1	ns
409	CTLA4	Healthy-YY1_TNFA+TSHR	GO-control_TNFA	0.0100294	1	*
410	CTLA4	Healthy-YY1_TNFA+TSHR	GO-YY1 shRNA_TNFA	0.105284	1	ns
411	CTLA4	Healthy-YY1_TNFA+TSHR	GO-YY1_TNFA	0.825038	1	ns
412	CTLA4	Healthy-YY1_TNFA+TSHR	GO-control_IFNG	0.000473663	0.29	***
413	CTLA4	Healthy-YY1_TNFA+TSHR	GO-YY1 shRNA_IFNG	0.102054	1	ns
414	CTLA4	Healthy-YY1_TNFA+TSHR	GO-YY1_IFNG	0.767641	1	ns
415	CTLA4	Healthy-YY1_TNFA+TSHR	GO-control_TNFA+TSHR	0.0170127	1	*
416	CTLA4	Healthy-YY1_TNFA+TSHR	GO-YY1 shRNA_TNFA+TSHR	0.0327346	1	*
417	CTLA4	Healthy-YY1_TNFA+TSHR	GO-YY1_TNFA+TSHR	0.1405	1	ns
418	CTLA4	Healthy-YY1_TNFA+TSHR	GO-control_IFNG+TSHR	0.207742	1	ns
419	CTLA4	Healthy-YY1_TNFA+TSHR	GO-YY1 shRNA_IFNG+TSHR	0.114734	1	ns
420	CTLA4	Healthy-YY1_TNFA+TSHR	GO-YY1_IFNG+TSHR	0.0229955	1	*
421	CTLA4	Healthy-control_IFNG+TSHR	Healthy-YY1 shRNA_IFNG+TSHR	0.937824	1	ns
422	CTLA4	Healthy-control_IFNG+TSHR	Healthy-YY1_IFNG+TSHR	0.0413298	1	*
423	CTLA4	Healthy-control_IFNG+TSHR	GO-control_vehicle	0.0427903	1	*
424	CTLA4	Healthy-control_IFNG+TSHR	GO-YY1 shRNA_vehicle	0.0422337	1	*
425	CTLA4	Healthy-control_IFNG+TSHR	GO-YY1_vehicle	0.0425121	1	*
426	CTLA4	Healthy-control_IFNG+TSHR	GO-control_TSHR	0.0426524	1	*
427	CTLA4	Healthy-control_IFNG+TSHR	GO-YY1 shRNA_TSHR	0.042674	1	*
428	CTLA4	Healthy-control_IFNG+TSHR	GO-YY1_TSHR	0.0410148	1	*
429	CTLA4	Healthy-control_IFNG+TSHR	GO-control_TNFA	0.0444317	1	*
430	CTLA4	Healthy-control_IFNG+TSHR	GO-YY1 shRNA_TNFA	0.0435055	1	*
431	CTLA4	Healthy-control_IFNG+TSHR	GO-YY1_TNFA	0.0408113	1	*
432	CTLA4	Healthy-control_IFNG+TSHR	GO-control_IFNG	0.0460446	1	*
433	CTLA4	Healthy-control_IFNG+TSHR	GO-YY1 shRNA_IFNG	0.0437147	1	*
434	CTLA4	Healthy-control_IFNG+TSHR	GO-YY1_IFNG	0.040999	1	*
435	CTLA4	Healthy-control_IFNG+TSHR	GO-control_TNFA+TSHR	0.0426734	1	*
436	CTLA4	Healthy-control_IFNG+TSHR	GO-YY1 shRNA_TNFA+TSHR	0.042729	1	*
437	CTLA4	Healthy-control_IFNG+TSHR	GO-YY1_TNFA+TSHR	0.0398902	1	*
438	CTLA4	Healthy-control_IFNG+TSHR	GO-control_IFNG+TSHR	0.0425954	1	*
439	CTLA4	Healthy-control_IFNG+TSHR	GO-YY1 shRNA_IFNG+TSHR	0.0441222	1	*
440	CTLA4	Healthy-control_IFNG+TSHR	GO-YY1_IFNG+TSHR	0.0391781	1	*
441	CTLA4	Healthy-YY1 shRNA_IFNG+TSHR	Healthy-YY1_IFNG+TSHR	0.00751705	1	**
442	CTLA4	Healthy-YY1 shRNA_IFNG+TSHR	GO-control_vehicle	0.00790982	1	**
443	CTLA4	Healthy-YY1 shRNA_IFNG+TSHR	GO-YY1 shRNA_vehicle	0.00757443	1	**
444	CTLA4	Healthy-YY1 shRNA_IFNG+TSHR	GO-YY1_vehicle	0.00764382	1	**
445	CTLA4	Healthy-YY1 shRNA_IFNG+TSHR	GO-control_TSHR	0.00848595	1	**
446	CTLA4	Healthy-YY1 shRNA_IFNG+TSHR	GO-YY1 shRNA_TSHR	0.00656868	1	**
447	CTLA4	Healthy-YY1 shRNA_IFNG+TSHR	GO-YY1_TSHR	0.00767119	1	**
448	CTLA4	Healthy-YY1 shRNA_IFNG+TSHR	GO-control_TNFA	0.00861745	1	**
449	CTLA4	Healthy-YY1 shRNA_IFNG+TSHR	GO-YY1 shRNA_TNFA	0.00762982	1	**
450	CTLA4	Healthy-YY1 shRNA_IFNG+TSHR	GO-YY1_TNFA	0.00759343	1	**
451	CTLA4	Healthy-YY1 shRNA_IFNG+TSHR	GO-control_IFNG	0.00916453	1	**
452	CTLA4	Healthy-YY1 shRNA_IFNG+TSHR	GO-YY1 shRNA_IFNG	0.00754631	1	**
453	CTLA4	Healthy-YY1 shRNA_IFNG+TSHR	GO-YY1_IFNG	0.00805473	1	**
454	CTLA4	Healthy-YY1 shRNA_IFNG+TSHR	GO-control_TNFA+TSHR	0.00849356	1	**
455	CTLA4	Healthy-YY1 shRNA_IFNG+TSHR	GO-YY1 shRNA_TNFA+TSHR	0.00853938	1	**
456	CTLA4	Healthy-YY1 shRNA_IFNG+TSHR	GO-YY1_TNFA+TSHR	0.00781904	1	**
457	CTLA4	Healthy-YY1 shRNA_IFNG+TSHR	GO-control_IFNG+TSHR	0.00705388	1	**
458	CTLA4	Healthy-YY1 shRNA_IFNG+TSHR	GO-YY1 shRNA_IFNG+TSHR	0.00693887	1	**
459	CTLA4	Healthy-YY1 shRNA_IFNG+TSHR	GO-YY1_IFNG+TSHR	0.00779794	1	**
460	CTLA4	Healthy-YY1_IFNG+TSHR	GO-control_vehicle	0.358529	1	ns
461	CTLA4	Healthy-YY1_IFNG+TSHR	GO-YY1 shRNA_vehicle	0.537844	1	ns
462	CTLA4	Healthy-YY1_IFNG+TSHR	GO-YY1_vehicle	0.438683	1	ns
463	CTLA4	Healthy-YY1_IFNG+TSHR	GO-control_TSHR	0.449466	1	ns
464	CTLA4	Healthy-YY1_IFNG+TSHR	GO-YY1 shRNA_TSHR	0.354214	1	ns
465	CTLA4	Healthy-YY1_IFNG+TSHR	GO-YY1_TSHR	0.741154	1	ns
466	CTLA4	Healthy-YY1_IFNG+TSHR	GO-control_TNFA	0.089918	1	ns
467	CTLA4	Healthy-YY1_IFNG+TSHR	GO-YY1 shRNA_TNFA	0.209765	1	ns
468	CTLA4	Healthy-YY1_IFNG+TSHR	GO-YY1_TNFA	0.647692	1	ns
469	CTLA4	Healthy-YY1_IFNG+TSHR	GO-control_IFNG	0.0453062	1	*
470	CTLA4	Healthy-YY1_IFNG+TSHR	GO-YY1 shRNA_IFNG	0.185234	1	ns
471	CTLA4	Healthy-YY1_IFNG+TSHR	GO-YY1_IFNG	0.563788	1	ns
472	CTLA4	Healthy-YY1_IFNG+TSHR	GO-control_TNFA+TSHR	0.44138	1	ns
473	CTLA4	Healthy-YY1_IFNG+TSHR	GO-YY1 shRNA_TNFA+TSHR	0.425402	1	ns
474	CTLA4	Healthy-YY1_IFNG+TSHR	GO-YY1_TNFA+TSHR	0.188963	1	ns
475	CTLA4	Healthy-YY1_IFNG+TSHR	GO-control_IFNG+TSHR	0.387835	1	ns
476	CTLA4	Healthy-YY1_IFNG+TSHR	GO-YY1 shRNA_IFNG+TSHR	0.165119	1	ns
477	CTLA4	Healthy-YY1_IFNG+TSHR	GO-YY1_IFNG+TSHR	0.107323	1	ns
478	CTLA4	GO-control_vehicle	GO-YY1 shRNA_vehicle	0.783622	1	ns
479	CTLA4	GO-control_vehicle	GO-YY1_vehicle	0.920559	1	ns
480	CTLA4	GO-control_vehicle	GO-control_TSHR	0.662106	1	ns
481	CTLA4	GO-control_vehicle	GO-YY1 shRNA_TSHR	0.731401	1	ns
482	CTLA4	GO-control_vehicle	GO-YY1_TSHR	0.206554	1	ns
483	CTLA4	GO-control_vehicle	GO-control_TNFA	0.28807	1	ns
484	CTLA4	GO-control_vehicle	GO-YY1 shRNA_TNFA	0.570801	1	ns
485	CTLA4	GO-control_vehicle	GO-YY1_TNFA	0.177728	1	ns
486	CTLA4	GO-control_vehicle	GO-control_IFNG	0.0864001	1	ns
487	CTLA4	GO-control_vehicle	GO-YY1 shRNA_IFNG	0.4882	1	ns
488	CTLA4	GO-control_vehicle	GO-YY1_IFNG	0.133685	1	ns
489	CTLA4	GO-control_vehicle	GO-control_TNFA+TSHR	0.674074	1	ns
490	CTLA4	GO-control_vehicle	GO-YY1 shRNA_TNFA+TSHR	0.695094	1	ns
491	CTLA4	GO-control_vehicle	GO-YY1_TNFA+TSHR	0.0513191	1	ns
492	CTLA4	GO-control_vehicle	GO-control_IFNG+TSHR	0.865228	1	ns
493	CTLA4	GO-control_vehicle	GO-YY1 shRNA_IFNG+TSHR	0.360215	1	ns
494	CTLA4	GO-control_vehicle	GO-YY1_IFNG+TSHR	0.0430752	1	*
495	CTLA4	GO-YY1 shRNA_vehicle	GO-YY1_vehicle	0.868985	1	ns
496	CTLA4	GO-YY1 shRNA_vehicle	GO-control_TSHR	0.964387	1	ns
497	CTLA4	GO-YY1 shRNA_vehicle	GO-YY1 shRNA_TSHR	0.60608	1	ns
498	CTLA4	GO-YY1 shRNA_vehicle	GO-YY1_TSHR	0.350439	1	ns
499	CTLA4	GO-YY1 shRNA_vehicle	GO-control_TNFA	0.239581	1	ns
500	CTLA4	GO-YY1 shRNA_vehicle	GO-YY1 shRNA_TNFA	0.449199	1	ns
501	CTLA4	GO-YY1 shRNA_vehicle	GO-YY1_TNFA	0.303387	1	ns
502	CTLA4	GO-YY1 shRNA_vehicle	GO-control_IFNG	0.0921804	1	ns
503	CTLA4	GO-YY1 shRNA_vehicle	GO-YY1 shRNA_IFNG	0.386639	1	ns
504	CTLA4	GO-YY1 shRNA_vehicle	GO-YY1_IFNG	0.252215	1	ns
505	CTLA4	GO-YY1 shRNA_vehicle	GO-control_TNFA+TSHR	0.976751	1	ns
506	CTLA4	GO-YY1 shRNA_vehicle	GO-YY1 shRNA_TNFA+TSHR	0.999221	1	ns
507	CTLA4	GO-YY1 shRNA_vehicle	GO-YY1_TNFA+TSHR	0.101517	1	ns
508	CTLA4	GO-YY1 shRNA_vehicle	GO-control_IFNG+TSHR	0.707411	1	ns
509	CTLA4	GO-YY1 shRNA_vehicle	GO-YY1 shRNA_IFNG+TSHR	0.293972	1	ns
510	CTLA4	GO-YY1 shRNA_vehicle	GO-YY1_IFNG+TSHR	0.0718848	1	ns
511	CTLA4	GO-YY1_vehicle	GO-control_TSHR	0.793688	1	ns
512	CTLA4	GO-YY1_vehicle	GO-YY1 shRNA_TSHR	0.689195	1	ns
513	CTLA4	GO-YY1_vehicle	GO-YY1_TSHR	0.277031	1	ns
514	CTLA4	GO-YY1_vehicle	GO-control_TNFA	0.29852	1	ns
515	CTLA4	GO-YY1_vehicle	GO-YY1 shRNA_TNFA	0.536318	1	ns
516	CTLA4	GO-YY1_vehicle	GO-YY1_TNFA	0.239831	1	ns
517	CTLA4	GO-YY1_vehicle	GO-control_IFNG	0.106384	1	ns
518	CTLA4	GO-YY1_vehicle	GO-YY1 shRNA_IFNG	0.46095	1	ns
519	CTLA4	GO-YY1_vehicle	GO-YY1_IFNG	0.19927	1	ns
520	CTLA4	GO-YY1_vehicle	GO-control_TNFA+TSHR	0.805317	1	ns
521	CTLA4	GO-YY1_vehicle	GO-YY1 shRNA_TNFA+TSHR	0.82676	1	ns
522	CTLA4	GO-YY1_vehicle	GO-YY1_TNFA+TSHR	0.0829335	1	ns
523	CTLA4	GO-YY1_vehicle	GO-control_IFNG+TSHR	0.810268	1	ns
524	CTLA4	GO-YY1_vehicle	GO-YY1 shRNA_IFNG+TSHR	0.341167	1	ns
525	CTLA4	GO-YY1_vehicle	GO-YY1_IFNG+TSHR	0.0621717	1	ns
526	CTLA4	GO-control_TSHR	GO-YY1 shRNA_TSHR	0.555566	1	ns
527	CTLA4	GO-control_TSHR	GO-YY1_TSHR	0.230524	1	ns
528	CTLA4	GO-control_TSHR	GO-control_TNFA	0.0729871	1	ns
529	CTLA4	GO-control_TSHR	GO-YY1 shRNA_TNFA	0.36083	1	ns
530	CTLA4	GO-control_TSHR	GO-YY1_TNFA	0.201869	1	ns
531	CTLA4	GO-control_TSHR	GO-control_IFNG	0.000948169	0.58	***
532	CTLA4	GO-control_TSHR	GO-YY1 shRNA_IFNG	0.316734	1	ns
533	CTLA4	GO-control_TSHR	GO-YY1_IFNG	0.0369047	1	*
534	CTLA4	GO-control_TSHR	GO-control_TNFA+TSHR	0.952411	1	ns
535	CTLA4	GO-control_TSHR	GO-YY1 shRNA_TNFA+TSHR	0.82106	1	ns
536	CTLA4	GO-control_TSHR	GO-YY1_TNFA+TSHR	0.00968563	1	**
537	CTLA4	GO-control_TSHR	GO-control_IFNG+TSHR	0.641638	1	ns
538	CTLA4	GO-control_TSHR	GO-YY1 shRNA_IFNG+TSHR	0.268715	1	ns
539	CTLA4	GO-control_TSHR	GO-YY1_IFNG+TSHR	0.000540324	0.33	***
540	CTLA4	GO-YY1 shRNA_TSHR	GO-YY1_TSHR	0.267811	1	ns
541	CTLA4	GO-YY1 shRNA_TSHR	GO-control_TNFA	0.751205	1	ns
542	CTLA4	GO-YY1 shRNA_TSHR	GO-YY1 shRNA_TNFA	0.925939	1	ns
543	CTLA4	GO-YY1 shRNA_TSHR	GO-YY1_TNFA	0.242251	1	ns
544	CTLA4	GO-YY1 shRNA_TSHR	GO-control_IFNG	0.360759	1	ns
545	CTLA4	GO-YY1 shRNA_TSHR	GO-YY1 shRNA_IFNG	0.83368	1	ns
546	CTLA4	GO-YY1 shRNA_TSHR	GO-YY1_IFNG	0.233831	1	ns
547	CTLA4	GO-YY1 shRNA_TSHR	GO-control_TNFA+TSHR	0.561221	1	ns
548	CTLA4	GO-YY1 shRNA_TSHR	GO-YY1 shRNA_TNFA+TSHR	0.571634	1	ns
549	CTLA4	GO-YY1 shRNA_TSHR	GO-YY1_TNFA+TSHR	0.134989	1	ns
550	CTLA4	GO-YY1 shRNA_TSHR	GO-control_IFNG+TSHR	0.861161	1	ns
551	CTLA4	GO-YY1 shRNA_TSHR	GO-YY1 shRNA_IFNG+TSHR	0.616394	1	ns
552	CTLA4	GO-YY1 shRNA_TSHR	GO-YY1_IFNG+TSHR	0.102196	1	ns
553	CTLA4	GO-YY1_TSHR	GO-control_TNFA	0.0388039	1	*
554	CTLA4	GO-YY1_TSHR	GO-YY1 shRNA_TNFA	0.13562	1	ns
555	CTLA4	GO-YY1_TSHR	GO-YY1_TNFA	0.881133	1	ns
556	CTLA4	GO-YY1_TSHR	GO-control_IFNG	0.0223908	1	*
557	CTLA4	GO-YY1_TSHR	GO-YY1 shRNA_IFNG	0.124297	1	ns
558	CTLA4	GO-YY1_TSHR	GO-YY1_IFNG	0.806961	1	ns
559	CTLA4	GO-YY1_TSHR	GO-control_TNFA+TSHR	0.226316	1	ns
560	CTLA4	GO-YY1_TSHR	GO-YY1 shRNA_TNFA+TSHR	0.222497	1	ns
561	CTLA4	GO-YY1_TSHR	GO-YY1_TNFA+TSHR	0.222322	1	ns
562	CTLA4	GO-YY1_TSHR	GO-control_IFNG+TSHR	0.275316	1	ns
563	CTLA4	GO-YY1_TSHR	GO-YY1 shRNA_IFNG+TSHR	0.12706	1	ns
564	CTLA4	GO-YY1_TSHR	GO-YY1_IFNG+TSHR	0.106198	1	ns
565	CTLA4	GO-control_TNFA	GO-YY1 shRNA_TNFA	0.768249	1	ns
566	CTLA4	GO-control_TNFA	GO-YY1_TNFA	0.0365256	1	*
567	CTLA4	GO-control_TNFA	GO-control_IFNG	0.128957	1	ns
568	CTLA4	GO-control_TNFA	GO-YY1 shRNA_IFNG	0.916913	1	ns
569	CTLA4	GO-control_TNFA	GO-YY1_IFNG	0.0106436	1	*
570	CTLA4	GO-control_TNFA	GO-control_TNFA+TSHR	0.0754271	1	ns
571	CTLA4	GO-control_TNFA	GO-YY1 shRNA_TNFA+TSHR	0.0919917	1	ns
572	CTLA4	GO-control_TNFA	GO-YY1_TNFA+TSHR	0.00396854	1	**
573	CTLA4	GO-control_TNFA	GO-control_IFNG+TSHR	0.550806	1	ns
574	CTLA4	GO-control_TNFA	GO-YY1 shRNA_IFNG+TSHR	0.740156	1	ns
575	CTLA4	GO-control_TNFA	GO-YY1_IFNG+TSHR	0.00868268	1	**
576	CTLA4	GO-YY1 shRNA_TNFA	GO-YY1_TNFA	0.11953	1	ns
577	CTLA4	GO-YY1 shRNA_TNFA	GO-control_IFNG	0.270099	1	ns
578	CTLA4	GO-YY1 shRNA_TNFA	GO-YY1 shRNA_IFNG	0.884054	1	ns
579	CTLA4	GO-YY1 shRNA_TNFA	GO-YY1_IFNG	0.113991	1	ns
580	CTLA4	GO-YY1 shRNA_TNFA	GO-control_TNFA+TSHR	0.36608	1	ns
581	CTLA4	GO-YY1 shRNA_TNFA	GO-YY1 shRNA_TNFA+TSHR	0.376482	1	ns
582	CTLA4	GO-YY1 shRNA_TNFA	GO-YY1_TNFA+TSHR	0.0583733	1	ns
583	CTLA4	GO-YY1 shRNA_TNFA	GO-control_IFNG+TSHR	0.755831	1	ns
584	CTLA4	GO-YY1 shRNA_TNFA	GO-YY1 shRNA_IFNG+TSHR	0.62693	1	ns
585	CTLA4	GO-YY1 shRNA_TNFA	GO-YY1_IFNG+TSHR	0.0496171	1	*
586	CTLA4	GO-YY1_TNFA	GO-control_IFNG	0.0226762	1	*
587	CTLA4	GO-YY1_TNFA	GO-YY1 shRNA_IFNG	0.110212	1	ns
588	CTLA4	GO-YY1_TNFA	GO-YY1_IFNG	0.956487	1	ns
589	CTLA4	GO-YY1_TNFA	GO-control_TNFA+TSHR	0.198575	1	ns
590	CTLA4	GO-YY1_TNFA	GO-YY1 shRNA_TNFA+TSHR	0.196901	1	ns
591	CTLA4	GO-YY1_TNFA	GO-YY1_TNFA+TSHR	0.288461	1	ns
592	CTLA4	GO-YY1_TNFA	GO-control_IFNG+TSHR	0.2449	1	ns
593	CTLA4	GO-YY1_TNFA	GO-YY1 shRNA_IFNG+TSHR	0.115282	1	ns
594	CTLA4	GO-YY1_TNFA	GO-YY1_IFNG+TSHR	0.131202	1	ns
595	CTLA4	GO-control_IFNG	GO-YY1 shRNA_IFNG	0.35305	1	ns
596	CTLA4	GO-control_IFNG	GO-YY1_IFNG	0.00114218	0.69	**
597	CTLA4	GO-control_IFNG	GO-control_TNFA+TSHR	0.000993258	0.6	***
598	CTLA4	GO-control_IFNG	GO-YY1 shRNA_TNFA+TSHR	0.00703266	1	**
599	CTLA4	GO-control_IFNG	GO-YY1_TNFA+TSHR	0.000671397	0.41	***
600	CTLA4	GO-control_IFNG	GO-control_IFNG+TSHR	0.231232	1	ns
601	CTLA4	GO-control_IFNG	GO-YY1 shRNA_IFNG+TSHR	0.706118	1	ns
602	CTLA4	GO-control_IFNG	GO-YY1_IFNG+TSHR	0.000300839	0.19	***
603	CTLA4	GO-YY1 shRNA_IFNG	GO-YY1_IFNG	0.109555	1	ns
604	CTLA4	GO-YY1 shRNA_IFNG	GO-control_TNFA+TSHR	0.321037	1	ns
605	CTLA4	GO-YY1 shRNA_IFNG	GO-YY1 shRNA_TNFA+TSHR	0.330083	1	ns
606	CTLA4	GO-YY1 shRNA_IFNG	GO-YY1_TNFA+TSHR	0.0591322	1	ns
607	CTLA4	GO-YY1 shRNA_IFNG	GO-control_IFNG+TSHR	0.665168	1	ns
608	CTLA4	GO-YY1 shRNA_IFNG	GO-YY1 shRNA_IFNG+TSHR	0.719216	1	ns
609	CTLA4	GO-YY1 shRNA_IFNG	GO-YY1_IFNG+TSHR	0.0504978	1	ns
610	CTLA4	GO-YY1_IFNG	GO-control_TNFA+TSHR	0.0364802	1	*
611	CTLA4	GO-YY1_IFNG	GO-YY1 shRNA_TNFA+TSHR	0.0526992	1	ns
612	CTLA4	GO-YY1_IFNG	GO-YY1_TNFA+TSHR	0.114009	1	ns
613	CTLA4	GO-YY1_IFNG	GO-control_IFNG+TSHR	0.228425	1	ns
614	CTLA4	GO-YY1_IFNG	GO-YY1 shRNA_IFNG+TSHR	0.121398	1	ns
615	CTLA4	GO-YY1_IFNG	GO-YY1_IFNG+TSHR	0.0290624	1	*
616	CTLA4	GO-control_TNFA+TSHR	GO-YY1 shRNA_TNFA+TSHR	0.875539	1	ns
617	CTLA4	GO-control_TNFA+TSHR	GO-YY1_TNFA+TSHR	0.00996594	1	**
618	CTLA4	GO-control_TNFA+TSHR	GO-control_IFNG+TSHR	0.649199	1	ns
619	CTLA4	GO-control_TNFA+TSHR	GO-YY1 shRNA_IFNG+TSHR	0.271466	1	ns
620	CTLA4	GO-control_TNFA+TSHR	GO-YY1_IFNG+TSHR	0.000409728	0.25	***
621	CTLA4	GO-YY1 shRNA_TNFA+TSHR	GO-YY1_TNFA+TSHR	0.0206991	1	*
622	CTLA4	GO-YY1 shRNA_TNFA+TSHR	GO-control_IFNG+TSHR	0.662974	1	ns
623	CTLA4	GO-YY1 shRNA_TNFA+TSHR	GO-YY1 shRNA_IFNG+TSHR	0.27763	1	ns
624	CTLA4	GO-YY1 shRNA_TNFA+TSHR	GO-YY1_IFNG+TSHR	0.000735784	0.45	***
625	CTLA4	GO-YY1_TNFA+TSHR	GO-control_IFNG+TSHR	0.118707	1	ns
626	CTLA4	GO-YY1_TNFA+TSHR	GO-YY1 shRNA_IFNG+TSHR	0.075621	1	ns
627	CTLA4	GO-YY1_TNFA+TSHR	GO-YY1_IFNG+TSHR	0.169574	1	ns
628	CTLA4	GO-control_IFNG+TSHR	GO-YY1 shRNA_IFNG+TSHR	0.479996	1	ns
629	CTLA4	GO-control_IFNG+TSHR	GO-YY1_IFNG+TSHR	0.0881792	1	ns
630	CTLA4	GO-YY1 shRNA_IFNG+TSHR	GO-YY1_IFNG+TSHR	0.0632507	1	ns

## Sheet: pvalue of KLRC1
	.y.	group1	group2	p	p.adj	p.signif
1	TGFb	Healthy-control_vehicle	Healthy-YY1 shRNA_vehicle	0.188539	1	ns
2	TGFb	Healthy-control_vehicle	Healthy-YY1_vehicle	0.00838143	1	**
3	TGFb	Healthy-control_vehicle	Healthy-control_TSHR	0.197341	1	ns
4	TGFb	Healthy-control_vehicle	Healthy-YY1 shRNA_TSHR	0.0324765	1	*
5	TGFb	Healthy-control_vehicle	Healthy-YY1_TSHR	0.0183804	1	*
6	TGFb	Healthy-control_vehicle	Healthy-control_TNFA	0.0400835	1	*
7	TGFb	Healthy-control_vehicle	Healthy-YY1 shRNA_TNFA	0.800814	1	ns
8	TGFb	Healthy-control_vehicle	Healthy-YY1_TNFA	0.00476595	1	**
9	TGFb	Healthy-control_vehicle	Healthy-control_IFNG	0.496375	1	ns
10	TGFb	Healthy-control_vehicle	Healthy-YY1 shRNA_IFNG	0.500744	1	ns
11	TGFb	Healthy-control_vehicle	Healthy-YY1_IFNG	0.00838411	1	**
12	TGFb	Healthy-control_vehicle	Healthy-control_TNFA+TSHR	0.971317	1	ns
13	TGFb	Healthy-control_vehicle	Healthy-YY1 shRNA_TNFA+TSHR	0.778829	1	ns
14	TGFb	Healthy-control_vehicle	Healthy-YY1_TNFA+TSHR	0.012	1	*
15	TGFb	Healthy-control_vehicle	Healthy-control_IFNG+TSHR	0.658485	1	ns
16	TGFb	Healthy-control_vehicle	Healthy-YY1 shRNA_IFNG+TSHR	0.17246	1	ns
17	TGFb	Healthy-control_vehicle	Healthy-YY1_IFNG+TSHR	0.00742184	1	**
18	TGFb	Healthy-control_vehicle	GO-control_vehicle	0.017667	1	*
19	TGFb	Healthy-control_vehicle	GO-YY1 shRNA_vehicle	0.0120348	1	*
20	TGFb	Healthy-control_vehicle	GO-YY1_vehicle	0.00813644	1	**
21	TGFb	Healthy-control_vehicle	GO-control_TSHR	0.0203917	1	*
22	TGFb	Healthy-control_vehicle	GO-YY1 shRNA_TSHR	0.00750524	1	**
23	TGFb	Healthy-control_vehicle	GO-YY1_TSHR	0.0118491	1	*
24	TGFb	Healthy-control_vehicle	GO-control_TNFA	0.0123061	1	*
25	TGFb	Healthy-control_vehicle	GO-YY1 shRNA_TNFA	0.00710608	1	**
26	TGFb	Healthy-control_vehicle	GO-YY1_TNFA	0.00828831	1	**
27	TGFb	Healthy-control_vehicle	GO-control_IFNG	0.0263215	1	*
28	TGFb	Healthy-control_vehicle	GO-YY1 shRNA_IFNG	0.00946875	1	**
29	TGFb	Healthy-control_vehicle	GO-YY1_IFNG	0.00609864	1	**
30	TGFb	Healthy-control_vehicle	GO-control_TNFA+TSHR	0.0114912	1	*
31	TGFb	Healthy-control_vehicle	GO-YY1 shRNA_TNFA+TSHR	0.0169955	1	*
32	TGFb	Healthy-control_vehicle	GO-YY1_TNFA+TSHR	0.0118369	1	*
33	TGFb	Healthy-control_vehicle	GO-control_IFNG+TSHR	0.00755448	1	**
34	TGFb	Healthy-control_vehicle	GO-YY1 shRNA_IFNG+TSHR	0.0140587	1	*
35	TGFb	Healthy-control_vehicle	GO-YY1_IFNG+TSHR	0.0115587	1	*
36	TGFb	Healthy-YY1 shRNA_vehicle	Healthy-YY1_vehicle	0.00931886	1	**
37	TGFb	Healthy-YY1 shRNA_vehicle	Healthy-control_TSHR	0.693432	1	ns
38	TGFb	Healthy-YY1 shRNA_vehicle	Healthy-YY1 shRNA_TSHR	0.0411155	1	*
39	TGFb	Healthy-YY1 shRNA_vehicle	Healthy-YY1_TSHR	0.0148113	1	*
40	TGFb	Healthy-YY1 shRNA_vehicle	Healthy-control_TNFA	0.00391157	1	**
41	TGFb	Healthy-YY1 shRNA_vehicle	Healthy-YY1 shRNA_TNFA	0.436625	1	ns
42	TGFb	Healthy-YY1 shRNA_vehicle	Healthy-YY1_TNFA	0.00351197	1	**
43	TGFb	Healthy-YY1 shRNA_vehicle	Healthy-control_IFNG	0.192096	1	ns
44	TGFb	Healthy-YY1 shRNA_vehicle	Healthy-YY1 shRNA_IFNG	0.47238	1	ns
45	TGFb	Healthy-YY1 shRNA_vehicle	Healthy-YY1_IFNG	0.0043704	1	**
46	TGFb	Healthy-YY1 shRNA_vehicle	Healthy-control_TNFA+TSHR	0.468261	1	ns
47	TGFb	Healthy-YY1 shRNA_vehicle	Healthy-YY1 shRNA_TNFA+TSHR	0.405768	1	ns
48	TGFb	Healthy-YY1 shRNA_vehicle	Healthy-YY1_TNFA+TSHR	0.00813002	1	**
49	TGFb	Healthy-YY1 shRNA_vehicle	Healthy-control_IFNG+TSHR	0.258733	1	ns
50	TGFb	Healthy-YY1 shRNA_vehicle	Healthy-YY1 shRNA_IFNG+TSHR	0.0659877	1	ns
51	TGFb	Healthy-YY1 shRNA_vehicle	Healthy-YY1_IFNG+TSHR	0.00351468	1	**
52	TGFb	Healthy-YY1 shRNA_vehicle	GO-control_vehicle	0.0148095	1	*
53	TGFb	Healthy-YY1 shRNA_vehicle	GO-YY1 shRNA_vehicle	0.00741104	1	**
54	TGFb	Healthy-YY1 shRNA_vehicle	GO-YY1_vehicle	0.00703545	1	**
55	TGFb	Healthy-YY1 shRNA_vehicle	GO-control_TSHR	0.0192219	1	*
56	TGFb	Healthy-YY1 shRNA_vehicle	GO-YY1 shRNA_TSHR	0.00650137	1	**
57	TGFb	Healthy-YY1 shRNA_vehicle	GO-YY1_TSHR	0.00775941	1	**
58	TGFb	Healthy-YY1 shRNA_vehicle	GO-control_TNFA	0.00864084	1	**
59	TGFb	Healthy-YY1 shRNA_vehicle	GO-YY1 shRNA_TNFA	0.00507419	1	**
60	TGFb	Healthy-YY1 shRNA_vehicle	GO-YY1_TNFA	0.00416451	1	**
61	TGFb	Healthy-YY1 shRNA_vehicle	GO-control_IFNG	0.0278196	1	*
62	TGFb	Healthy-YY1 shRNA_vehicle	GO-YY1 shRNA_IFNG	0.0148152	1	*
63	TGFb	Healthy-YY1 shRNA_vehicle	GO-YY1_IFNG	0.00287435	1	**
64	TGFb	Healthy-YY1 shRNA_vehicle	GO-control_TNFA+TSHR	0.00700745	1	**
65	TGFb	Healthy-YY1 shRNA_vehicle	GO-YY1 shRNA_TNFA+TSHR	0.0149594	1	*
66	TGFb	Healthy-YY1 shRNA_vehicle	GO-YY1_TNFA+TSHR	0.00872763	1	**
67	TGFb	Healthy-YY1 shRNA_vehicle	GO-control_IFNG+TSHR	0.00940447	1	**
68	TGFb	Healthy-YY1 shRNA_vehicle	GO-YY1 shRNA_IFNG+TSHR	0.0365552	1	*
69	TGFb	Healthy-YY1 shRNA_vehicle	GO-YY1_IFNG+TSHR	0.00890018	1	**
70	TGFb	Healthy-YY1_vehicle	Healthy-control_TSHR	0.0847132	1	ns
71	TGFb	Healthy-YY1_vehicle	Healthy-YY1 shRNA_TSHR	0.0981517	1	ns
72	TGFb	Healthy-YY1_vehicle	Healthy-YY1_TSHR	0.953628	1	ns
73	TGFb	Healthy-YY1_vehicle	Healthy-control_TNFA	0.000574193	0.35	***
74	TGFb	Healthy-YY1_vehicle	Healthy-YY1 shRNA_TNFA	0.122855	1	ns
75	TGFb	Healthy-YY1_vehicle	Healthy-YY1_TNFA	0.222629	1	ns
76	TGFb	Healthy-YY1_vehicle	Healthy-control_IFNG	0.0405598	1	*
77	TGFb	Healthy-YY1_vehicle	Healthy-YY1 shRNA_IFNG	0.012549	1	*
78	TGFb	Healthy-YY1_vehicle	Healthy-YY1_IFNG	0.22236	1	ns
79	TGFb	Healthy-YY1_vehicle	Healthy-control_TNFA+TSHR	0.0942517	1	ns
80	TGFb	Healthy-YY1_vehicle	Healthy-YY1 shRNA_TNFA+TSHR	0.10789	1	ns
81	TGFb	Healthy-YY1_vehicle	Healthy-YY1_TNFA+TSHR	0.105773	1	ns
82	TGFb	Healthy-YY1_vehicle	Healthy-control_IFNG+TSHR	0.0503059	1	ns
83	TGFb	Healthy-YY1_vehicle	Healthy-YY1 shRNA_IFNG+TSHR	0.0155313	1	*
84	TGFb	Healthy-YY1_vehicle	Healthy-YY1_IFNG+TSHR	0.106737	1	ns
85	TGFb	Healthy-YY1_vehicle	GO-control_vehicle	0.455603	1	ns
86	TGFb	Healthy-YY1_vehicle	GO-YY1 shRNA_vehicle	0.440985	1	ns
87	TGFb	Healthy-YY1_vehicle	GO-YY1_vehicle	0.815929	1	ns
88	TGFb	Healthy-YY1_vehicle	GO-control_TSHR	0.609615	1	ns
89	TGFb	Healthy-YY1_vehicle	GO-YY1 shRNA_TSHR	0.713577	1	ns
90	TGFb	Healthy-YY1_vehicle	GO-YY1_TSHR	0.119284	1	ns
91	TGFb	Healthy-YY1_vehicle	GO-control_TNFA	0.984066	1	ns
92	TGFb	Healthy-YY1_vehicle	GO-YY1 shRNA_TNFA	0.505159	1	ns
93	TGFb	Healthy-YY1_vehicle	GO-YY1_TNFA	0.153139	1	ns
94	TGFb	Healthy-YY1_vehicle	GO-control_IFNG	0.178599	1	ns
95	TGFb	Healthy-YY1_vehicle	GO-YY1 shRNA_IFNG	0.769975	1	ns
96	TGFb	Healthy-YY1_vehicle	GO-YY1_IFNG	0.114735	1	ns
97	TGFb	Healthy-YY1_vehicle	GO-control_TNFA+TSHR	0.515136	1	ns
98	TGFb	Healthy-YY1_vehicle	GO-YY1 shRNA_TNFA+TSHR	0.245839	1	ns
99	TGFb	Healthy-YY1_vehicle	GO-YY1_TNFA+TSHR	0.0694238	1	ns
100	TGFb	Healthy-YY1_vehicle	GO-control_IFNG+TSHR	0.890005	1	ns
101	TGFb	Healthy-YY1_vehicle	GO-YY1 shRNA_IFNG+TSHR	0.555744	1	ns
102	TGFb	Healthy-YY1_vehicle	GO-YY1_IFNG+TSHR	0.0560165	1	ns
103	TGFb	Healthy-control_TSHR	Healthy-YY1 shRNA_TSHR	0.259806	1	ns
104	TGFb	Healthy-control_TSHR	Healthy-YY1_TSHR	0.0971168	1	ns
105	TGFb	Healthy-control_TSHR	Healthy-control_TNFA	0.0296032	1	*
106	TGFb	Healthy-control_TSHR	Healthy-YY1 shRNA_TNFA	0.362603	1	ns
107	TGFb	Healthy-control_TSHR	Healthy-YY1_TNFA	0.0430843	1	*
108	TGFb	Healthy-control_TSHR	Healthy-control_IFNG	0.150515	1	ns
109	TGFb	Healthy-control_TSHR	Healthy-YY1 shRNA_IFNG	0.391779	1	ns
110	TGFb	Healthy-control_TSHR	Healthy-YY1_IFNG	0.0540699	1	ns
111	TGFb	Healthy-control_TSHR	Healthy-control_TNFA+TSHR	0.377434	1	ns
112	TGFb	Healthy-control_TSHR	Healthy-YY1 shRNA_TNFA+TSHR	0.333688	1	ns
113	TGFb	Healthy-control_TSHR	Healthy-YY1_TNFA+TSHR	0.0499257	1	*
114	TGFb	Healthy-control_TSHR	Healthy-control_IFNG+TSHR	0.20505	1	ns
115	TGFb	Healthy-control_TSHR	Healthy-YY1 shRNA_IFNG+TSHR	0.0498814	1	*
116	TGFb	Healthy-control_TSHR	Healthy-YY1_IFNG+TSHR	0.0443088	1	*
117	TGFb	Healthy-control_TSHR	GO-control_vehicle	0.0783432	1	ns
118	TGFb	Healthy-control_TSHR	GO-YY1 shRNA_vehicle	0.0704426	1	ns
119	TGFb	Healthy-control_TSHR	GO-YY1_vehicle	0.0762573	1	ns
120	TGFb	Healthy-control_TSHR	GO-control_TSHR	0.0870625	1	ns
121	TGFb	Healthy-control_TSHR	GO-YY1 shRNA_TSHR	0.0706633	1	ns
122	TGFb	Healthy-control_TSHR	GO-YY1_TSHR	0.0514832	1	ns
123	TGFb	Healthy-control_TSHR	GO-control_TNFA	0.092215	1	ns
124	TGFb	Healthy-control_TSHR	GO-YY1 shRNA_TNFA	0.0622262	1	ns
125	TGFb	Healthy-control_TSHR	GO-YY1_TNFA	0.0496673	1	*
126	TGFb	Healthy-control_TSHR	GO-control_IFNG	0.193354	1	ns
127	TGFb	Healthy-control_TSHR	GO-YY1 shRNA_IFNG	0.101193	1	ns
128	TGFb	Healthy-control_TSHR	GO-YY1_IFNG	0.0420255	1	*
129	TGFb	Healthy-control_TSHR	GO-control_TNFA+TSHR	0.0723402	1	ns
130	TGFb	Healthy-control_TSHR	GO-YY1 shRNA_TNFA+TSHR	0.0669119	1	ns
131	TGFb	Healthy-control_TSHR	GO-YY1_TNFA+TSHR	0.0434835	1	*
132	TGFb	Healthy-control_TSHR	GO-control_IFNG+TSHR	0.0774063	1	ns
133	TGFb	Healthy-control_TSHR	GO-YY1 shRNA_IFNG+TSHR	0.139702	1	ns
134	TGFb	Healthy-control_TSHR	GO-YY1_IFNG+TSHR	0.0398154	1	*
135	TGFb	Healthy-YY1 shRNA_TSHR	Healthy-YY1_TSHR	0.012407	1	*
136	TGFb	Healthy-YY1 shRNA_TSHR	Healthy-control_TNFA	7.61e-05	0.047	****
137	TGFb	Healthy-YY1 shRNA_TSHR	Healthy-YY1 shRNA_TNFA	0.196639	1	ns
138	TGFb	Healthy-YY1 shRNA_TSHR	Healthy-YY1_TNFA	0.0232763	1	*
139	TGFb	Healthy-YY1 shRNA_TSHR	Healthy-control_IFNG	0.0775504	1	ns
140	TGFb	Healthy-YY1 shRNA_TSHR	Healthy-YY1 shRNA_IFNG	0.0501431	1	ns
141	TGFb	Healthy-YY1 shRNA_TSHR	Healthy-YY1_IFNG	0.00597535	1	**
142	TGFb	Healthy-YY1 shRNA_TSHR	Healthy-control_TNFA+TSHR	0.170535	1	ns
143	TGFb	Healthy-YY1 shRNA_TSHR	Healthy-YY1 shRNA_TNFA+TSHR	0.176518	1	ns
144	TGFb	Healthy-YY1 shRNA_TSHR	Healthy-YY1_TNFA+TSHR	0.00172657	1	**
145	TGFb	Healthy-YY1 shRNA_TSHR	Healthy-control_IFNG+TSHR	0.0961762	1	ns
146	TGFb	Healthy-YY1 shRNA_TSHR	Healthy-YY1 shRNA_IFNG+TSHR	0.0343475	1	*
147	TGFb	Healthy-YY1 shRNA_TSHR	Healthy-YY1_IFNG+TSHR	0.00281888	1	**
148	TGFb	Healthy-YY1 shRNA_TSHR	GO-control_vehicle	0.00848872	1	**
149	TGFb	Healthy-YY1 shRNA_TSHR	GO-YY1 shRNA_vehicle	0.00648637	1	**
150	TGFb	Healthy-YY1 shRNA_TSHR	GO-YY1_vehicle	0.0592221	1	ns
151	TGFb	Healthy-YY1 shRNA_TSHR	GO-control_TSHR	0.0206587	1	*
152	TGFb	Healthy-YY1 shRNA_TSHR	GO-YY1 shRNA_TSHR	0.0537632	1	ns
153	TGFb	Healthy-YY1 shRNA_TSHR	GO-YY1_TSHR	0.00160443	0.97	**
154	TGFb	Healthy-YY1 shRNA_TSHR	GO-control_TNFA	0.035721	1	*
155	TGFb	Healthy-YY1 shRNA_TSHR	GO-YY1 shRNA_TNFA	0.0319057	1	*
156	TGFb	Healthy-YY1 shRNA_TSHR	GO-YY1_TNFA	0.00352089	1	**
157	TGFb	Healthy-YY1 shRNA_TSHR	GO-control_IFNG	0.352641	1	ns
158	TGFb	Healthy-YY1 shRNA_TSHR	GO-YY1 shRNA_IFNG	0.179305	1	ns
159	TGFb	Healthy-YY1 shRNA_TSHR	GO-YY1_IFNG	0.00549863	1	**
160	TGFb	Healthy-YY1 shRNA_TSHR	GO-control_TNFA+TSHR	0.00957357	1	**
161	TGFb	Healthy-YY1 shRNA_TSHR	GO-YY1 shRNA_TNFA+TSHR	0.0122613	1	*
162	TGFb	Healthy-YY1 shRNA_TSHR	GO-YY1_TNFA+TSHR	0.00285148	1	**
163	TGFb	Healthy-YY1 shRNA_TSHR	GO-control_IFNG+TSHR	0.0973555	1	ns
164	TGFb	Healthy-YY1 shRNA_TSHR	GO-YY1 shRNA_IFNG+TSHR	0.391212	1	ns
165	TGFb	Healthy-YY1 shRNA_TSHR	GO-YY1_IFNG+TSHR	0.00438957	1	**
166	TGFb	Healthy-YY1_TSHR	Healthy-control_TNFA	8.75e-05	0.054	****
167	TGFb	Healthy-YY1_TSHR	Healthy-YY1 shRNA_TNFA	0.126982	1	ns
168	TGFb	Healthy-YY1_TSHR	Healthy-YY1_TNFA	0.172587	1	ns
169	TGFb	Healthy-YY1_TSHR	Healthy-control_IFNG	0.0498016	1	*
170	TGFb	Healthy-YY1_TSHR	Healthy-YY1 shRNA_IFNG	0.0239456	1	*
171	TGFb	Healthy-YY1_TSHR	Healthy-YY1_IFNG	0.0956557	1	ns
172	TGFb	Healthy-YY1_TSHR	Healthy-control_TNFA+TSHR	0.101372	1	ns
173	TGFb	Healthy-YY1_TSHR	Healthy-YY1 shRNA_TNFA+TSHR	0.112929	1	ns
174	TGFb	Healthy-YY1_TSHR	Healthy-YY1_TNFA+TSHR	0.0049346	1	**
175	TGFb	Healthy-YY1_TSHR	Healthy-control_IFNG+TSHR	0.0596398	1	ns
176	TGFb	Healthy-YY1_TSHR	Healthy-YY1 shRNA_IFNG+TSHR	0.0241545	1	*
177	TGFb	Healthy-YY1_TSHR	Healthy-YY1_IFNG+TSHR	0.0324011	1	*
178	TGFb	Healthy-YY1_TSHR	GO-control_vehicle	0.119216	1	ns
179	TGFb	Healthy-YY1_TSHR	GO-YY1 shRNA_vehicle	0.217822	1	ns
180	TGFb	Healthy-YY1_TSHR	GO-YY1_vehicle	0.803275	1	ns
181	TGFb	Healthy-YY1_TSHR	GO-control_TSHR	0.26613	1	ns
182	TGFb	Healthy-YY1_TSHR	GO-YY1 shRNA_TSHR	0.672701	1	ns
183	TGFb	Healthy-YY1_TSHR	GO-YY1_TSHR	0.0070998	1	**
184	TGFb	Healthy-YY1_TSHR	GO-control_TNFA	0.90794	1	ns
185	TGFb	Healthy-YY1_TSHR	GO-YY1 shRNA_TNFA	0.413609	1	ns
186	TGFb	Healthy-YY1_TSHR	GO-YY1_TNFA	0.049261	1	*
187	TGFb	Healthy-YY1_TSHR	GO-control_IFNG	0.0306569	1	*
188	TGFb	Healthy-YY1_TSHR	GO-YY1 shRNA_IFNG	0.685674	1	ns
189	TGFb	Healthy-YY1_TSHR	GO-YY1_IFNG	0.0542922	1	ns
190	TGFb	Healthy-YY1_TSHR	GO-control_TNFA+TSHR	0.321035	1	ns
191	TGFb	Healthy-YY1_TSHR	GO-YY1 shRNA_TNFA+TSHR	0.0463064	1	*
192	TGFb	Healthy-YY1_TSHR	GO-YY1_TNFA+TSHR	0.0034769	1	**
193	TGFb	Healthy-YY1_TSHR	GO-control_IFNG+TSHR	0.905643	1	ns
194	TGFb	Healthy-YY1_TSHR	GO-YY1 shRNA_IFNG+TSHR	0.49175	1	ns
195	TGFb	Healthy-YY1_TSHR	GO-YY1_IFNG+TSHR	0.00586855	1	**
196	TGFb	Healthy-control_TNFA	Healthy-YY1 shRNA_TNFA	0.382537	1	ns
197	TGFb	Healthy-control_TNFA	Healthy-YY1_TNFA	0.000314864	0.19	***
198	TGFb	Healthy-control_TNFA	Healthy-control_IFNG	0.335039	1	ns
199	TGFb	Healthy-control_TNFA	Healthy-YY1 shRNA_IFNG	0.0212115	1	*
200	TGFb	Healthy-control_TNFA	Healthy-YY1_IFNG	3.33e-05	0.021	****
201	TGFb	Healthy-control_TNFA	Healthy-control_TNFA+TSHR	0.220421	1	ns
202	TGFb	Healthy-control_TNFA	Healthy-YY1 shRNA_TNFA+TSHR	0.363342	1	ns
203	TGFb	Healthy-control_TNFA	Healthy-YY1_TNFA+TSHR	0.000109355	0.067	***
204	TGFb	Healthy-control_TNFA	Healthy-control_IFNG+TSHR	0.262093	1	ns
205	TGFb	Healthy-control_TNFA	Healthy-YY1 shRNA_IFNG+TSHR	0.660909	1	ns
206	TGFb	Healthy-control_TNFA	Healthy-YY1_IFNG+TSHR	2.43e-05	0.015	****
207	TGFb	Healthy-control_TNFA	GO-control_vehicle	0.000339756	0.21	***
208	TGFb	Healthy-control_TNFA	GO-YY1 shRNA_vehicle	2.87e-05	0.018	****
209	TGFb	Healthy-control_TNFA	GO-YY1_vehicle	0.000301812	0.19	***
210	TGFb	Healthy-control_TNFA	GO-control_TSHR	0.0011848	0.72	**
211	TGFb	Healthy-control_TNFA	GO-YY1 shRNA_TSHR	0.000330969	0.2	***
212	TGFb	Healthy-control_TNFA	GO-YY1_TSHR	7.3e-05	0.045	****
213	TGFb	Healthy-control_TNFA	GO-control_TNFA	6.07e-05	0.038	****
214	TGFb	Healthy-control_TNFA	GO-YY1 shRNA_TNFA	0.000199139	0.12	***
215	TGFb	Healthy-control_TNFA	GO-YY1_TNFA	2.52e-05	0.016	****
216	TGFb	Healthy-control_TNFA	GO-control_IFNG	6.27e-05	0.039	****
217	TGFb	Healthy-control_TNFA	GO-YY1 shRNA_IFNG	0.00119747	0.72	**
218	TGFb	Healthy-control_TNFA	GO-YY1_IFNG	4.74e-05	0.03	****
219	TGFb	Healthy-control_TNFA	GO-control_TNFA+TSHR	3.17e-05	0.02	****
220	TGFb	Healthy-control_TNFA	GO-YY1 shRNA_TNFA+TSHR	0.00106855	0.65	**
221	TGFb	Healthy-control_TNFA	GO-YY1_TNFA+TSHR	0.000369231	0.23	***
222	TGFb	Healthy-control_TNFA	GO-control_IFNG+TSHR	0.000808479	0.49	***
223	TGFb	Healthy-control_TNFA	GO-YY1 shRNA_IFNG+TSHR	0.00385358	1	**
224	TGFb	Healthy-control_TNFA	GO-YY1_IFNG+TSHR	0.000704724	0.43	***
225	TGFb	Healthy-YY1 shRNA_TNFA	Healthy-YY1_TNFA	0.0915983	1	ns
226	TGFb	Healthy-YY1 shRNA_TNFA	Healthy-control_IFNG	0.829555	1	ns
227	TGFb	Healthy-YY1 shRNA_TNFA	Healthy-YY1 shRNA_IFNG	0.592105	1	ns
228	TGFb	Healthy-YY1 shRNA_TNFA	Healthy-YY1_IFNG	0.0980817	1	ns
229	TGFb	Healthy-YY1 shRNA_TNFA	Healthy-control_TNFA+TSHR	0.846888	1	ns
230	TGFb	Healthy-YY1 shRNA_TNFA	Healthy-YY1 shRNA_TNFA+TSHR	0.991726	1	ns
231	TGFb	Healthy-YY1 shRNA_TNFA	Healthy-YY1_TNFA+TSHR	0.0889488	1	ns
232	TGFb	Healthy-YY1 shRNA_TNFA	Healthy-control_IFNG+TSHR	0.954793	1	ns
233	TGFb	Healthy-YY1 shRNA_TNFA	Healthy-YY1 shRNA_IFNG+TSHR	0.520183	1	ns
234	TGFb	Healthy-YY1 shRNA_TNFA	Healthy-YY1_IFNG+TSHR	0.0882153	1	ns
235	TGFb	Healthy-YY1 shRNA_TNFA	GO-control_vehicle	0.112831	1	ns
236	TGFb	Healthy-YY1 shRNA_TNFA	GO-YY1 shRNA_vehicle	0.110106	1	ns
237	TGFb	Healthy-YY1 shRNA_TNFA	GO-YY1_vehicle	0.117616	1	ns
238	TGFb	Healthy-YY1 shRNA_TNFA	GO-control_TSHR	0.118405	1	ns
239	TGFb	Healthy-YY1 shRNA_TNFA	GO-YY1 shRNA_TSHR	0.113849	1	ns
240	TGFb	Healthy-YY1 shRNA_TNFA	GO-YY1_TSHR	0.0909807	1	ns
241	TGFb	Healthy-YY1 shRNA_TNFA	GO-control_TNFA	0.126656	1	ns
242	TGFb	Healthy-YY1 shRNA_TNFA	GO-YY1 shRNA_TNFA	0.10743	1	ns
243	TGFb	Healthy-YY1 shRNA_TNFA	GO-YY1_TNFA	0.0933403	1	ns
244	TGFb	Healthy-YY1 shRNA_TNFA	GO-control_IFNG	0.174029	1	ns
245	TGFb	Healthy-YY1 shRNA_TNFA	GO-YY1 shRNA_IFNG	0.131104	1	ns
246	TGFb	Healthy-YY1 shRNA_TNFA	GO-YY1_IFNG	0.0876745	1	ns
247	TGFb	Healthy-YY1 shRNA_TNFA	GO-control_TNFA+TSHR	0.112201	1	ns
248	TGFb	Healthy-YY1 shRNA_TNFA	GO-YY1 shRNA_TNFA+TSHR	0.102805	1	ns
249	TGFb	Healthy-YY1 shRNA_TNFA	GO-YY1_TNFA+TSHR	0.0808805	1	ns
250	TGFb	Healthy-YY1 shRNA_TNFA	GO-control_IFNG+TSHR	0.11799	1	ns
251	TGFb	Healthy-YY1 shRNA_TNFA	GO-YY1 shRNA_IFNG+TSHR	0.143386	1	ns
252	TGFb	Healthy-YY1 shRNA_TNFA	GO-YY1_IFNG+TSHR	0.0760824	1	ns
253	TGFb	Healthy-YY1_TNFA	Healthy-control_IFNG	0.0295279	1	*
254	TGFb	Healthy-YY1_TNFA	Healthy-YY1 shRNA_IFNG	0.00638411	1	**
255	TGFb	Healthy-YY1_TNFA	Healthy-YY1_IFNG	0.847325	1	ns
256	TGFb	Healthy-YY1_TNFA	Healthy-control_TNFA+TSHR	0.0663636	1	ns
257	TGFb	Healthy-YY1_TNFA	Healthy-YY1 shRNA_TNFA+TSHR	0.0798877	1	ns
258	TGFb	Healthy-YY1_TNFA	Healthy-YY1_TNFA+TSHR	0.558266	1	ns
259	TGFb	Healthy-YY1_TNFA	Healthy-control_IFNG+TSHR	0.035937	1	*
260	TGFb	Healthy-YY1_TNFA	Healthy-YY1 shRNA_IFNG+TSHR	0.0116941	1	*
261	TGFb	Healthy-YY1_TNFA	Healthy-YY1_IFNG+TSHR	0.644709	1	ns
262	TGFb	Healthy-YY1_TNFA	GO-control_vehicle	0.378434	1	ns
263	TGFb	Healthy-YY1_TNFA	GO-YY1 shRNA_vehicle	0.423034	1	ns
264	TGFb	Healthy-YY1_TNFA	GO-YY1_vehicle	0.275815	1	ns
265	TGFb	Healthy-YY1_TNFA	GO-control_TSHR	0.28223	1	ns
266	TGFb	Healthy-YY1_TNFA	GO-YY1 shRNA_TSHR	0.334283	1	ns
267	TGFb	Healthy-YY1_TNFA	GO-YY1_TSHR	0.669002	1	ns
268	TGFb	Healthy-YY1_TNFA	GO-control_TNFA	0.166393	1	ns
269	TGFb	Healthy-YY1_TNFA	GO-YY1 shRNA_TNFA	0.468597	1	ns
270	TGFb	Healthy-YY1_TNFA	GO-YY1_TNFA	0.898932	1	ns
271	TGFb	Healthy-YY1_TNFA	GO-control_IFNG	0.0358025	1	*
272	TGFb	Healthy-YY1_TNFA	GO-YY1 shRNA_IFNG	0.172089	1	ns
273	TGFb	Healthy-YY1_TNFA	GO-YY1_IFNG	0.678931	1	ns
274	TGFb	Healthy-YY1_TNFA	GO-control_TNFA+TSHR	0.368855	1	ns
275	TGFb	Healthy-YY1_TNFA	GO-YY1 shRNA_TNFA+TSHR	0.73206	1	ns
276	TGFb	Healthy-YY1_TNFA	GO-YY1_TNFA+TSHR	0.26116	1	ns
277	TGFb	Healthy-YY1_TNFA	GO-control_IFNG+TSHR	0.283465	1	ns
278	TGFb	Healthy-YY1_TNFA	GO-YY1 shRNA_IFNG+TSHR	0.151955	1	ns
279	TGFb	Healthy-YY1_TNFA	GO-YY1_IFNG+TSHR	0.170713	1	ns
280	TGFb	Healthy-control_IFNG	Healthy-YY1 shRNA_IFNG	0.30159	1	ns
281	TGFb	Healthy-control_IFNG	Healthy-YY1_IFNG	0.035666	1	*
282	TGFb	Healthy-control_IFNG	Healthy-control_TNFA+TSHR	0.627091	1	ns
283	TGFb	Healthy-control_IFNG	Healthy-YY1 shRNA_TNFA+TSHR	0.831198	1	ns
284	TGFb	Healthy-control_IFNG	Healthy-YY1_TNFA+TSHR	0.0349657	1	*
285	TGFb	Healthy-control_IFNG	Healthy-control_IFNG+TSHR	0.839045	1	ns
286	TGFb	Healthy-control_IFNG	Healthy-YY1 shRNA_IFNG+TSHR	0.560693	1	ns
287	TGFb	Healthy-control_IFNG	Healthy-YY1_IFNG+TSHR	0.0321846	1	*
288	TGFb	Healthy-control_IFNG	GO-control_vehicle	0.0449413	1	*
289	TGFb	Healthy-control_IFNG	GO-YY1 shRNA_vehicle	0.0415452	1	*
290	TGFb	Healthy-control_IFNG	GO-YY1_vehicle	0.0397881	1	*
291	TGFb	Healthy-control_IFNG	GO-control_TSHR	0.0477287	1	*
292	TGFb	Healthy-control_IFNG	GO-YY1 shRNA_TSHR	0.0381116	1	*
293	TGFb	Healthy-control_IFNG	GO-YY1_TSHR	0.0355508	1	*
294	TGFb	Healthy-control_IFNG	GO-control_TNFA	0.0464032	1	*
295	TGFb	Healthy-control_IFNG	GO-YY1 shRNA_TNFA	0.0364904	1	*
296	TGFb	Healthy-control_IFNG	GO-YY1_TNFA	0.0342745	1	*
297	TGFb	Healthy-control_IFNG	GO-control_IFNG	0.0679465	1	ns
298	TGFb	Healthy-control_IFNG	GO-YY1 shRNA_IFNG	0.0420875	1	*
299	TGFb	Healthy-control_IFNG	GO-YY1_IFNG	0.0308574	1	*
300	TGFb	Healthy-control_IFNG	GO-control_TNFA+TSHR	0.0418293	1	*
301	TGFb	Healthy-control_IFNG	GO-YY1 shRNA_TNFA+TSHR	0.0413895	1	*
302	TGFb	Healthy-control_IFNG	GO-YY1_TNFA+TSHR	0.0322787	1	*
303	TGFb	Healthy-control_IFNG	GO-control_IFNG+TSHR	0.037863	1	*
304	TGFb	Healthy-control_IFNG	GO-YY1 shRNA_IFNG+TSHR	0.0436779	1	*
305	TGFb	Healthy-control_IFNG	GO-YY1_IFNG+TSHR	0.0305918	1	*
306	TGFb	Healthy-YY1 shRNA_IFNG	Healthy-YY1_IFNG	0.0105373	1	*
307	TGFb	Healthy-YY1 shRNA_IFNG	Healthy-control_TNFA+TSHR	0.686873	1	ns
308	TGFb	Healthy-YY1 shRNA_IFNG	Healthy-YY1 shRNA_TNFA+TSHR	0.562556	1	ns
309	TGFb	Healthy-YY1 shRNA_IFNG	Healthy-YY1_TNFA+TSHR	0.0143977	1	*
310	TGFb	Healthy-YY1 shRNA_IFNG	Healthy-control_IFNG+TSHR	0.410746	1	ns
311	TGFb	Healthy-YY1 shRNA_IFNG	Healthy-YY1 shRNA_IFNG+TSHR	0.0985573	1	ns
312	TGFb	Healthy-YY1 shRNA_IFNG	Healthy-YY1_IFNG+TSHR	0.00904476	1	**
313	TGFb	Healthy-YY1 shRNA_IFNG	GO-control_vehicle	0.0222051	1	*
314	TGFb	Healthy-YY1 shRNA_IFNG	GO-YY1 shRNA_vehicle	0.0153517	1	*
315	TGFb	Healthy-YY1 shRNA_IFNG	GO-YY1_vehicle	0.0116071	1	*
316	TGFb	Healthy-YY1 shRNA_IFNG	GO-control_TSHR	0.0258189	1	*
317	TGFb	Healthy-YY1 shRNA_IFNG	GO-YY1 shRNA_TSHR	0.0106595	1	*
318	TGFb	Healthy-YY1 shRNA_IFNG	GO-YY1_TSHR	0.0142882	1	*
319	TGFb	Healthy-YY1 shRNA_IFNG	GO-control_TNFA	0.0167899	1	*
320	TGFb	Healthy-YY1 shRNA_IFNG	GO-YY1 shRNA_TNFA	0.0096966	1	**
321	TGFb	Healthy-YY1 shRNA_IFNG	GO-YY1_TNFA	0.0102255	1	*
322	TGFb	Healthy-YY1 shRNA_IFNG	GO-control_IFNG	0.0386435	1	*
323	TGFb	Healthy-YY1 shRNA_IFNG	GO-YY1 shRNA_IFNG	0.0151698	1	*
324	TGFb	Healthy-YY1 shRNA_IFNG	GO-YY1_IFNG	0.00754395	1	**
325	TGFb	Healthy-YY1 shRNA_IFNG	GO-control_TNFA+TSHR	0.0148378	1	*
326	TGFb	Healthy-YY1 shRNA_IFNG	GO-YY1 shRNA_TNFA+TSHR	0.0209059	1	*
327	TGFb	Healthy-YY1 shRNA_IFNG	GO-YY1_TNFA+TSHR	0.0139624	1	*
328	TGFb	Healthy-YY1 shRNA_IFNG	GO-control_IFNG+TSHR	0.0114324	1	*
329	TGFb	Healthy-YY1 shRNA_IFNG	GO-YY1 shRNA_IFNG+TSHR	0.0249007	1	*
330	TGFb	Healthy-YY1 shRNA_IFNG	GO-YY1_IFNG+TSHR	0.0135116	1	*
331	TGFb	Healthy-YY1_IFNG	Healthy-control_TNFA+TSHR	0.0739005	1	ns
332	TGFb	Healthy-YY1_IFNG	Healthy-YY1 shRNA_TNFA+TSHR	0.086414	1	ns
333	TGFb	Healthy-YY1_IFNG	Healthy-YY1_TNFA+TSHR	0.280806	1	ns
334	TGFb	Healthy-YY1_IFNG	Healthy-control_IFNG+TSHR	0.0426015	1	*
335	TGFb	Healthy-YY1_IFNG	Healthy-YY1 shRNA_IFNG+TSHR	0.0162783	1	*
336	TGFb	Healthy-YY1_IFNG	Healthy-YY1_IFNG+TSHR	0.402842	1	ns
337	TGFb	Healthy-YY1_IFNG	GO-control_vehicle	0.310806	1	ns
338	TGFb	Healthy-YY1_IFNG	GO-YY1 shRNA_vehicle	0.398836	1	ns
339	TGFb	Healthy-YY1_IFNG	GO-YY1_vehicle	0.27223	1	ns
340	TGFb	Healthy-YY1_IFNG	GO-control_TSHR	0.204477	1	ns
341	TGFb	Healthy-YY1_IFNG	GO-YY1 shRNA_TSHR	0.342102	1	ns
342	TGFb	Healthy-YY1_IFNG	GO-YY1_TSHR	0.3782	1	ns
343	TGFb	Healthy-YY1_IFNG	GO-control_TNFA	0.120955	1	ns
344	TGFb	Healthy-YY1_IFNG	GO-YY1 shRNA_TNFA	0.500384	1	ns
345	TGFb	Healthy-YY1_IFNG	GO-YY1_TNFA	0.671261	1	ns
346	TGFb	Healthy-YY1_IFNG	GO-control_IFNG	0.0107739	1	*
347	TGFb	Healthy-YY1_IFNG	GO-YY1 shRNA_IFNG	0.177629	1	ns
348	TGFb	Healthy-YY1_IFNG	GO-YY1_IFNG	0.459971	1	ns
349	TGFb	Healthy-YY1_IFNG	GO-control_TNFA+TSHR	0.335455	1	ns
350	TGFb	Healthy-YY1_IFNG	GO-YY1 shRNA_TNFA+TSHR	0.844069	1	ns
351	TGFb	Healthy-YY1_IFNG	GO-YY1_TNFA+TSHR	0.102258	1	ns
352	TGFb	Healthy-YY1_IFNG	GO-control_IFNG+TSHR	0.295521	1	ns
353	TGFb	Healthy-YY1_IFNG	GO-YY1 shRNA_IFNG+TSHR	0.167727	1	ns
354	TGFb	Healthy-YY1_IFNG	GO-YY1_IFNG+TSHR	0.0676947	1	ns
355	TGFb	Healthy-control_TNFA+TSHR	Healthy-YY1 shRNA_TNFA+TSHR	0.831776	1	ns
356	TGFb	Healthy-control_TNFA+TSHR	Healthy-YY1_TNFA+TSHR	0.0674125	1	ns
357	TGFb	Healthy-control_TNFA+TSHR	Healthy-control_IFNG+TSHR	0.762099	1	ns
358	TGFb	Healthy-control_TNFA+TSHR	Healthy-YY1 shRNA_IFNG+TSHR	0.326974	1	ns
359	TGFb	Healthy-control_TNFA+TSHR	Healthy-YY1_IFNG+TSHR	0.0654948	1	ns
360	TGFb	Healthy-control_TNFA+TSHR	GO-control_vehicle	0.0887269	1	ns
361	TGFb	Healthy-control_TNFA+TSHR	GO-YY1 shRNA_vehicle	0.0851862	1	ns
362	TGFb	Healthy-control_TNFA+TSHR	GO-YY1_vehicle	0.0899027	1	ns
363	TGFb	Healthy-control_TNFA+TSHR	GO-control_TSHR	0.0940523	1	ns
364	TGFb	Healthy-control_TNFA+TSHR	GO-YY1 shRNA_TSHR	0.086332	1	ns
365	TGFb	Healthy-control_TNFA+TSHR	GO-YY1_TSHR	0.0690527	1	ns
366	TGFb	Healthy-control_TNFA+TSHR	GO-control_TNFA	0.0996577	1	ns
367	TGFb	Healthy-control_TNFA+TSHR	GO-YY1 shRNA_TNFA	0.0808776	1	ns
368	TGFb	Healthy-control_TNFA+TSHR	GO-YY1_TNFA	0.069979	1	ns
369	TGFb	Healthy-control_TNFA+TSHR	GO-control_IFNG	0.146963	1	ns
370	TGFb	Healthy-control_TNFA+TSHR	GO-YY1 shRNA_IFNG	0.10144	1	ns
371	TGFb	Healthy-control_TNFA+TSHR	GO-YY1_IFNG	0.0644437	1	ns
372	TGFb	Healthy-control_TNFA+TSHR	GO-control_TNFA+TSHR	0.0868293	1	ns
373	TGFb	Healthy-control_TNFA+TSHR	GO-YY1 shRNA_TNFA+TSHR	0.0799613	1	ns
374	TGFb	Healthy-control_TNFA+TSHR	GO-YY1_TNFA+TSHR	0.0608034	1	ns
375	TGFb	Healthy-control_TNFA+TSHR	GO-control_IFNG+TSHR	0.0893634	1	ns
376	TGFb	Healthy-control_TNFA+TSHR	GO-YY1 shRNA_IFNG+TSHR	0.112613	1	ns
377	TGFb	Healthy-control_TNFA+TSHR	GO-YY1_IFNG+TSHR	0.0568926	1	ns
378	TGFb	Healthy-YY1 shRNA_TNFA+TSHR	Healthy-YY1_TNFA+TSHR	0.0787207	1	ns
379	TGFb	Healthy-YY1 shRNA_TNFA+TSHR	Healthy-control_IFNG+TSHR	0.962443	1	ns
380	TGFb	Healthy-YY1 shRNA_TNFA+TSHR	Healthy-YY1 shRNA_IFNG+TSHR	0.506828	1	ns
381	TGFb	Healthy-YY1 shRNA_TNFA+TSHR	Healthy-YY1_IFNG+TSHR	0.0776272	1	ns
382	TGFb	Healthy-YY1 shRNA_TNFA+TSHR	GO-control_vehicle	0.100268	1	ns
383	TGFb	Healthy-YY1 shRNA_TNFA+TSHR	GO-YY1 shRNA_vehicle	0.0974358	1	ns
384	TGFb	Healthy-YY1 shRNA_TNFA+TSHR	GO-YY1_vehicle	0.103386	1	ns
385	TGFb	Healthy-YY1 shRNA_TNFA+TSHR	GO-control_TSHR	0.105384	1	ns
386	TGFb	Healthy-YY1 shRNA_TNFA+TSHR	GO-YY1 shRNA_TSHR	0.0999388	1	ns
387	TGFb	Healthy-YY1 shRNA_TNFA+TSHR	GO-YY1_TSHR	0.0805051	1	ns
388	TGFb	Healthy-YY1 shRNA_TNFA+TSHR	GO-control_TNFA	0.11211	1	ns
389	TGFb	Healthy-YY1 shRNA_TNFA+TSHR	GO-YY1 shRNA_TNFA	0.0943101	1	ns
390	TGFb	Healthy-YY1 shRNA_TNFA+TSHR	GO-YY1_TNFA	0.0822389	1	ns
391	TGFb	Healthy-YY1 shRNA_TNFA+TSHR	GO-control_IFNG	0.155675	1	ns
392	TGFb	Healthy-YY1 shRNA_TNFA+TSHR	GO-YY1 shRNA_IFNG	0.11505	1	ns
393	TGFb	Healthy-YY1 shRNA_TNFA+TSHR	GO-YY1_IFNG	0.0769347	1	ns
394	TGFb	Healthy-YY1 shRNA_TNFA+TSHR	GO-control_TNFA+TSHR	0.0992336	1	ns
395	TGFb	Healthy-YY1 shRNA_TNFA+TSHR	GO-YY1 shRNA_TNFA+TSHR	0.0913093	1	ns
396	TGFb	Healthy-YY1 shRNA_TNFA+TSHR	GO-YY1_TNFA+TSHR	0.0715844	1	ns
397	TGFb	Healthy-YY1 shRNA_TNFA+TSHR	GO-control_IFNG+TSHR	0.10332	1	ns
398	TGFb	Healthy-YY1 shRNA_TNFA+TSHR	GO-YY1 shRNA_IFNG+TSHR	0.125571	1	ns
399	TGFb	Healthy-YY1 shRNA_TNFA+TSHR	GO-YY1_IFNG+TSHR	0.0673332	1	ns
400	TGFb	Healthy-YY1_TNFA+TSHR	Healthy-control_IFNG+TSHR	0.0409347	1	*
401	TGFb	Healthy-YY1_TNFA+TSHR	Healthy-YY1 shRNA_IFNG+TSHR	0.0179166	1	*
402	TGFb	Healthy-YY1_TNFA+TSHR	Healthy-YY1_IFNG+TSHR	0.881493	1	ns
403	TGFb	Healthy-YY1_TNFA+TSHR	GO-control_vehicle	0.00968427	1	**
404	TGFb	Healthy-YY1_TNFA+TSHR	GO-YY1 shRNA_vehicle	0.0604168	1	ns
405	TGFb	Healthy-YY1_TNFA+TSHR	GO-YY1_vehicle	0.111085	1	ns
406	TGFb	Healthy-YY1_TNFA+TSHR	GO-control_TSHR	0.017547	1	*
407	TGFb	Healthy-YY1_TNFA+TSHR	GO-YY1 shRNA_TSHR	0.136621	1	ns
408	TGFb	Healthy-YY1_TNFA+TSHR	GO-YY1_TSHR	0.682433	1	ns
409	TGFb	Healthy-YY1_TNFA+TSHR	GO-control_TNFA	0.0384632	1	*
410	TGFb	Healthy-YY1_TNFA+TSHR	GO-YY1 shRNA_TNFA	0.176326	1	ns
411	TGFb	Healthy-YY1_TNFA+TSHR	GO-YY1_TNFA	0.480562	1	ns
412	TGFb	Healthy-YY1_TNFA+TSHR	GO-control_IFNG	0.00261958	1	**
413	TGFb	Healthy-YY1_TNFA+TSHR	GO-YY1 shRNA_IFNG	0.0994317	1	ns
414	TGFb	Healthy-YY1_TNFA+TSHR	GO-YY1_IFNG	0.863376	1	ns
415	TGFb	Healthy-YY1_TNFA+TSHR	GO-control_TNFA+TSHR	0.0625611	1	ns
416	TGFb	Healthy-YY1_TNFA+TSHR	GO-YY1 shRNA_TNFA+TSHR	0.0655809	1	ns
417	TGFb	Healthy-YY1_TNFA+TSHR	GO-YY1_TNFA+TSHR	0.0888412	1	ns
418	TGFb	Healthy-YY1_TNFA+TSHR	GO-control_IFNG+TSHR	0.140206	1	ns
419	TGFb	Healthy-YY1_TNFA+TSHR	GO-YY1 shRNA_IFNG+TSHR	0.110024	1	ns
420	TGFb	Healthy-YY1_TNFA+TSHR	GO-YY1_IFNG+TSHR	0.036359	1	*
421	TGFb	Healthy-control_IFNG+TSHR	Healthy-YY1 shRNA_IFNG+TSHR	0.438456	1	ns
422	TGFb	Healthy-control_IFNG+TSHR	Healthy-YY1_IFNG+TSHR	0.038162	1	*
423	TGFb	Healthy-control_IFNG+TSHR	GO-control_vehicle	0.0532336	1	ns
424	TGFb	Healthy-control_IFNG+TSHR	GO-YY1 shRNA_vehicle	0.0496516	1	*
425	TGFb	Healthy-control_IFNG+TSHR	GO-YY1_vehicle	0.0488884	1	*
426	TGFb	Healthy-control_IFNG+TSHR	GO-control_TSHR	0.0565782	1	ns
427	TGFb	Healthy-control_IFNG+TSHR	GO-YY1 shRNA_TSHR	0.0468105	1	*
428	TGFb	Healthy-control_IFNG+TSHR	GO-YY1_TSHR	0.0417164	1	*
429	TGFb	Healthy-control_IFNG+TSHR	GO-control_TNFA	0.0563632	1	ns
430	TGFb	Healthy-control_IFNG+TSHR	GO-YY1 shRNA_TNFA	0.0444718	1	*
431	TGFb	Healthy-control_IFNG+TSHR	GO-YY1_TNFA	0.0407346	1	*
432	TGFb	Healthy-control_IFNG+TSHR	GO-control_IFNG	0.0835149	1	ns
433	TGFb	Healthy-control_IFNG+TSHR	GO-YY1 shRNA_IFNG	0.0528904	1	ns
434	TGFb	Healthy-control_IFNG+TSHR	GO-YY1_IFNG	0.036815	1	*
435	TGFb	Healthy-control_IFNG+TSHR	GO-control_TNFA+TSHR	0.0501751	1	ns
436	TGFb	Healthy-control_IFNG+TSHR	GO-YY1 shRNA_TNFA+TSHR	0.0486508	1	*
437	TGFb	Healthy-control_IFNG+TSHR	GO-YY1_TNFA+TSHR	0.0375	1	*
438	TGFb	Healthy-control_IFNG+TSHR	GO-control_IFNG+TSHR	0.0471037	1	*
439	TGFb	Healthy-control_IFNG+TSHR	GO-YY1 shRNA_IFNG+TSHR	0.056311	1	ns
440	TGFb	Healthy-control_IFNG+TSHR	GO-YY1_IFNG+TSHR	0.0353869	1	*
441	TGFb	Healthy-YY1 shRNA_IFNG+TSHR	Healthy-YY1_IFNG+TSHR	0.0149971	1	*
442	TGFb	Healthy-YY1 shRNA_IFNG+TSHR	GO-control_vehicle	0.0227027	1	*
443	TGFb	Healthy-YY1 shRNA_IFNG+TSHR	GO-YY1 shRNA_vehicle	0.0195513	1	*
444	TGFb	Healthy-YY1 shRNA_IFNG+TSHR	GO-YY1_vehicle	0.0159122	1	*
445	TGFb	Healthy-YY1 shRNA_IFNG+TSHR	GO-control_TSHR	0.0243429	1	*
446	TGFb	Healthy-YY1 shRNA_IFNG+TSHR	GO-YY1 shRNA_TSHR	0.0151391	1	*
447	TGFb	Healthy-YY1 shRNA_IFNG+TSHR	GO-YY1_TSHR	0.0180246	1	*
448	TGFb	Healthy-YY1 shRNA_IFNG+TSHR	GO-control_TNFA	0.0204138	1	*
449	TGFb	Healthy-YY1 shRNA_IFNG+TSHR	GO-YY1 shRNA_TNFA	0.0149643	1	*
450	TGFb	Healthy-YY1 shRNA_IFNG+TSHR	GO-YY1_TNFA	0.0159687	1	*
451	TGFb	Healthy-YY1 shRNA_IFNG+TSHR	GO-control_IFNG	0.0306126	1	*
452	TGFb	Healthy-YY1 shRNA_IFNG+TSHR	GO-YY1 shRNA_IFNG	0.015257	1	*
453	TGFb	Healthy-YY1 shRNA_IFNG+TSHR	GO-YY1_IFNG	0.0137472	1	*
454	TGFb	Healthy-YY1 shRNA_IFNG+TSHR	GO-control_TNFA+TSHR	0.0192994	1	*
455	TGFb	Healthy-YY1 shRNA_IFNG+TSHR	GO-YY1 shRNA_TNFA+TSHR	0.0214913	1	*
456	TGFb	Healthy-YY1 shRNA_IFNG+TSHR	GO-YY1_TNFA+TSHR	0.0170481	1	*
457	TGFb	Healthy-YY1 shRNA_IFNG+TSHR	GO-control_IFNG+TSHR	0.014104	1	*
458	TGFb	Healthy-YY1 shRNA_IFNG+TSHR	GO-YY1 shRNA_IFNG+TSHR	0.0144382	1	*
459	TGFb	Healthy-YY1 shRNA_IFNG+TSHR	GO-YY1_IFNG+TSHR	0.016414	1	*
460	TGFb	Healthy-YY1_IFNG+TSHR	GO-control_vehicle	0.0969715	1	ns
461	TGFb	Healthy-YY1_IFNG+TSHR	GO-YY1 shRNA_vehicle	0.117376	1	ns
462	TGFb	Healthy-YY1_IFNG+TSHR	GO-YY1_vehicle	0.118617	1	ns
463	TGFb	Healthy-YY1_IFNG+TSHR	GO-control_TSHR	0.0805801	1	ns
464	TGFb	Healthy-YY1_IFNG+TSHR	GO-YY1 shRNA_TSHR	0.15021	1	ns
465	TGFb	Healthy-YY1_IFNG+TSHR	GO-YY1_TSHR	0.910933	1	ns
466	TGFb	Healthy-YY1_IFNG+TSHR	GO-control_TNFA	0.0437874	1	*
467	TGFb	Healthy-YY1_IFNG+TSHR	GO-YY1 shRNA_TNFA	0.208956	1	ns
468	TGFb	Healthy-YY1_IFNG+TSHR	GO-YY1_TNFA	0.643832	1	ns
469	TGFb	Healthy-YY1_IFNG+TSHR	GO-control_IFNG	0.00473366	1	**
470	TGFb	Healthy-YY1_IFNG+TSHR	GO-YY1 shRNA_IFNG	0.0956654	1	ns
471	TGFb	Healthy-YY1_IFNG+TSHR	GO-YY1_IFNG	0.970344	1	ns
472	TGFb	Healthy-YY1_IFNG+TSHR	GO-control_TNFA+TSHR	0.102819	1	ns
473	TGFb	Healthy-YY1_IFNG+TSHR	GO-YY1 shRNA_TNFA+TSHR	0.253142	1	ns
474	TGFb	Healthy-YY1_IFNG+TSHR	GO-YY1_TNFA+TSHR	0.26456	1	ns
475	TGFb	Healthy-YY1_IFNG+TSHR	GO-control_IFNG+TSHR	0.146417	1	ns
476	TGFb	Healthy-YY1_IFNG+TSHR	GO-YY1 shRNA_IFNG+TSHR	0.105606	1	ns
477	TGFb	Healthy-YY1_IFNG+TSHR	GO-YY1_IFNG+TSHR	0.135927	1	ns
478	TGFb	GO-control_vehicle	GO-YY1 shRNA_vehicle	0.902724	1	ns
479	TGFb	GO-control_vehicle	GO-YY1_vehicle	0.587147	1	ns
480	TGFb	GO-control_vehicle	GO-control_TSHR	0.267786	1	ns
481	TGFb	GO-control_vehicle	GO-YY1 shRNA_TSHR	0.721641	1	ns
482	TGFb	GO-control_vehicle	GO-YY1_TSHR	0.0205798	1	*
483	TGFb	GO-control_vehicle	GO-control_TNFA	0.285157	1	ns
484	TGFb	GO-control_vehicle	GO-YY1 shRNA_TNFA	0.962993	1	ns
485	TGFb	GO-control_vehicle	GO-YY1_TNFA	0.159306	1	ns
486	TGFb	GO-control_vehicle	GO-control_IFNG	0.0147064	1	*
487	TGFb	GO-control_vehicle	GO-YY1 shRNA_IFNG	0.341297	1	ns
488	TGFb	GO-control_vehicle	GO-YY1_IFNG	0.141054	1	ns
489	TGFb	GO-control_vehicle	GO-control_TNFA+TSHR	0.901712	1	ns
490	TGFb	GO-control_vehicle	GO-YY1 shRNA_TNFA+TSHR	0.0794361	1	ns
491	TGFb	GO-control_vehicle	GO-YY1_TNFA+TSHR	0.000881564	0.53	***
492	TGFb	GO-control_vehicle	GO-control_IFNG+TSHR	0.58046	1	ns
493	TGFb	GO-control_vehicle	GO-YY1 shRNA_IFNG+TSHR	0.284832	1	ns
494	TGFb	GO-control_vehicle	GO-YY1_IFNG+TSHR	0.00208977	1	**
495	TGFb	GO-YY1 shRNA_vehicle	GO-YY1_vehicle	0.568306	1	ns
496	TGFb	GO-YY1 shRNA_vehicle	GO-control_TSHR	0.520268	1	ns
497	TGFb	GO-YY1 shRNA_vehicle	GO-YY1 shRNA_TSHR	0.692878	1	ns
498	TGFb	GO-YY1 shRNA_vehicle	GO-YY1_TSHR	0.0806168	1	ns
499	TGFb	GO-YY1 shRNA_vehicle	GO-control_TNFA	0.29215	1	ns
500	TGFb	GO-YY1 shRNA_vehicle	GO-YY1 shRNA_TNFA	0.979001	1	ns
501	TGFb	GO-YY1 shRNA_vehicle	GO-YY1_TNFA	0.211477	1	ns
502	TGFb	GO-YY1 shRNA_vehicle	GO-control_IFNG	0.0136115	1	*
503	TGFb	GO-YY1 shRNA_vehicle	GO-YY1 shRNA_IFNG	0.326775	1	ns
504	TGFb	GO-YY1 shRNA_vehicle	GO-YY1_IFNG	0.159657	1	ns
505	TGFb	GO-YY1 shRNA_vehicle	GO-control_TNFA+TSHR	0.84741	1	ns
506	TGFb	GO-YY1 shRNA_vehicle	GO-YY1 shRNA_TNFA+TSHR	0.345082	1	ns
507	TGFb	GO-YY1 shRNA_vehicle	GO-YY1_TNFA+TSHR	0.0297285	1	*
508	TGFb	GO-YY1 shRNA_vehicle	GO-control_IFNG+TSHR	0.560343	1	ns
509	TGFb	GO-YY1 shRNA_vehicle	GO-YY1 shRNA_IFNG+TSHR	0.270654	1	ns
510	TGFb	GO-YY1 shRNA_vehicle	GO-YY1_IFNG+TSHR	0.0255544	1	*
511	TGFb	GO-YY1_vehicle	GO-control_TSHR	0.797851	1	ns
512	TGFb	GO-YY1_vehicle	GO-YY1 shRNA_TSHR	0.883648	1	ns
513	TGFb	GO-YY1_vehicle	GO-YY1_TSHR	0.128016	1	ns
514	TGFb	GO-YY1_vehicle	GO-control_TNFA	0.764669	1	ns
515	TGFb	GO-YY1_vehicle	GO-YY1 shRNA_TNFA	0.639771	1	ns
516	TGFb	GO-YY1_vehicle	GO-YY1_TNFA	0.178302	1	ns
517	TGFb	GO-YY1_vehicle	GO-control_IFNG	0.109178	1	ns
518	TGFb	GO-YY1_vehicle	GO-YY1 shRNA_IFNG	0.607559	1	ns
519	TGFb	GO-YY1_vehicle	GO-YY1_IFNG	0.131907	1	ns
520	TGFb	GO-YY1_vehicle	GO-control_TNFA+TSHR	0.66554	1	ns
521	TGFb	GO-YY1_vehicle	GO-YY1 shRNA_TNFA+TSHR	0.29054	1	ns
522	TGFb	GO-YY1_vehicle	GO-YY1_TNFA+TSHR	0.0688285	1	ns
523	TGFb	GO-YY1_vehicle	GO-control_IFNG+TSHR	0.936359	1	ns
524	TGFb	GO-YY1_vehicle	GO-YY1 shRNA_IFNG+TSHR	0.44235	1	ns
525	TGFb	GO-YY1_vehicle	GO-YY1_IFNG+TSHR	0.0545752	1	ns
526	TGFb	GO-control_TSHR	GO-YY1 shRNA_TSHR	0.952415	1	ns
527	TGFb	GO-control_TSHR	GO-YY1_TSHR	0.0271085	1	*
528	TGFb	GO-control_TSHR	GO-control_TNFA	0.443198	1	ns
529	TGFb	GO-control_TSHR	GO-YY1 shRNA_TNFA	0.711328	1	ns
530	TGFb	GO-control_TSHR	GO-YY1_TNFA	0.11692	1	ns
531	TGFb	GO-control_TSHR	GO-control_IFNG	0.0327816	1	*
532	TGFb	GO-control_TSHR	GO-YY1 shRNA_IFNG	0.442076	1	ns
533	TGFb	GO-control_TSHR	GO-YY1_IFNG	0.111494	1	ns
534	TGFb	GO-control_TSHR	GO-control_TNFA+TSHR	0.712245	1	ns
535	TGFb	GO-control_TSHR	GO-YY1 shRNA_TNFA+TSHR	3.99e-05	0.025	****
536	TGFb	GO-control_TSHR	GO-YY1_TNFA+TSHR	0.00272457	1	**
537	TGFb	GO-control_TSHR	GO-control_IFNG+TSHR	0.754692	1	ns
538	TGFb	GO-control_TSHR	GO-YY1 shRNA_IFNG+TSHR	0.348122	1	ns
539	TGFb	GO-control_TSHR	GO-YY1_IFNG+TSHR	7.52e-05	0.047	****
540	TGFb	GO-YY1 shRNA_TSHR	GO-YY1_TSHR	0.159039	1	ns
541	TGFb	GO-YY1 shRNA_TSHR	GO-control_TNFA	0.648974	1	ns
542	TGFb	GO-YY1 shRNA_TSHR	GO-YY1 shRNA_TNFA	0.751022	1	ns
543	TGFb	GO-YY1 shRNA_TSHR	GO-YY1_TNFA	0.225967	1	ns
544	TGFb	GO-YY1 shRNA_TSHR	GO-control_IFNG	0.0958628	1	ns
545	TGFb	GO-YY1 shRNA_TSHR	GO-YY1 shRNA_IFNG	0.528384	1	ns
546	TGFb	GO-YY1 shRNA_TSHR	GO-YY1_IFNG	0.166133	1	ns
547	TGFb	GO-YY1 shRNA_TSHR	GO-control_TNFA+TSHR	0.796961	1	ns
548	TGFb	GO-YY1 shRNA_TSHR	GO-YY1 shRNA_TNFA+TSHR	0.361386	1	ns
549	TGFb	GO-YY1 shRNA_TSHR	GO-YY1_TNFA+TSHR	0.0814502	1	ns
550	TGFb	GO-YY1 shRNA_TSHR	GO-control_IFNG+TSHR	0.831893	1	ns
551	TGFb	GO-YY1 shRNA_TSHR	GO-YY1 shRNA_IFNG+TSHR	0.390231	1	ns
552	TGFb	GO-YY1 shRNA_TSHR	GO-YY1_IFNG+TSHR	0.0631919	1	ns
553	TGFb	GO-YY1_TSHR	GO-control_TNFA	0.0435949	1	*
554	TGFb	GO-YY1_TSHR	GO-YY1 shRNA_TNFA	0.212019	1	ns
555	TGFb	GO-YY1_TSHR	GO-YY1_TNFA	0.649293	1	ns
556	TGFb	GO-YY1_TSHR	GO-control_IFNG	0.00255824	1	**
557	TGFb	GO-YY1_TSHR	GO-YY1 shRNA_IFNG	0.109769	1	ns
558	TGFb	GO-YY1_TSHR	GO-YY1_IFNG	0.957049	1	ns
559	TGFb	GO-YY1_TSHR	GO-control_TNFA+TSHR	0.0796075	1	ns
560	TGFb	GO-YY1_TSHR	GO-YY1 shRNA_TNFA+TSHR	0.114779	1	ns
561	TGFb	GO-YY1_TSHR	GO-YY1_TNFA+TSHR	0.0720179	1	ns
562	TGFb	GO-YY1_TSHR	GO-control_IFNG+TSHR	0.159205	1	ns
563	TGFb	GO-YY1_TSHR	GO-YY1 shRNA_IFNG+TSHR	0.119149	1	ns
564	TGFb	GO-YY1_TSHR	GO-YY1_IFNG+TSHR	0.0366022	1	*
565	TGFb	GO-control_TNFA	GO-YY1 shRNA_TNFA	0.415343	1	ns
566	TGFb	GO-control_TNFA	GO-YY1_TNFA	0.0695871	1	ns
567	TGFb	GO-control_TNFA	GO-control_IFNG	0.0823602	1	ns
568	TGFb	GO-control_TNFA	GO-YY1 shRNA_IFNG	0.753635	1	ns
569	TGFb	GO-control_TNFA	GO-YY1_IFNG	0.0574246	1	ns
570	TGFb	GO-control_TNFA	GO-control_TNFA+TSHR	0.376487	1	ns
571	TGFb	GO-control_TNFA	GO-YY1 shRNA_TNFA+TSHR	0.129438	1	ns
572	TGFb	GO-control_TNFA	GO-YY1_TNFA+TSHR	0.027235	1	*
573	TGFb	GO-control_TNFA	GO-control_IFNG+TSHR	0.85885	1	ns
574	TGFb	GO-control_TNFA	GO-YY1 shRNA_IFNG+TSHR	0.535577	1	ns
575	TGFb	GO-control_TNFA	GO-YY1_IFNG+TSHR	0.0244084	1	*
576	TGFb	GO-YY1 shRNA_TNFA	GO-YY1_TNFA	0.325644	1	ns
577	TGFb	GO-YY1 shRNA_TNFA	GO-control_IFNG	0.0559564	1	ns
578	TGFb	GO-YY1 shRNA_TNFA	GO-YY1 shRNA_IFNG	0.371434	1	ns
579	TGFb	GO-YY1 shRNA_TNFA	GO-YY1_IFNG	0.234669	1	ns
580	TGFb	GO-YY1 shRNA_TNFA	GO-control_TNFA+TSHR	0.908048	1	ns
581	TGFb	GO-YY1 shRNA_TNFA	GO-YY1 shRNA_TNFA+TSHR	0.526147	1	ns
582	TGFb	GO-YY1 shRNA_TNFA	GO-YY1_TNFA+TSHR	0.0947518	1	ns
583	TGFb	GO-YY1 shRNA_TNFA	GO-control_IFNG+TSHR	0.615203	1	ns
584	TGFb	GO-YY1 shRNA_TNFA	GO-YY1 shRNA_IFNG+TSHR	0.289289	1	ns
585	TGFb	GO-YY1 shRNA_TNFA	GO-YY1_IFNG+TSHR	0.0704845	1	ns
586	TGFb	GO-YY1_TNFA	GO-control_IFNG	0.00618225	1	**
587	TGFb	GO-YY1_TNFA	GO-YY1 shRNA_IFNG	0.130109	1	ns
588	TGFb	GO-YY1_TNFA	GO-YY1_IFNG	0.700222	1	ns
589	TGFb	GO-YY1_TNFA	GO-control_TNFA+TSHR	0.180823	1	ns
590	TGFb	GO-YY1_TNFA	GO-YY1 shRNA_TNFA+TSHR	0.459293	1	ns
591	TGFb	GO-YY1_TNFA	GO-YY1_TNFA+TSHR	0.142794	1	ns
592	TGFb	GO-YY1_TNFA	GO-control_IFNG+TSHR	0.207557	1	ns
593	TGFb	GO-YY1_TNFA	GO-YY1 shRNA_IFNG+TSHR	0.133523	1	ns
594	TGFb	GO-YY1_TNFA	GO-YY1_IFNG+TSHR	0.0843869	1	ns
595	TGFb	GO-control_IFNG	GO-YY1 shRNA_IFNG	0.318646	1	ns
596	TGFb	GO-control_IFNG	GO-YY1_IFNG	0.00889425	1	**
597	TGFb	GO-control_IFNG	GO-control_TNFA+TSHR	0.0202262	1	*
598	TGFb	GO-control_IFNG	GO-YY1 shRNA_TNFA+TSHR	0.0172633	1	*
599	TGFb	GO-control_IFNG	GO-YY1_TNFA+TSHR	0.00375623	1	**
600	TGFb	GO-control_IFNG	GO-control_IFNG+TSHR	0.167925	1	ns
601	TGFb	GO-control_IFNG	GO-YY1 shRNA_IFNG+TSHR	0.622779	1	ns
602	TGFb	GO-control_IFNG	GO-YY1_IFNG+TSHR	0.00545341	1	**
603	TGFb	GO-YY1 shRNA_IFNG	GO-YY1_IFNG	0.0991361	1	ns
604	TGFb	GO-YY1 shRNA_IFNG	GO-control_TNFA+TSHR	0.375916	1	ns
605	TGFb	GO-YY1 shRNA_IFNG	GO-YY1 shRNA_TNFA+TSHR	0.204028	1	ns
606	TGFb	GO-YY1 shRNA_IFNG	GO-YY1_TNFA+TSHR	0.0692764	1	ns
607	TGFb	GO-YY1 shRNA_IFNG	GO-control_IFNG+TSHR	0.6812	1	ns
608	TGFb	GO-YY1 shRNA_IFNG	GO-YY1 shRNA_IFNG+TSHR	0.737311	1	ns
609	TGFb	GO-YY1 shRNA_IFNG	GO-YY1_IFNG+TSHR	0.0570778	1	ns
610	TGFb	GO-YY1_IFNG	GO-control_TNFA+TSHR	0.137636	1	ns
611	TGFb	GO-YY1_IFNG	GO-YY1 shRNA_TNFA+TSHR	0.326075	1	ns
612	TGFb	GO-YY1_IFNG	GO-YY1_TNFA+TSHR	0.311857	1	ns
613	TGFb	GO-YY1_IFNG	GO-control_IFNG+TSHR	0.155945	1	ns
614	TGFb	GO-YY1_IFNG	GO-YY1 shRNA_IFNG+TSHR	0.105917	1	ns
615	TGFb	GO-YY1_IFNG	GO-YY1_IFNG+TSHR	0.171197	1	ns
616	TGFb	GO-control_TNFA+TSHR	GO-YY1 shRNA_TNFA+TSHR	0.298833	1	ns
617	TGFb	GO-control_TNFA+TSHR	GO-YY1_TNFA+TSHR	0.0335642	1	*
618	TGFb	GO-control_TNFA+TSHR	GO-control_IFNG+TSHR	0.641948	1	ns
619	TGFb	GO-control_TNFA+TSHR	GO-YY1 shRNA_IFNG+TSHR	0.300228	1	ns
620	TGFb	GO-control_TNFA+TSHR	GO-YY1_IFNG+TSHR	0.0283394	1	*
621	TGFb	GO-YY1 shRNA_TNFA+TSHR	GO-YY1_TNFA+TSHR	0.00769639	1	**
622	TGFb	GO-YY1 shRNA_TNFA+TSHR	GO-control_IFNG+TSHR	0.319522	1	ns
623	TGFb	GO-YY1 shRNA_TNFA+TSHR	GO-YY1 shRNA_IFNG+TSHR	0.19233	1	ns
624	TGFb	GO-YY1 shRNA_TNFA+TSHR	GO-YY1_IFNG+TSHR	0.000487279	0.3	***
625	TGFb	GO-YY1_TNFA+TSHR	GO-control_IFNG+TSHR	0.0892494	1	ns
626	TGFb	GO-YY1_TNFA+TSHR	GO-YY1 shRNA_IFNG+TSHR	0.081062	1	ns
627	TGFb	GO-YY1_TNFA+TSHR	GO-YY1_IFNG+TSHR	0.0730042	1	ns
628	TGFb	GO-control_IFNG+TSHR	GO-YY1 shRNA_IFNG+TSHR	0.495483	1	ns
629	TGFb	GO-control_IFNG+TSHR	GO-YY1_IFNG+TSHR	0.0705008	1	ns
630	TGFb	GO-YY1 shRNA_IFNG+TSHR	GO-YY1_IFNG+TSHR	0.0680954	1	ns

## Sheet: pvalue of FGFBP2
	.y.	group1	group2	p	p.adj	p.signif
1	FGFBP2	Healthy-control_vehicle	Healthy-YY1 shRNA_vehicle	0.249036	1	ns
2	FGFBP2	Healthy-control_vehicle	Healthy-YY1_vehicle	0.542058	1	ns
3	FGFBP2	Healthy-control_vehicle	Healthy-control_TSHR	0.523567	1	ns
4	FGFBP2	Healthy-control_vehicle	Healthy-YY1 shRNA_TSHR	0.914645	1	ns
5	FGFBP2	Healthy-control_vehicle	Healthy-YY1_TSHR	0.776192	1	ns
6	FGFBP2	Healthy-control_vehicle	Healthy-control_TNFA	0.182275	1	ns
7	FGFBP2	Healthy-control_vehicle	Healthy-YY1 shRNA_TNFA	0.951419	1	ns
8	FGFBP2	Healthy-control_vehicle	Healthy-YY1_TNFA	0.599769	1	ns
9	FGFBP2	Healthy-control_vehicle	Healthy-control_IFNG	0.823412	1	ns
10	FGFBP2	Healthy-control_vehicle	Healthy-YY1 shRNA_IFNG	0.593058	1	ns
11	FGFBP2	Healthy-control_vehicle	Healthy-YY1_IFNG	0.367176	1	ns
12	FGFBP2	Healthy-control_vehicle	Healthy-control_TNFA+TSHR	0.509692	1	ns
13	FGFBP2	Healthy-control_vehicle	Healthy-YY1 shRNA_TNFA+TSHR	0.486187	1	ns
14	FGFBP2	Healthy-control_vehicle	Healthy-YY1_TNFA+TSHR	0.492621	1	ns
15	FGFBP2	Healthy-control_vehicle	Healthy-control_IFNG+TSHR	0.655512	1	ns
16	FGFBP2	Healthy-control_vehicle	Healthy-YY1 shRNA_IFNG+TSHR	0.472711	1	ns
17	FGFBP2	Healthy-control_vehicle	Healthy-YY1_IFNG+TSHR	0.494923	1	ns
18	FGFBP2	Healthy-control_vehicle	GO-control_vehicle	0.000816659	0.5	***
19	FGFBP2	Healthy-control_vehicle	GO-YY1 shRNA_vehicle	0.036287	1	*
20	FGFBP2	Healthy-control_vehicle	GO-YY1_vehicle	0.0737751	1	ns
21	FGFBP2	Healthy-control_vehicle	GO-control_TSHR	0.0220692	1	*
22	FGFBP2	Healthy-control_vehicle	GO-YY1 shRNA_TSHR	0.017308	1	*
23	FGFBP2	Healthy-control_vehicle	GO-YY1_TSHR	0.00230956	1	**
24	FGFBP2	Healthy-control_vehicle	GO-control_TNFA	0.030445	1	*
25	FGFBP2	Healthy-control_vehicle	GO-YY1 shRNA_TNFA	0.00145662	0.84	**
26	FGFBP2	Healthy-control_vehicle	GO-YY1_TNFA	0.0719386	1	ns
27	FGFBP2	Healthy-control_vehicle	GO-control_IFNG	0.0859743	1	ns
28	FGFBP2	Healthy-control_vehicle	GO-YY1 shRNA_IFNG	0.053173	1	ns
29	FGFBP2	Healthy-control_vehicle	GO-YY1_IFNG	0.0815605	1	ns
30	FGFBP2	Healthy-control_vehicle	GO-control_TNFA+TSHR	0.00138845	0.81	**
31	FGFBP2	Healthy-control_vehicle	GO-YY1 shRNA_TNFA+TSHR	0.0544181	1	ns
32	FGFBP2	Healthy-control_vehicle	GO-YY1_TNFA+TSHR	0.0312	1	*
33	FGFBP2	Healthy-control_vehicle	GO-control_IFNG+TSHR	0.0724156	1	ns
34	FGFBP2	Healthy-control_vehicle	GO-YY1 shRNA_IFNG+TSHR	0.0791991	1	ns
35	FGFBP2	Healthy-control_vehicle	GO-YY1_IFNG+TSHR	0.00186544	1	**
36	FGFBP2	Healthy-YY1 shRNA_vehicle	Healthy-YY1_vehicle	0.566754	1	ns
37	FGFBP2	Healthy-YY1 shRNA_vehicle	Healthy-control_TSHR	0.399583	1	ns
38	FGFBP2	Healthy-YY1 shRNA_vehicle	Healthy-YY1 shRNA_TSHR	0.252318	1	ns
39	FGFBP2	Healthy-YY1 shRNA_vehicle	Healthy-YY1_TSHR	0.301277	1	ns
40	FGFBP2	Healthy-YY1 shRNA_vehicle	Healthy-control_TNFA	0.790976	1	ns
41	FGFBP2	Healthy-YY1 shRNA_vehicle	Healthy-YY1 shRNA_TNFA	0.231446	1	ns
42	FGFBP2	Healthy-YY1 shRNA_vehicle	Healthy-YY1_TNFA	0.593762	1	ns
43	FGFBP2	Healthy-YY1 shRNA_vehicle	Healthy-control_IFNG	0.276467	1	ns
44	FGFBP2	Healthy-YY1 shRNA_vehicle	Healthy-YY1 shRNA_IFNG	0.47671	1	ns
45	FGFBP2	Healthy-YY1 shRNA_vehicle	Healthy-YY1_IFNG	0.7416	1	ns
46	FGFBP2	Healthy-YY1 shRNA_vehicle	Healthy-control_TNFA+TSHR	0.140958	1	ns
47	FGFBP2	Healthy-YY1 shRNA_vehicle	Healthy-YY1 shRNA_TNFA+TSHR	0.517978	1	ns
48	FGFBP2	Healthy-YY1 shRNA_vehicle	Healthy-YY1_TNFA+TSHR	0.520556	1	ns
49	FGFBP2	Healthy-YY1 shRNA_vehicle	Healthy-control_IFNG+TSHR	0.334793	1	ns
50	FGFBP2	Healthy-YY1 shRNA_vehicle	Healthy-YY1 shRNA_IFNG+TSHR	0.643734	1	ns
51	FGFBP2	Healthy-YY1 shRNA_vehicle	Healthy-YY1_IFNG+TSHR	0.56883	1	ns
52	FGFBP2	Healthy-YY1 shRNA_vehicle	GO-control_vehicle	0.000495625	0.31	***
53	FGFBP2	Healthy-YY1 shRNA_vehicle	GO-YY1 shRNA_vehicle	0.0378554	1	*
54	FGFBP2	Healthy-YY1 shRNA_vehicle	GO-YY1_vehicle	0.0761907	1	ns
55	FGFBP2	Healthy-YY1 shRNA_vehicle	GO-control_TSHR	0.0225871	1	*
56	FGFBP2	Healthy-YY1 shRNA_vehicle	GO-YY1 shRNA_TSHR	0.0175837	1	*
57	FGFBP2	Healthy-YY1 shRNA_vehicle	GO-YY1_TSHR	0.00179243	1	**
58	FGFBP2	Healthy-YY1 shRNA_vehicle	GO-control_TNFA	0.0311862	1	*
59	FGFBP2	Healthy-YY1 shRNA_vehicle	GO-YY1 shRNA_TNFA	0.000990772	0.6	***
60	FGFBP2	Healthy-YY1 shRNA_vehicle	GO-YY1_TNFA	0.0745973	1	ns
61	FGFBP2	Healthy-YY1 shRNA_vehicle	GO-control_IFNG	0.088075	1	ns
62	FGFBP2	Healthy-YY1 shRNA_vehicle	GO-YY1 shRNA_IFNG	0.054759	1	ns
63	FGFBP2	Healthy-YY1 shRNA_vehicle	GO-YY1_IFNG	0.0854787	1	ns
64	FGFBP2	Healthy-YY1 shRNA_vehicle	GO-control_TNFA+TSHR	0.00130791	0.77	**
65	FGFBP2	Healthy-YY1 shRNA_vehicle	GO-YY1 shRNA_TNFA+TSHR	0.0563895	1	ns
66	FGFBP2	Healthy-YY1 shRNA_vehicle	GO-YY1_TNFA+TSHR	0.0314585	1	*
67	FGFBP2	Healthy-YY1 shRNA_vehicle	GO-control_IFNG+TSHR	0.0731223	1	ns
68	FGFBP2	Healthy-YY1 shRNA_vehicle	GO-YY1 shRNA_IFNG+TSHR	0.081095	1	ns
69	FGFBP2	Healthy-YY1 shRNA_vehicle	GO-YY1_IFNG+TSHR	0.00181345	1	**
70	FGFBP2	Healthy-YY1_vehicle	Healthy-control_TSHR	0.845103	1	ns
71	FGFBP2	Healthy-YY1_vehicle	Healthy-YY1 shRNA_TSHR	0.525547	1	ns
72	FGFBP2	Healthy-YY1_vehicle	Healthy-YY1_TSHR	0.656281	1	ns
73	FGFBP2	Healthy-YY1_vehicle	Healthy-control_TNFA	0.658089	1	ns
74	FGFBP2	Healthy-YY1_vehicle	Healthy-YY1 shRNA_TNFA	0.505575	1	ns
75	FGFBP2	Healthy-YY1_vehicle	Healthy-YY1_TNFA	0.992776	1	ns
76	FGFBP2	Healthy-YY1_vehicle	Healthy-control_IFNG	0.590727	1	ns
77	FGFBP2	Healthy-YY1_vehicle	Healthy-YY1 shRNA_IFNG	0.904722	1	ns
78	FGFBP2	Healthy-YY1_vehicle	Healthy-YY1_IFNG	0.789448	1	ns
79	FGFBP2	Healthy-YY1_vehicle	Healthy-control_TNFA+TSHR	0.299174	1	ns
80	FGFBP2	Healthy-YY1_vehicle	Healthy-YY1 shRNA_TNFA+TSHR	0.983426	1	ns
81	FGFBP2	Healthy-YY1_vehicle	Healthy-YY1_TNFA+TSHR	0.983168	1	ns
82	FGFBP2	Healthy-YY1_vehicle	Healthy-control_IFNG+TSHR	0.72625	1	ns
83	FGFBP2	Healthy-YY1_vehicle	Healthy-YY1 shRNA_IFNG+TSHR	0.910526	1	ns
84	FGFBP2	Healthy-YY1_vehicle	Healthy-YY1_IFNG+TSHR	0.977308	1	ns
85	FGFBP2	Healthy-YY1_vehicle	GO-control_vehicle	0.000516996	0.32	***
86	FGFBP2	Healthy-YY1_vehicle	GO-YY1 shRNA_vehicle	0.0367162	1	*
87	FGFBP2	Healthy-YY1_vehicle	GO-YY1_vehicle	0.0748336	1	ns
88	FGFBP2	Healthy-YY1_vehicle	GO-control_TSHR	0.0221241	1	*
89	FGFBP2	Healthy-YY1_vehicle	GO-YY1 shRNA_TSHR	0.0172572	1	*
90	FGFBP2	Healthy-YY1_vehicle	GO-YY1_TSHR	0.00181075	1	**
91	FGFBP2	Healthy-YY1_vehicle	GO-control_TNFA	0.0307067	1	*
92	FGFBP2	Healthy-YY1_vehicle	GO-YY1 shRNA_TNFA	0.00101649	0.61	**
93	FGFBP2	Healthy-YY1_vehicle	GO-YY1_TNFA	0.0730879	1	ns
94	FGFBP2	Healthy-YY1_vehicle	GO-control_IFNG	0.0869229	1	ns
95	FGFBP2	Healthy-YY1_vehicle	GO-YY1 shRNA_IFNG	0.0538396	1	ns
96	FGFBP2	Healthy-YY1_vehicle	GO-YY1_IFNG	0.0832426	1	ns
97	FGFBP2	Healthy-YY1_vehicle	GO-control_TNFA+TSHR	0.00130972	0.77	**
98	FGFBP2	Healthy-YY1_vehicle	GO-YY1 shRNA_TNFA+TSHR	0.0552266	1	ns
99	FGFBP2	Healthy-YY1_vehicle	GO-YY1_TNFA+TSHR	0.0313142	1	*
100	FGFBP2	Healthy-YY1_vehicle	GO-control_IFNG+TSHR	0.0727413	1	ns
101	FGFBP2	Healthy-YY1_vehicle	GO-YY1 shRNA_IFNG+TSHR	0.0800515	1	ns
102	FGFBP2	Healthy-YY1_vehicle	GO-YY1_IFNG+TSHR	0.00181053	1	**
103	FGFBP2	Healthy-control_TSHR	Healthy-YY1 shRNA_TSHR	0.541067	1	ns
104	FGFBP2	Healthy-control_TSHR	Healthy-YY1_TSHR	0.681023	1	ns
105	FGFBP2	Healthy-control_TSHR	Healthy-control_TNFA	0.348294	1	ns
106	FGFBP2	Healthy-control_TSHR	Healthy-YY1 shRNA_TNFA	0.446153	1	ns
107	FGFBP2	Healthy-control_TSHR	Healthy-YY1_TNFA	0.874584	1	ns
108	FGFBP2	Healthy-control_TSHR	Healthy-control_IFNG	0.512622	1	ns
109	FGFBP2	Healthy-control_TSHR	Healthy-YY1 shRNA_IFNG	0.94973	1	ns
110	FGFBP2	Healthy-control_TSHR	Healthy-YY1_IFNG	0.600499	1	ns
111	FGFBP2	Healthy-control_TSHR	Healthy-control_TNFA+TSHR	0.240579	1	ns
112	FGFBP2	Healthy-control_TSHR	Healthy-YY1 shRNA_TNFA+TSHR	0.83358	1	ns
113	FGFBP2	Healthy-control_TSHR	Healthy-YY1_TNFA+TSHR	0.836898	1	ns
114	FGFBP2	Healthy-control_TSHR	Healthy-control_IFNG+TSHR	0.794806	1	ns
115	FGFBP2	Healthy-control_TSHR	Healthy-YY1 shRNA_IFNG+TSHR	0.74362	1	ns
116	FGFBP2	Healthy-control_TSHR	Healthy-YY1_IFNG+TSHR	0.805009	1	ns
117	FGFBP2	Healthy-control_TSHR	GO-control_vehicle	0.000928075	0.56	***
118	FGFBP2	Healthy-control_TSHR	GO-YY1 shRNA_vehicle	0.0371647	1	*
119	FGFBP2	Healthy-control_TSHR	GO-YY1_vehicle	0.0746397	1	ns
120	FGFBP2	Healthy-control_TSHR	GO-control_TSHR	0.0224773	1	*
121	FGFBP2	Healthy-control_TSHR	GO-YY1 shRNA_TSHR	0.0176306	1	*
122	FGFBP2	Healthy-control_TSHR	GO-YY1_TSHR	0.00249888	1	**
123	FGFBP2	Healthy-control_TSHR	GO-control_TNFA	0.0307938	1	*
124	FGFBP2	Healthy-control_TSHR	GO-YY1 shRNA_TNFA	0.00162141	0.92	**
125	FGFBP2	Healthy-control_TSHR	GO-YY1_TNFA	0.0729054	1	ns
126	FGFBP2	Healthy-control_TSHR	GO-control_IFNG	0.0866977	1	ns
127	FGFBP2	Healthy-control_TSHR	GO-YY1 shRNA_IFNG	0.0537787	1	ns
128	FGFBP2	Healthy-control_TSHR	GO-YY1_IFNG	0.0829818	1	ns
129	FGFBP2	Healthy-control_TSHR	GO-control_TNFA+TSHR	0.00141658	0.82	**
130	FGFBP2	Healthy-control_TSHR	GO-YY1 shRNA_TNFA+TSHR	0.0551906	1	ns
131	FGFBP2	Healthy-control_TSHR	GO-YY1_TNFA+TSHR	0.031294	1	*
132	FGFBP2	Healthy-control_TSHR	GO-control_IFNG+TSHR	0.0726546	1	ns
133	FGFBP2	Healthy-control_TSHR	GO-YY1 shRNA_IFNG+TSHR	0.0798572	1	ns
134	FGFBP2	Healthy-control_TSHR	GO-YY1_IFNG+TSHR	0.00188883	1	**
135	FGFBP2	Healthy-YY1 shRNA_TSHR	Healthy-YY1_TSHR	0.736761	1	ns
136	FGFBP2	Healthy-YY1 shRNA_TSHR	Healthy-control_TNFA	0.236882	1	ns
137	FGFBP2	Healthy-YY1 shRNA_TSHR	Healthy-YY1 shRNA_TNFA	0.949359	1	ns
138	FGFBP2	Healthy-YY1 shRNA_TSHR	Healthy-YY1_TNFA	0.573826	1	ns
139	FGFBP2	Healthy-YY1 shRNA_TSHR	Healthy-control_IFNG	0.77621	1	ns
140	FGFBP2	Healthy-YY1 shRNA_TSHR	Healthy-YY1 shRNA_IFNG	0.574781	1	ns
141	FGFBP2	Healthy-YY1 shRNA_TSHR	Healthy-YY1_IFNG	0.368558	1	ns
142	FGFBP2	Healthy-YY1 shRNA_TSHR	Healthy-control_TNFA+TSHR	0.637929	1	ns
143	FGFBP2	Healthy-YY1 shRNA_TSHR	Healthy-YY1 shRNA_TNFA+TSHR	0.487425	1	ns
144	FGFBP2	Healthy-YY1 shRNA_TSHR	Healthy-YY1_TNFA+TSHR	0.491764	1	ns
145	FGFBP2	Healthy-YY1 shRNA_TSHR	Healthy-control_IFNG+TSHR	0.646586	1	ns
146	FGFBP2	Healthy-YY1 shRNA_TSHR	Healthy-YY1 shRNA_IFNG+TSHR	0.462318	1	ns
147	FGFBP2	Healthy-YY1 shRNA_TSHR	Healthy-YY1_IFNG+TSHR	0.487248	1	ns
148	FGFBP2	Healthy-YY1 shRNA_TSHR	GO-control_vehicle	0.000611325	0.38	***
149	FGFBP2	Healthy-YY1 shRNA_TSHR	GO-YY1 shRNA_vehicle	0.035765	1	*
150	FGFBP2	Healthy-YY1 shRNA_TSHR	GO-YY1_vehicle	0.0735153	1	ns
151	FGFBP2	Healthy-YY1 shRNA_TSHR	GO-control_TSHR	0.0217681	1	*
152	FGFBP2	Healthy-YY1 shRNA_TSHR	GO-YY1 shRNA_TSHR	0.017032	1	*
153	FGFBP2	Healthy-YY1 shRNA_TSHR	GO-YY1_TSHR	0.00196229	1	**
154	FGFBP2	Healthy-YY1 shRNA_TSHR	GO-control_TNFA	0.0302736	1	*
155	FGFBP2	Healthy-YY1 shRNA_TSHR	GO-YY1 shRNA_TNFA	0.00115344	0.69	**
156	FGFBP2	Healthy-YY1 shRNA_TSHR	GO-YY1_TNFA	0.0716342	1	ns
157	FGFBP2	Healthy-YY1 shRNA_TSHR	GO-control_IFNG	0.0857823	1	ns
158	FGFBP2	Healthy-YY1 shRNA_TSHR	GO-YY1 shRNA_IFNG	0.0529608	1	ns
159	FGFBP2	Healthy-YY1 shRNA_TSHR	GO-YY1_IFNG	0.0811099	1	ns
160	FGFBP2	Healthy-YY1 shRNA_TSHR	GO-control_TNFA+TSHR	0.0013342	0.78	**
161	FGFBP2	Healthy-YY1 shRNA_TSHR	GO-YY1 shRNA_TNFA+TSHR	0.0541306	1	ns
162	FGFBP2	Healthy-YY1 shRNA_TSHR	GO-YY1_TNFA+TSHR	0.0311714	1	*
163	FGFBP2	Healthy-YY1 shRNA_TSHR	GO-control_IFNG+TSHR	0.0723571	1	ns
164	FGFBP2	Healthy-YY1 shRNA_TSHR	GO-YY1 shRNA_IFNG+TSHR	0.0790202	1	ns
165	FGFBP2	Healthy-YY1 shRNA_TSHR	GO-YY1_IFNG+TSHR	0.00182457	1	**
166	FGFBP2	Healthy-YY1_TSHR	Healthy-control_TNFA	0.216429	1	ns
167	FGFBP2	Healthy-YY1_TSHR	Healthy-YY1 shRNA_TNFA	0.704734	1	ns
168	FGFBP2	Healthy-YY1_TSHR	Healthy-YY1_TNFA	0.707789	1	ns
169	FGFBP2	Healthy-YY1_TSHR	Healthy-control_IFNG	0.886625	1	ns
170	FGFBP2	Healthy-YY1_TSHR	Healthy-YY1 shRNA_IFNG	0.728511	1	ns
171	FGFBP2	Healthy-YY1_TSHR	Healthy-YY1_IFNG	0.448395	1	ns
172	FGFBP2	Healthy-YY1_TSHR	Healthy-control_TNFA+TSHR	0.358539	1	ns
173	FGFBP2	Healthy-YY1_TSHR	Healthy-YY1 shRNA_TNFA+TSHR	0.608122	1	ns
174	FGFBP2	Healthy-YY1_TSHR	Healthy-YY1_TNFA+TSHR	0.614507	1	ns
175	FGFBP2	Healthy-YY1_TSHR	Healthy-control_IFNG+TSHR	0.85985	1	ns
176	FGFBP2	Healthy-YY1_TSHR	Healthy-YY1 shRNA_IFNG+TSHR	0.572259	1	ns
177	FGFBP2	Healthy-YY1_TSHR	Healthy-YY1_IFNG+TSHR	0.607618	1	ns
178	FGFBP2	Healthy-YY1_TSHR	GO-control_vehicle	0.000913788	0.56	***
179	FGFBP2	Healthy-YY1_TSHR	GO-YY1 shRNA_vehicle	0.0367404	1	*
180	FGFBP2	Healthy-YY1_TSHR	GO-YY1_vehicle	0.0741678	1	ns
181	FGFBP2	Healthy-YY1_TSHR	GO-control_TSHR	0.0222927	1	*
182	FGFBP2	Healthy-YY1_TSHR	GO-YY1 shRNA_TSHR	0.0174929	1	*
183	FGFBP2	Healthy-YY1_TSHR	GO-YY1_TSHR	0.00246638	1	**
184	FGFBP2	Healthy-YY1_TSHR	GO-control_TNFA	0.0306177	1	*
185	FGFBP2	Healthy-YY1_TSHR	GO-YY1 shRNA_TNFA	0.00159716	0.91	**
186	FGFBP2	Healthy-YY1_TSHR	GO-YY1_TNFA	0.0723806	1	ns
187	FGFBP2	Healthy-YY1_TSHR	GO-control_IFNG	0.0862979	1	ns
188	FGFBP2	Healthy-YY1_TSHR	GO-YY1 shRNA_IFNG	0.0534546	1	ns
189	FGFBP2	Healthy-YY1_TSHR	GO-YY1_IFNG	0.0822103	1	ns
190	FGFBP2	Healthy-YY1_TSHR	GO-control_TNFA+TSHR	0.00141124	0.82	**
191	FGFBP2	Healthy-YY1_TSHR	GO-YY1 shRNA_TNFA+TSHR	0.0547806	1	ns
192	FGFBP2	Healthy-YY1_TSHR	GO-YY1_TNFA+TSHR	0.0312428	1	*
193	FGFBP2	Healthy-YY1_TSHR	GO-control_IFNG+TSHR	0.0725216	1	ns
194	FGFBP2	Healthy-YY1_TSHR	GO-YY1 shRNA_IFNG+TSHR	0.0794943	1	ns
195	FGFBP2	Healthy-YY1_TSHR	GO-YY1_IFNG+TSHR	0.00188336	1	**
196	FGFBP2	Healthy-control_TNFA	Healthy-YY1 shRNA_TNFA	0.141685	1	ns
197	FGFBP2	Healthy-control_TNFA	Healthy-YY1_TNFA	0.693199	1	ns
198	FGFBP2	Healthy-control_TNFA	Healthy-control_IFNG	0.158498	1	ns
199	FGFBP2	Healthy-control_TNFA	Healthy-YY1 shRNA_IFNG	0.528377	1	ns
200	FGFBP2	Healthy-control_TNFA	Healthy-YY1_IFNG	0.894151	1	ns
201	FGFBP2	Healthy-control_TNFA	Healthy-control_TNFA+TSHR	0.0967864	1	ns
202	FGFBP2	Healthy-control_TNFA	Healthy-YY1 shRNA_TNFA+TSHR	0.577854	1	ns
203	FGFBP2	Healthy-control_TNFA	Healthy-YY1_TNFA+TSHR	0.583336	1	ns
204	FGFBP2	Healthy-control_TNFA	Healthy-control_IFNG+TSHR	0.246291	1	ns
205	FGFBP2	Healthy-control_TNFA	Healthy-YY1 shRNA_IFNG+TSHR	0.7611	1	ns
206	FGFBP2	Healthy-control_TNFA	Healthy-YY1_IFNG+TSHR	0.658735	1	ns
207	FGFBP2	Healthy-control_TNFA	GO-control_vehicle	0.000893971	0.54	***
208	FGFBP2	Healthy-control_TNFA	GO-YY1 shRNA_vehicle	0.038171	1	*
209	FGFBP2	Healthy-control_TNFA	GO-YY1_vehicle	0.0758323	1	ns
210	FGFBP2	Healthy-control_TNFA	GO-control_TSHR	0.0228911	1	*
211	FGFBP2	Healthy-control_TNFA	GO-YY1 shRNA_TSHR	0.0179246	1	*
212	FGFBP2	Healthy-control_TNFA	GO-YY1_TSHR	0.00247628	1	**
213	FGFBP2	Healthy-control_TNFA	GO-control_TNFA	0.0312182	1	*
214	FGFBP2	Healthy-control_TNFA	GO-YY1 shRNA_TNFA	0.00158427	0.9	**
215	FGFBP2	Healthy-control_TNFA	GO-YY1_TNFA	0.0742309	1	ns
216	FGFBP2	Healthy-control_TNFA	GO-control_IFNG	0.0877119	1	ns
217	FGFBP2	Healthy-control_TNFA	GO-YY1 shRNA_IFNG	0.0545882	1	ns
218	FGFBP2	Healthy-control_TNFA	GO-YY1_IFNG	0.0849395	1	ns
219	FGFBP2	Healthy-control_TNFA	GO-control_TNFA+TSHR	0.00141573	0.82	**
220	FGFBP2	Healthy-control_TNFA	GO-YY1 shRNA_TNFA+TSHR	0.0562133	1	ns
221	FGFBP2	Healthy-control_TNFA	GO-YY1_TNFA+TSHR	0.0314216	1	*
222	FGFBP2	Healthy-control_TNFA	GO-control_IFNG+TSHR	0.0729912	1	ns
223	FGFBP2	Healthy-control_TNFA	GO-YY1 shRNA_IFNG+TSHR	0.080776	1	ns
224	FGFBP2	Healthy-control_TNFA	GO-YY1_IFNG+TSHR	0.00189221	1	**
225	FGFBP2	Healthy-YY1 shRNA_TNFA	Healthy-YY1_TNFA	0.569022	1	ns
226	FGFBP2	Healthy-YY1 shRNA_TNFA	Healthy-control_IFNG	0.730357	1	ns
227	FGFBP2	Healthy-YY1 shRNA_TNFA	Healthy-YY1 shRNA_IFNG	0.548478	1	ns
228	FGFBP2	Healthy-YY1 shRNA_TNFA	Healthy-YY1_IFNG	0.337635	1	ns
229	FGFBP2	Healthy-YY1 shRNA_TNFA	Healthy-control_TNFA+TSHR	0.519123	1	ns
230	FGFBP2	Healthy-YY1 shRNA_TNFA	Healthy-YY1 shRNA_TNFA+TSHR	0.438305	1	ns
231	FGFBP2	Healthy-YY1 shRNA_TNFA	Healthy-YY1_TNFA+TSHR	0.445853	1	ns
232	FGFBP2	Healthy-YY1 shRNA_TNFA	Healthy-control_IFNG+TSHR	0.573329	1	ns
233	FGFBP2	Healthy-YY1 shRNA_TNFA	Healthy-YY1 shRNA_IFNG+TSHR	0.439956	1	ns
234	FGFBP2	Healthy-YY1 shRNA_TNFA	Healthy-YY1_IFNG+TSHR	0.455485	1	ns
235	FGFBP2	Healthy-YY1 shRNA_TNFA	GO-control_vehicle	0.000891752	0.54	***
236	FGFBP2	Healthy-YY1 shRNA_TNFA	GO-YY1 shRNA_vehicle	0.0363312	1	*
237	FGFBP2	Healthy-YY1 shRNA_TNFA	GO-YY1_vehicle	0.0737206	1	ns
238	FGFBP2	Healthy-YY1 shRNA_TNFA	GO-control_TSHR	0.0221115	1	*
239	FGFBP2	Healthy-YY1 shRNA_TNFA	GO-YY1 shRNA_TSHR	0.0173558	1	*
240	FGFBP2	Healthy-YY1 shRNA_TNFA	GO-YY1_TSHR	0.00242294	1	**
241	FGFBP2	Healthy-YY1 shRNA_TNFA	GO-control_TNFA	0.0304481	1	*
242	FGFBP2	Healthy-YY1 shRNA_TNFA	GO-YY1 shRNA_TNFA	0.00156231	0.89	**
243	FGFBP2	Healthy-YY1 shRNA_TNFA	GO-YY1_TNFA	0.0718832	1	ns
244	FGFBP2	Healthy-YY1 shRNA_TNFA	GO-control_IFNG	0.0859189	1	ns
245	FGFBP2	Healthy-YY1 shRNA_TNFA	GO-YY1 shRNA_IFNG	0.0531462	1	ns
246	FGFBP2	Healthy-YY1 shRNA_TNFA	GO-YY1_IFNG	0.081481	1	ns
247	FGFBP2	Healthy-YY1 shRNA_TNFA	GO-control_TNFA+TSHR	0.00140438	0.81	**
248	FGFBP2	Healthy-YY1 shRNA_TNFA	GO-YY1 shRNA_TNFA+TSHR	0.0543905	1	ns
249	FGFBP2	Healthy-YY1 shRNA_TNFA	GO-YY1_TNFA+TSHR	0.0311941	1	*
250	FGFBP2	Healthy-YY1 shRNA_TNFA	GO-control_IFNG+TSHR	0.0723952	1	ns
251	FGFBP2	Healthy-YY1 shRNA_TNFA	GO-YY1 shRNA_IFNG+TSHR	0.0791503	1	ns
252	FGFBP2	Healthy-YY1 shRNA_TNFA	GO-YY1_IFNG+TSHR	0.00187685	1	**
253	FGFBP2	Healthy-YY1_TNFA	Healthy-control_IFNG	0.653578	1	ns
254	FGFBP2	Healthy-YY1_TNFA	Healthy-YY1 shRNA_IFNG	0.921982	1	ns
255	FGFBP2	Healthy-YY1_TNFA	Healthy-YY1_IFNG	0.801599	1	ns
256	FGFBP2	Healthy-YY1_TNFA	Healthy-control_TNFA+TSHR	0.358123	1	ns
257	FGFBP2	Healthy-YY1_TNFA	Healthy-YY1 shRNA_TNFA+TSHR	0.993117	1	ns
258	FGFBP2	Healthy-YY1_TNFA	Healthy-YY1_TNFA+TSHR	0.992809	1	ns
259	FGFBP2	Healthy-YY1_TNFA	Healthy-control_IFNG+TSHR	0.771337	1	ns
260	FGFBP2	Healthy-YY1_TNFA	Healthy-YY1 shRNA_IFNG+TSHR	0.911282	1	ns
261	FGFBP2	Healthy-YY1_TNFA	Healthy-YY1_IFNG+TSHR	0.972086	1	ns
262	FGFBP2	Healthy-YY1_TNFA	GO-control_vehicle	0.000382114	0.24	***
263	FGFBP2	Healthy-YY1_TNFA	GO-YY1 shRNA_vehicle	0.036292	1	*
264	FGFBP2	Healthy-YY1_TNFA	GO-YY1_vehicle	0.0747223	1	ns
265	FGFBP2	Healthy-YY1_TNFA	GO-control_TSHR	0.0218566	1	*
266	FGFBP2	Healthy-YY1_TNFA	GO-YY1 shRNA_TSHR	0.0170012	1	*
267	FGFBP2	Healthy-YY1_TNFA	GO-YY1_TSHR	0.00152526	0.87	**
268	FGFBP2	Healthy-YY1_TNFA	GO-control_TNFA	0.0305805	1	*
269	FGFBP2	Healthy-YY1_TNFA	GO-YY1 shRNA_TNFA	0.000796806	0.49	***
270	FGFBP2	Healthy-YY1_TNFA	GO-YY1_TNFA	0.0729462	1	ns
271	FGFBP2	Healthy-YY1_TNFA	GO-control_IFNG	0.0868613	1	ns
272	FGFBP2	Healthy-YY1_TNFA	GO-YY1 shRNA_IFNG	0.0537247	1	ns
273	FGFBP2	Healthy-YY1_TNFA	GO-YY1_IFNG	0.0830298	1	ns
274	FGFBP2	Healthy-YY1_TNFA	GO-control_TNFA+TSHR	0.0012539	0.75	**
275	FGFBP2	Healthy-YY1_TNFA	GO-YY1 shRNA_TNFA+TSHR	0.0550593	1	ns
276	FGFBP2	Healthy-YY1_TNFA	GO-YY1_TNFA+TSHR	0.0313019	1	*
277	FGFBP2	Healthy-YY1_TNFA	GO-control_IFNG+TSHR	0.0727273	1	ns
278	FGFBP2	Healthy-YY1_TNFA	GO-YY1 shRNA_IFNG+TSHR	0.0799902	1	ns
279	FGFBP2	Healthy-YY1_TNFA	GO-YY1_IFNG+TSHR	0.00176767	1	**
280	FGFBP2	Healthy-control_IFNG	Healthy-YY1 shRNA_IFNG	0.64858	1	ns
281	FGFBP2	Healthy-control_IFNG	Healthy-YY1_IFNG	0.397451	1	ns
282	FGFBP2	Healthy-control_IFNG	Healthy-control_TNFA+TSHR	0.364924	1	ns
283	FGFBP2	Healthy-control_IFNG	Healthy-YY1 shRNA_TNFA+TSHR	0.519329	1	ns
284	FGFBP2	Healthy-control_IFNG	Healthy-YY1_TNFA+TSHR	0.528122	1	ns
285	FGFBP2	Healthy-control_IFNG	Healthy-control_IFNG+TSHR	0.692568	1	ns
286	FGFBP2	Healthy-control_IFNG	Healthy-YY1 shRNA_IFNG+TSHR	0.513424	1	ns
287	FGFBP2	Healthy-control_IFNG	Healthy-YY1_IFNG+TSHR	0.536029	1	ns
288	FGFBP2	Healthy-control_IFNG	GO-control_vehicle	0.0011039	0.66	**
289	FGFBP2	Healthy-control_IFNG	GO-YY1 shRNA_vehicle	0.0368712	1	*
290	FGFBP2	Healthy-control_IFNG	GO-YY1_vehicle	0.0740936	1	ns
291	FGFBP2	Healthy-control_IFNG	GO-control_TSHR	0.0223987	1	*
292	FGFBP2	Healthy-control_IFNG	GO-YY1 shRNA_TSHR	0.0176069	1	*
293	FGFBP2	Healthy-control_IFNG	GO-YY1_TSHR	0.00273395	1	**
294	FGFBP2	Healthy-control_IFNG	GO-control_TNFA	0.0306395	1	*
295	FGFBP2	Healthy-control_IFNG	GO-YY1 shRNA_TNFA	0.00185684	1	**
296	FGFBP2	Healthy-control_IFNG	GO-YY1_TNFA	0.0723087	1	ns
297	FGFBP2	Healthy-control_IFNG	GO-control_IFNG	0.0862157	1	ns
298	FGFBP2	Healthy-control_IFNG	GO-YY1 shRNA_IFNG	0.053426	1	ns
299	FGFBP2	Healthy-control_IFNG	GO-YY1_IFNG	0.0821081	1	ns
300	FGFBP2	Healthy-control_IFNG	GO-control_TNFA+TSHR	0.00144602	0.83	**
301	FGFBP2	Healthy-control_IFNG	GO-YY1 shRNA_TNFA+TSHR	0.0547576	1	ns
302	FGFBP2	Healthy-control_IFNG	GO-YY1_TNFA+TSHR	0.0312349	1	*
303	FGFBP2	Healthy-control_IFNG	GO-control_IFNG+TSHR	0.0724904	1	ns
304	FGFBP2	Healthy-control_IFNG	GO-YY1 shRNA_IFNG+TSHR	0.0794229	1	ns
305	FGFBP2	Healthy-control_IFNG	GO-YY1_IFNG+TSHR	0.00190817	1	**
306	FGFBP2	Healthy-YY1 shRNA_IFNG	Healthy-YY1_IFNG	0.686598	1	ns
307	FGFBP2	Healthy-YY1 shRNA_IFNG	Healthy-control_TNFA+TSHR	0.311593	1	ns
308	FGFBP2	Healthy-YY1 shRNA_IFNG	Healthy-YY1 shRNA_TNFA+TSHR	0.90992	1	ns
309	FGFBP2	Healthy-YY1 shRNA_IFNG	Healthy-YY1_TNFA+TSHR	0.91123	1	ns
310	FGFBP2	Healthy-YY1 shRNA_IFNG	Healthy-control_IFNG+TSHR	0.812167	1	ns
311	FGFBP2	Healthy-YY1 shRNA_IFNG	Healthy-YY1 shRNA_IFNG+TSHR	0.812947	1	ns
312	FGFBP2	Healthy-YY1 shRNA_IFNG	Healthy-YY1_IFNG+TSHR	0.875765	1	ns
313	FGFBP2	Healthy-YY1 shRNA_IFNG	GO-control_vehicle	0.00061623	0.38	***
314	FGFBP2	Healthy-YY1 shRNA_IFNG	GO-YY1 shRNA_vehicle	0.0367271	1	*
315	FGFBP2	Healthy-YY1 shRNA_IFNG	GO-YY1_vehicle	0.0746296	1	ns
316	FGFBP2	Healthy-YY1 shRNA_IFNG	GO-control_TSHR	0.0221789	1	*
317	FGFBP2	Healthy-YY1 shRNA_IFNG	GO-YY1 shRNA_TSHR	0.0173323	1	*
318	FGFBP2	Healthy-YY1 shRNA_IFNG	GO-YY1_TSHR	0.00199297	1	**
319	FGFBP2	Healthy-YY1 shRNA_IFNG	GO-control_TNFA	0.0306809	1	*
320	FGFBP2	Healthy-YY1 shRNA_IFNG	GO-YY1 shRNA_TNFA	0.00116858	0.7	**
321	FGFBP2	Healthy-YY1 shRNA_IFNG	GO-YY1_TNFA	0.0728711	1	ns
322	FGFBP2	Healthy-YY1 shRNA_IFNG	GO-control_IFNG	0.0867311	1	ns
323	FGFBP2	Healthy-YY1 shRNA_IFNG	GO-YY1 shRNA_IFNG	0.0537223	1	ns
324	FGFBP2	Healthy-YY1 shRNA_IFNG	GO-YY1_IFNG	0.0829254	1	ns
325	FGFBP2	Healthy-YY1 shRNA_IFNG	GO-control_TNFA+TSHR	0.00134096	0.78	**
326	FGFBP2	Healthy-YY1 shRNA_IFNG	GO-YY1 shRNA_TNFA+TSHR	0.0550909	1	ns
327	FGFBP2	Healthy-YY1 shRNA_IFNG	GO-YY1_TNFA+TSHR	0.0312925	1	*
328	FGFBP2	Healthy-YY1 shRNA_IFNG	GO-control_IFNG+TSHR	0.0726739	1	ns
329	FGFBP2	Healthy-YY1 shRNA_IFNG	GO-YY1 shRNA_IFNG+TSHR	0.0798806	1	ns
330	FGFBP2	Healthy-YY1 shRNA_IFNG	GO-YY1_IFNG+TSHR	0.00183327	1	**
331	FGFBP2	Healthy-YY1_IFNG	Healthy-control_TNFA+TSHR	0.199223	1	ns
332	FGFBP2	Healthy-YY1_IFNG	Healthy-YY1 shRNA_TNFA+TSHR	0.750257	1	ns
333	FGFBP2	Healthy-YY1_IFNG	Healthy-YY1_TNFA+TSHR	0.751904	1	ns
334	FGFBP2	Healthy-YY1_IFNG	Healthy-control_IFNG+TSHR	0.500584	1	ns
335	FGFBP2	Healthy-YY1_IFNG	Healthy-YY1 shRNA_IFNG+TSHR	0.880225	1	ns
336	FGFBP2	Healthy-YY1_IFNG	Healthy-YY1_IFNG+TSHR	0.801972	1	ns
337	FGFBP2	Healthy-YY1_IFNG	GO-control_vehicle	0.000546812	0.34	***
338	FGFBP2	Healthy-YY1_IFNG	GO-YY1 shRNA_vehicle	0.0373119	1	*
339	FGFBP2	Healthy-YY1_IFNG	GO-YY1_vehicle	0.07545	1	ns
340	FGFBP2	Healthy-YY1_IFNG	GO-control_TSHR	0.0223902	1	*
341	FGFBP2	Healthy-YY1_IFNG	GO-YY1 shRNA_TSHR	0.0174615	1	*
342	FGFBP2	Healthy-YY1_IFNG	GO-YY1_TSHR	0.00187985	1	**
343	FGFBP2	Healthy-YY1_IFNG	GO-control_TNFA	0.0309457	1	*
344	FGFBP2	Healthy-YY1_IFNG	GO-YY1 shRNA_TNFA	0.00106715	0.64	**
345	FGFBP2	Healthy-YY1_IFNG	GO-YY1_TNFA	0.0737771	1	ns
346	FGFBP2	Healthy-YY1_IFNG	GO-control_IFNG	0.0874392	1	ns
347	FGFBP2	Healthy-YY1_IFNG	GO-YY1 shRNA_IFNG	0.0542669	1	ns
348	FGFBP2	Healthy-YY1_IFNG	GO-YY1_IFNG	0.0842619	1	ns
349	FGFBP2	Healthy-YY1_IFNG	GO-control_TNFA+TSHR	0.00132278	0.78	**
350	FGFBP2	Healthy-YY1_IFNG	GO-YY1 shRNA_TNFA+TSHR	0.0557715	1	ns
351	FGFBP2	Healthy-YY1_IFNG	GO-YY1_TNFA+TSHR	0.0313802	1	*
352	FGFBP2	Healthy-YY1_IFNG	GO-control_IFNG+TSHR	0.072911	1	ns
353	FGFBP2	Healthy-YY1_IFNG	GO-YY1 shRNA_IFNG+TSHR	0.0805204	1	ns
354	FGFBP2	Healthy-YY1_IFNG	GO-YY1_IFNG+TSHR	0.00182232	1	**
355	FGFBP2	Healthy-control_TNFA+TSHR	Healthy-YY1 shRNA_TNFA+TSHR	0.243549	1	ns
356	FGFBP2	Healthy-control_TNFA+TSHR	Healthy-YY1_TNFA+TSHR	0.24866	1	ns
357	FGFBP2	Healthy-control_TNFA+TSHR	Healthy-control_IFNG+TSHR	0.296484	1	ns
358	FGFBP2	Healthy-control_TNFA+TSHR	Healthy-YY1 shRNA_IFNG+TSHR	0.262293	1	ns
359	FGFBP2	Healthy-control_TNFA+TSHR	Healthy-YY1_IFNG+TSHR	0.262184	1	ns
360	FGFBP2	Healthy-control_TNFA+TSHR	GO-control_vehicle	0.000705195	0.43	***
361	FGFBP2	Healthy-control_TNFA+TSHR	GO-YY1 shRNA_vehicle	0.0352323	1	*
362	FGFBP2	Healthy-control_TNFA+TSHR	GO-YY1_vehicle	0.0727086	1	ns
363	FGFBP2	Healthy-control_TNFA+TSHR	GO-control_TSHR	0.0215776	1	*
364	FGFBP2	Healthy-control_TNFA+TSHR	GO-YY1 shRNA_TSHR	0.0169209	1	*
365	FGFBP2	Healthy-control_TNFA+TSHR	GO-YY1_TSHR	0.00210728	1	**
366	FGFBP2	Healthy-control_TNFA+TSHR	GO-control_TNFA	0.0300174	1	*
367	FGFBP2	Healthy-control_TNFA+TSHR	GO-YY1 shRNA_TNFA	0.00128713	0.76	**
368	FGFBP2	Healthy-control_TNFA+TSHR	GO-YY1_TNFA	0.0707496	1	ns
369	FGFBP2	Healthy-control_TNFA+TSHR	GO-control_IFNG	0.0850764	1	ns
370	FGFBP2	Healthy-control_TNFA+TSHR	GO-YY1 shRNA_IFNG	0.0524269	1	ns
371	FGFBP2	Healthy-control_TNFA+TSHR	GO-YY1_IFNG	0.0798227	1	ns
372	FGFBP2	Healthy-control_TNFA+TSHR	GO-control_TNFA+TSHR	0.00135619	0.79	**
373	FGFBP2	Healthy-control_TNFA+TSHR	GO-YY1 shRNA_TNFA+TSHR	0.0534709	1	ns
374	FGFBP2	Healthy-control_TNFA+TSHR	GO-YY1_TNFA+TSHR	0.0310825	1	*
375	FGFBP2	Healthy-control_TNFA+TSHR	GO-control_IFNG+TSHR	0.0721163	1	ns
376	FGFBP2	Healthy-control_TNFA+TSHR	GO-YY1 shRNA_IFNG+TSHR	0.0783824	1	ns
377	FGFBP2	Healthy-control_TNFA+TSHR	GO-YY1_IFNG+TSHR	0.00183816	1	**
378	FGFBP2	Healthy-YY1 shRNA_TNFA+TSHR	Healthy-YY1_TNFA+TSHR	0.999549	1	ns
379	FGFBP2	Healthy-YY1 shRNA_TNFA+TSHR	Healthy-control_IFNG+TSHR	0.688072	1	ns
380	FGFBP2	Healthy-YY1 shRNA_TNFA+TSHR	Healthy-YY1 shRNA_IFNG+TSHR	0.88493	1	ns
381	FGFBP2	Healthy-YY1 shRNA_TNFA+TSHR	Healthy-YY1_IFNG+TSHR	0.956912	1	ns
382	FGFBP2	Healthy-YY1 shRNA_TNFA+TSHR	GO-control_vehicle	0.00069772	0.43	***
383	FGFBP2	Healthy-YY1 shRNA_TNFA+TSHR	GO-YY1 shRNA_vehicle	0.0370717	1	*
384	FGFBP2	Healthy-YY1 shRNA_TNFA+TSHR	GO-YY1_vehicle	0.074876	1	ns
385	FGFBP2	Healthy-YY1 shRNA_TNFA+TSHR	GO-control_TSHR	0.0223593	1	*
386	FGFBP2	Healthy-YY1 shRNA_TNFA+TSHR	GO-YY1 shRNA_TSHR	0.0174883	1	*
387	FGFBP2	Healthy-YY1 shRNA_TNFA+TSHR	GO-YY1_TSHR	0.00214024	1	**
388	FGFBP2	Healthy-YY1 shRNA_TNFA+TSHR	GO-control_TNFA	0.0308041	1	*
389	FGFBP2	Healthy-YY1 shRNA_TNFA+TSHR	GO-YY1 shRNA_TNFA	0.00129255	0.77	**
390	FGFBP2	Healthy-YY1 shRNA_TNFA+TSHR	GO-YY1_TNFA	0.0731522	1	ns
391	FGFBP2	Healthy-YY1 shRNA_TNFA+TSHR	GO-control_IFNG	0.0869275	1	ns
392	FGFBP2	Healthy-YY1 shRNA_TNFA+TSHR	GO-YY1 shRNA_IFNG	0.0539058	1	ns
393	FGFBP2	Healthy-YY1 shRNA_TNFA+TSHR	GO-YY1_IFNG	0.0833413	1	ns
394	FGFBP2	Healthy-YY1 shRNA_TNFA+TSHR	GO-control_TNFA+TSHR	0.00136497	0.79	**
395	FGFBP2	Healthy-YY1 shRNA_TNFA+TSHR	GO-YY1 shRNA_TNFA+TSHR	0.0553314	1	ns
396	FGFBP2	Healthy-YY1 shRNA_TNFA+TSHR	GO-YY1_TNFA+TSHR	0.0313191	1	*
397	FGFBP2	Healthy-YY1 shRNA_TNFA+TSHR	GO-control_IFNG+TSHR	0.0727367	1	ns
398	FGFBP2	Healthy-YY1 shRNA_TNFA+TSHR	GO-YY1 shRNA_IFNG+TSHR	0.0800608	1	ns
399	FGFBP2	Healthy-YY1 shRNA_TNFA+TSHR	GO-YY1_IFNG+TSHR	0.00185188	1	**
400	FGFBP2	Healthy-YY1_TNFA+TSHR	Healthy-control_IFNG+TSHR	0.693821	1	ns
401	FGFBP2	Healthy-YY1_TNFA+TSHR	Healthy-YY1 shRNA_IFNG+TSHR	0.88544	1	ns
402	FGFBP2	Healthy-YY1_TNFA+TSHR	Healthy-YY1_IFNG+TSHR	0.9569	1	ns
403	FGFBP2	Healthy-YY1_TNFA+TSHR	GO-control_vehicle	0.000682283	0.42	***
404	FGFBP2	Healthy-YY1_TNFA+TSHR	GO-YY1 shRNA_vehicle	0.0370418	1	*
405	FGFBP2	Healthy-YY1_TNFA+TSHR	GO-YY1_vehicle	0.0748688	1	ns
406	FGFBP2	Healthy-YY1_TNFA+TSHR	GO-control_TSHR	0.0223404	1	*
407	FGFBP2	Healthy-YY1_TNFA+TSHR	GO-YY1 shRNA_TSHR	0.0174701	1	*
408	FGFBP2	Healthy-YY1_TNFA+TSHR	GO-YY1_TSHR	0.00211375	1	**
409	FGFBP2	Healthy-YY1_TNFA+TSHR	GO-control_TNFA	0.0307955	1	*
410	FGFBP2	Healthy-YY1_TNFA+TSHR	GO-YY1 shRNA_TNFA	0.00126958	0.75	**
411	FGFBP2	Healthy-YY1_TNFA+TSHR	GO-YY1_TNFA	0.0731429	1	ns
412	FGFBP2	Healthy-YY1_TNFA+TSHR	GO-control_IFNG	0.0869237	1	ns
413	FGFBP2	Healthy-YY1_TNFA+TSHR	GO-YY1 shRNA_IFNG	0.0538981	1	ns
414	FGFBP2	Healthy-YY1_TNFA+TSHR	GO-YY1_IFNG	0.0833273	1	ns
415	FGFBP2	Healthy-YY1_TNFA+TSHR	GO-control_TNFA+TSHR	0.00136081	0.79	**
416	FGFBP2	Healthy-YY1_TNFA+TSHR	GO-YY1 shRNA_TNFA+TSHR	0.0553202	1	ns
417	FGFBP2	Healthy-YY1_TNFA+TSHR	GO-YY1_TNFA+TSHR	0.0313183	1	*
418	FGFBP2	Healthy-YY1_TNFA+TSHR	GO-control_IFNG+TSHR	0.0727358	1	ns
419	FGFBP2	Healthy-YY1_TNFA+TSHR	GO-YY1 shRNA_IFNG+TSHR	0.0800569	1	ns
420	FGFBP2	Healthy-YY1_TNFA+TSHR	GO-YY1_IFNG+TSHR	0.00184878	1	**
421	FGFBP2	Healthy-control_IFNG+TSHR	Healthy-YY1 shRNA_IFNG+TSHR	0.634042	1	ns
422	FGFBP2	Healthy-control_IFNG+TSHR	Healthy-YY1_IFNG+TSHR	0.678799	1	ns
423	FGFBP2	Healthy-control_IFNG+TSHR	GO-control_vehicle	0.000958334	0.58	***
424	FGFBP2	Healthy-control_IFNG+TSHR	GO-YY1 shRNA_vehicle	0.0369645	1	*
425	FGFBP2	Healthy-control_IFNG+TSHR	GO-YY1_vehicle	0.0743704	1	ns
426	FGFBP2	Healthy-control_IFNG+TSHR	GO-control_TSHR	0.0224009	1	*
427	FGFBP2	Healthy-control_IFNG+TSHR	GO-YY1 shRNA_TSHR	0.0175811	1	*
428	FGFBP2	Healthy-control_IFNG+TSHR	GO-YY1_TSHR	0.00253669	1	**
429	FGFBP2	Healthy-control_IFNG+TSHR	GO-control_TNFA	0.030704	1	*
430	FGFBP2	Healthy-control_IFNG+TSHR	GO-YY1 shRNA_TNFA	0.00166099	0.94	**
431	FGFBP2	Healthy-control_IFNG+TSHR	GO-YY1_TNFA	0.072608	1	ns
432	FGFBP2	Healthy-control_IFNG+TSHR	GO-control_IFNG	0.0864655	1	ns
433	FGFBP2	Healthy-control_IFNG+TSHR	GO-YY1 shRNA_IFNG	0.0535986	1	ns
434	FGFBP2	Healthy-control_IFNG+TSHR	GO-YY1_IFNG	0.082545	1	ns
435	FGFBP2	Healthy-control_IFNG+TSHR	GO-control_TNFA+TSHR	0.00142114	0.82	**
436	FGFBP2	Healthy-control_IFNG+TSHR	GO-YY1 shRNA_TNFA+TSHR	0.0549654	1	ns
437	FGFBP2	Healthy-control_IFNG+TSHR	GO-YY1_TNFA+TSHR	0.0312649	1	*
438	FGFBP2	Healthy-control_IFNG+TSHR	GO-control_IFNG+TSHR	0.0725766	1	ns
439	FGFBP2	Healthy-control_IFNG+TSHR	GO-YY1 shRNA_IFNG+TSHR	0.0796471	1	ns
440	FGFBP2	Healthy-control_IFNG+TSHR	GO-YY1_IFNG+TSHR	0.00189122	1	**
441	FGFBP2	Healthy-YY1 shRNA_IFNG+TSHR	Healthy-YY1_IFNG+TSHR	0.928915	1	ns
442	FGFBP2	Healthy-YY1 shRNA_IFNG+TSHR	GO-control_vehicle	0.000500989	0.31	***
443	FGFBP2	Healthy-YY1 shRNA_IFNG+TSHR	GO-YY1 shRNA_vehicle	0.0368976	1	*
444	FGFBP2	Healthy-YY1 shRNA_IFNG+TSHR	GO-YY1_vehicle	0.0750822	1	ns
445	FGFBP2	Healthy-YY1 shRNA_IFNG+TSHR	GO-control_TSHR	0.0221911	1	*
446	FGFBP2	Healthy-YY1 shRNA_IFNG+TSHR	GO-YY1 shRNA_TSHR	0.0172993	1	*
447	FGFBP2	Healthy-YY1 shRNA_IFNG+TSHR	GO-YY1_TSHR	0.00178355	1	**
448	FGFBP2	Healthy-YY1 shRNA_IFNG+TSHR	GO-control_TNFA	0.030788	1	*
449	FGFBP2	Healthy-YY1 shRNA_IFNG+TSHR	GO-YY1 shRNA_TNFA	0.00099267	0.6	***
450	FGFBP2	Healthy-YY1 shRNA_IFNG+TSHR	GO-YY1_TNFA	0.0733626	1	ns
451	FGFBP2	Healthy-YY1 shRNA_IFNG+TSHR	GO-control_IFNG	0.0871371	1	ns
452	FGFBP2	Healthy-YY1 shRNA_IFNG+TSHR	GO-YY1 shRNA_IFNG	0.0540051	1	ns
453	FGFBP2	Healthy-YY1 shRNA_IFNG+TSHR	GO-YY1_IFNG	0.0836478	1	ns
454	FGFBP2	Healthy-YY1 shRNA_IFNG+TSHR	GO-control_TNFA+TSHR	0.00130506	0.77	**
455	FGFBP2	Healthy-YY1 shRNA_IFNG+TSHR	GO-YY1 shRNA_TNFA+TSHR	0.0554337	1	ns
456	FGFBP2	Healthy-YY1 shRNA_IFNG+TSHR	GO-YY1_TNFA+TSHR	0.0313408	1	*
457	FGFBP2	Healthy-YY1 shRNA_IFNG+TSHR	GO-control_IFNG+TSHR	0.0728129	1	ns
458	FGFBP2	Healthy-YY1 shRNA_IFNG+TSHR	GO-YY1 shRNA_IFNG+TSHR	0.0802451	1	ns
459	FGFBP2	Healthy-YY1 shRNA_IFNG+TSHR	GO-YY1_IFNG+TSHR	0.00180781	1	**
460	FGFBP2	Healthy-YY1_IFNG+TSHR	GO-control_vehicle	0.000588653	0.36	***
461	FGFBP2	Healthy-YY1_IFNG+TSHR	GO-YY1 shRNA_vehicle	0.0369404	1	*
462	FGFBP2	Healthy-YY1_IFNG+TSHR	GO-YY1_vehicle	0.0749322	1	ns
463	FGFBP2	Healthy-YY1_IFNG+TSHR	GO-control_TSHR	0.0222558	1	*
464	FGFBP2	Healthy-YY1_IFNG+TSHR	GO-YY1 shRNA_TSHR	0.017379	1	*
465	FGFBP2	Healthy-YY1_IFNG+TSHR	GO-YY1_TSHR	0.00194869	1	**
466	FGFBP2	Healthy-YY1_IFNG+TSHR	GO-control_TNFA	0.0307783	1	*
467	FGFBP2	Healthy-YY1_IFNG+TSHR	GO-YY1 shRNA_TNFA	0.00112855	0.68	**
468	FGFBP2	Healthy-YY1_IFNG+TSHR	GO-YY1_TNFA	0.073205	1	ns
469	FGFBP2	Healthy-YY1_IFNG+TSHR	GO-control_IFNG	0.0869928	1	ns
470	FGFBP2	Healthy-YY1_IFNG+TSHR	GO-YY1 shRNA_IFNG	0.0539231	1	ns
471	FGFBP2	Healthy-YY1_IFNG+TSHR	GO-YY1_IFNG	0.0834171	1	ns
472	FGFBP2	Healthy-YY1_IFNG+TSHR	GO-control_TNFA+TSHR	0.00133397	0.78	**
473	FGFBP2	Healthy-YY1_IFNG+TSHR	GO-YY1 shRNA_TNFA+TSHR	0.0553415	1	ns
474	FGFBP2	Healthy-YY1_IFNG+TSHR	GO-YY1_TNFA+TSHR	0.031325	1	*
475	FGFBP2	Healthy-YY1_IFNG+TSHR	GO-control_IFNG+TSHR	0.0727618	1	ns
476	FGFBP2	Healthy-YY1_IFNG+TSHR	GO-YY1 shRNA_IFNG+TSHR	0.0801171	1	ns
477	FGFBP2	Healthy-YY1_IFNG+TSHR	GO-YY1_IFNG+TSHR	0.00182904	1	**
478	FGFBP2	GO-control_vehicle	GO-YY1 shRNA_vehicle	0.0327065	1	*
479	FGFBP2	GO-control_vehicle	GO-YY1_vehicle	0.639318	1	ns
480	FGFBP2	GO-control_vehicle	GO-control_TSHR	0.149759	1	ns
481	FGFBP2	GO-control_vehicle	GO-YY1 shRNA_TSHR	0.203998	1	ns
482	FGFBP2	GO-control_vehicle	GO-YY1_TSHR	0.0151929	1	*
483	FGFBP2	GO-control_vehicle	GO-control_TNFA	0.864071	1	ns
484	FGFBP2	GO-control_vehicle	GO-YY1 shRNA_TNFA	0.0203462	1	*
485	FGFBP2	GO-control_vehicle	GO-YY1_TNFA	0.384866	1	ns
486	FGFBP2	GO-control_vehicle	GO-control_IFNG	0.70783	1	ns
487	FGFBP2	GO-control_vehicle	GO-YY1 shRNA_IFNG	0.814218	1	ns
488	FGFBP2	GO-control_vehicle	GO-YY1_IFNG	0.137065	1	ns
489	FGFBP2	GO-control_vehicle	GO-control_TNFA+TSHR	0.00172124	0.97	**
490	FGFBP2	GO-control_vehicle	GO-YY1 shRNA_TNFA+TSHR	0.327402	1	ns
491	FGFBP2	GO-control_vehicle	GO-YY1_TNFA+TSHR	0.0573754	1	ns
492	FGFBP2	GO-control_vehicle	GO-control_IFNG+TSHR	0.144878	1	ns
493	FGFBP2	GO-control_vehicle	GO-YY1 shRNA_IFNG+TSHR	0.650411	1	ns
494	FGFBP2	GO-control_vehicle	GO-YY1_IFNG+TSHR	0.00277824	1	**
495	FGFBP2	GO-YY1 shRNA_vehicle	GO-YY1_vehicle	0.302194	1	ns
496	FGFBP2	GO-YY1 shRNA_vehicle	GO-control_TSHR	0.210775	1	ns
497	FGFBP2	GO-YY1 shRNA_vehicle	GO-YY1 shRNA_TSHR	0.130056	1	ns
498	FGFBP2	GO-YY1 shRNA_vehicle	GO-YY1_TSHR	0.11352	1	ns
499	FGFBP2	GO-YY1 shRNA_vehicle	GO-control_TNFA	0.0897297	1	ns
500	FGFBP2	GO-YY1 shRNA_vehicle	GO-YY1 shRNA_TNFA	0.088513	1	ns
501	FGFBP2	GO-YY1 shRNA_vehicle	GO-YY1_TNFA	0.391697	1	ns
502	FGFBP2	GO-YY1 shRNA_vehicle	GO-control_IFNG	0.21636	1	ns
503	FGFBP2	GO-YY1 shRNA_vehicle	GO-YY1 shRNA_IFNG	0.196814	1	ns
504	FGFBP2	GO-YY1 shRNA_vehicle	GO-YY1_IFNG	0.786385	1	ns
505	FGFBP2	GO-YY1 shRNA_vehicle	GO-control_TNFA+TSHR	0.000186612	0.12	***
506	FGFBP2	GO-YY1 shRNA_vehicle	GO-YY1 shRNA_TNFA+TSHR	0.334971	1	ns
507	FGFBP2	GO-YY1 shRNA_vehicle	GO-YY1_TNFA+TSHR	0.0391443	1	*
508	FGFBP2	GO-YY1 shRNA_vehicle	GO-control_IFNG+TSHR	0.099308	1	ns
509	FGFBP2	GO-YY1 shRNA_vehicle	GO-YY1 shRNA_IFNG+TSHR	0.195097	1	ns
510	FGFBP2	GO-YY1 shRNA_vehicle	GO-YY1_IFNG+TSHR	0.000172825	0.11	***
511	FGFBP2	GO-YY1_vehicle	GO-control_TSHR	0.7056	1	ns
512	FGFBP2	GO-YY1_vehicle	GO-YY1 shRNA_TSHR	0.840905	1	ns
513	FGFBP2	GO-YY1_vehicle	GO-YY1_TSHR	0.768235	1	ns
514	FGFBP2	GO-YY1_vehicle	GO-control_TNFA	0.609479	1	ns
515	FGFBP2	GO-YY1_vehicle	GO-YY1 shRNA_TNFA	0.871198	1	ns
516	FGFBP2	GO-YY1_vehicle	GO-YY1_TNFA	0.772358	1	ns
517	FGFBP2	GO-YY1_vehicle	GO-control_IFNG	0.545604	1	ns
518	FGFBP2	GO-YY1_vehicle	GO-YY1 shRNA_IFNG	0.832779	1	ns
519	FGFBP2	GO-YY1_vehicle	GO-YY1_IFNG	0.411986	1	ns
520	FGFBP2	GO-YY1_vehicle	GO-control_TNFA+TSHR	0.0166925	1	*
521	FGFBP2	GO-YY1_vehicle	GO-YY1 shRNA_TNFA+TSHR	0.760928	1	ns
522	FGFBP2	GO-YY1_vehicle	GO-YY1_TNFA+TSHR	0.0388439	1	*
523	FGFBP2	GO-YY1_vehicle	GO-control_IFNG+TSHR	0.120814	1	ns
524	FGFBP2	GO-YY1_vehicle	GO-YY1 shRNA_IFNG+TSHR	0.500791	1	ns
525	FGFBP2	GO-YY1_vehicle	GO-YY1_IFNG+TSHR	0.00768194	1	**
526	FGFBP2	GO-control_TSHR	GO-YY1 shRNA_TSHR	0.745146	1	ns
527	FGFBP2	GO-control_TSHR	GO-YY1_TSHR	0.822538	1	ns
528	FGFBP2	GO-control_TSHR	GO-control_TNFA	0.27046	1	ns
529	FGFBP2	GO-control_TSHR	GO-YY1 shRNA_TNFA	0.615209	1	ns
530	FGFBP2	GO-control_TSHR	GO-YY1_TNFA	0.962997	1	ns
531	FGFBP2	GO-control_TSHR	GO-control_IFNG	0.37986	1	ns
532	FGFBP2	GO-control_TSHR	GO-YY1 shRNA_IFNG	0.507555	1	ns
533	FGFBP2	GO-control_TSHR	GO-YY1_IFNG	0.475981	1	ns
534	FGFBP2	GO-control_TSHR	GO-control_TNFA+TSHR	0.000470356	0.29	***
535	FGFBP2	GO-control_TSHR	GO-YY1 shRNA_TNFA+TSHR	0.956527	1	ns
536	FGFBP2	GO-control_TSHR	GO-YY1_TNFA+TSHR	0.0449066	1	*
537	FGFBP2	GO-control_TSHR	GO-control_IFNG+TSHR	0.117017	1	ns
538	FGFBP2	GO-control_TSHR	GO-YY1 shRNA_IFNG+TSHR	0.343197	1	ns
539	FGFBP2	GO-control_TSHR	GO-YY1_IFNG+TSHR	0.000282655	0.18	***
540	FGFBP2	GO-YY1 shRNA_TSHR	GO-YY1_TSHR	0.847239	1	ns
541	FGFBP2	GO-YY1 shRNA_TSHR	GO-control_TNFA	0.352877	1	ns
542	FGFBP2	GO-YY1 shRNA_TSHR	GO-YY1 shRNA_TNFA	0.912275	1	ns
543	FGFBP2	GO-YY1 shRNA_TSHR	GO-YY1_TNFA	0.872257	1	ns
544	FGFBP2	GO-YY1 shRNA_TSHR	GO-control_IFNG	0.436476	1	ns
545	FGFBP2	GO-YY1 shRNA_TSHR	GO-YY1 shRNA_IFNG	0.627493	1	ns
546	FGFBP2	GO-YY1 shRNA_TSHR	GO-YY1_IFNG	0.354485	1	ns
547	FGFBP2	GO-YY1 shRNA_TSHR	GO-control_TNFA+TSHR	0.000427273	0.27	***
548	FGFBP2	GO-YY1 shRNA_TSHR	GO-YY1 shRNA_TNFA+TSHR	0.857113	1	ns
549	FGFBP2	GO-YY1 shRNA_TSHR	GO-YY1_TNFA+TSHR	0.0470107	1	*
550	FGFBP2	GO-YY1 shRNA_TSHR	GO-control_IFNG+TSHR	0.122281	1	ns
551	FGFBP2	GO-YY1 shRNA_TSHR	GO-YY1 shRNA_IFNG+TSHR	0.39531	1	ns
552	FGFBP2	GO-YY1 shRNA_TSHR	GO-YY1_IFNG+TSHR	0.000298716	0.19	***
553	FGFBP2	GO-YY1_TSHR	GO-control_TNFA	0.298263	1	ns
554	FGFBP2	GO-YY1_TSHR	GO-YY1 shRNA_TNFA	0.518406	1	ns
555	FGFBP2	GO-YY1_TSHR	GO-YY1_TNFA	0.942502	1	ns
556	FGFBP2	GO-YY1_TSHR	GO-control_IFNG	0.407384	1	ns
557	FGFBP2	GO-YY1_TSHR	GO-YY1 shRNA_IFNG	0.553863	1	ns
558	FGFBP2	GO-YY1_TSHR	GO-YY1_IFNG	0.379539	1	ns
559	FGFBP2	GO-YY1_TSHR	GO-control_TNFA+TSHR	0.000786505	0.48	***
560	FGFBP2	GO-YY1_TSHR	GO-YY1 shRNA_TNFA+TSHR	0.935142	1	ns
561	FGFBP2	GO-YY1_TSHR	GO-YY1_TNFA+TSHR	0.0490869	1	*
562	FGFBP2	GO-YY1_TSHR	GO-control_IFNG+TSHR	0.121888	1	ns
563	FGFBP2	GO-YY1_TSHR	GO-YY1 shRNA_IFNG+TSHR	0.36932	1	ns
564	FGFBP2	GO-YY1_TSHR	GO-YY1_IFNG+TSHR	0.00162436	0.92	**
565	FGFBP2	GO-control_TNFA	GO-YY1 shRNA_TNFA	0.359307	1	ns
566	FGFBP2	GO-control_TNFA	GO-YY1_TNFA	0.390306	1	ns
567	FGFBP2	GO-control_TNFA	GO-control_IFNG	0.7863	1	ns
568	FGFBP2	GO-control_TNFA	GO-YY1 shRNA_IFNG	0.757123	1	ns
569	FGFBP2	GO-control_TNFA	GO-YY1_IFNG	0.150441	1	ns
570	FGFBP2	GO-control_TNFA	GO-control_TNFA+TSHR	0.00814352	1	**
571	FGFBP2	GO-control_TNFA	GO-YY1 shRNA_TNFA+TSHR	0.35464	1	ns
572	FGFBP2	GO-control_TNFA	GO-YY1_TNFA+TSHR	0.0500285	1	ns
573	FGFBP2	GO-control_TNFA	GO-control_IFNG+TSHR	0.143833	1	ns
574	FGFBP2	GO-control_TNFA	GO-YY1 shRNA_IFNG+TSHR	0.730232	1	ns
575	FGFBP2	GO-control_TNFA	GO-YY1_IFNG+TSHR	0.00293585	1	**
576	FGFBP2	GO-YY1 shRNA_TNFA	GO-YY1_TNFA	0.820423	1	ns
577	FGFBP2	GO-YY1 shRNA_TNFA	GO-control_IFNG	0.448723	1	ns
578	FGFBP2	GO-YY1 shRNA_TNFA	GO-YY1 shRNA_IFNG	0.645671	1	ns
579	FGFBP2	GO-YY1 shRNA_TNFA	GO-YY1_IFNG	0.311796	1	ns
580	FGFBP2	GO-YY1 shRNA_TNFA	GO-control_TNFA+TSHR	0.00113502	0.68	**
581	FGFBP2	GO-YY1 shRNA_TNFA	GO-YY1 shRNA_TNFA+TSHR	0.794231	1	ns
582	FGFBP2	GO-YY1 shRNA_TNFA	GO-YY1_TNFA+TSHR	0.0505023	1	ns
583	FGFBP2	GO-YY1 shRNA_TNFA	GO-control_IFNG+TSHR	0.125571	1	ns
584	FGFBP2	GO-YY1 shRNA_TNFA	GO-YY1 shRNA_IFNG+TSHR	0.407255	1	ns
585	FGFBP2	GO-YY1 shRNA_TNFA	GO-YY1_IFNG+TSHR	0.00206699	1	**
586	FGFBP2	GO-YY1_TNFA	GO-control_IFNG	0.41311	1	ns
587	FGFBP2	GO-YY1_TNFA	GO-YY1 shRNA_IFNG	0.599944	1	ns
588	FGFBP2	GO-YY1_TNFA	GO-YY1_IFNG	0.554685	1	ns
589	FGFBP2	GO-YY1_TNFA	GO-control_TNFA+TSHR	0.00886938	1	**
590	FGFBP2	GO-YY1_TNFA	GO-YY1 shRNA_TNFA+TSHR	0.998708	1	ns
591	FGFBP2	GO-YY1_TNFA	GO-YY1_TNFA+TSHR	0.0380182	1	*
592	FGFBP2	GO-YY1_TNFA	GO-control_IFNG+TSHR	0.112765	1	ns
593	FGFBP2	GO-YY1_TNFA	GO-YY1 shRNA_IFNG+TSHR	0.374664	1	ns
594	FGFBP2	GO-YY1_TNFA	GO-YY1_IFNG+TSHR	0.00366519	1	**
595	FGFBP2	GO-control_IFNG	GO-YY1 shRNA_IFNG	0.642069	1	ns
596	FGFBP2	GO-control_IFNG	GO-YY1_IFNG	0.251974	1	ns
597	FGFBP2	GO-control_IFNG	GO-control_TNFA+TSHR	0.0704331	1	ns
598	FGFBP2	GO-control_IFNG	GO-YY1 shRNA_TNFA+TSHR	0.404418	1	ns
599	FGFBP2	GO-control_IFNG	GO-YY1_TNFA+TSHR	0.0440839	1	*
600	FGFBP2	GO-control_IFNG	GO-control_IFNG+TSHR	0.152954	1	ns
601	FGFBP2	GO-control_IFNG	GO-YY1 shRNA_IFNG+TSHR	0.954415	1	ns
602	FGFBP2	GO-control_IFNG	GO-YY1_IFNG+TSHR	0.0393054	1	*
603	FGFBP2	GO-YY1 shRNA_IFNG	GO-YY1_IFNG	0.283402	1	ns
604	FGFBP2	GO-YY1 shRNA_IFNG	GO-control_TNFA+TSHR	0.0138693	1	*
605	FGFBP2	GO-YY1 shRNA_IFNG	GO-YY1 shRNA_TNFA+TSHR	0.577974	1	ns
606	FGFBP2	GO-YY1 shRNA_IFNG	GO-YY1_TNFA+TSHR	0.0431292	1	*
607	FGFBP2	GO-YY1 shRNA_IFNG	GO-control_IFNG+TSHR	0.130239	1	ns
608	FGFBP2	GO-YY1 shRNA_IFNG	GO-YY1 shRNA_IFNG+TSHR	0.592019	1	ns
609	FGFBP2	GO-YY1 shRNA_IFNG	GO-YY1_IFNG+TSHR	0.00585856	1	**
610	FGFBP2	GO-YY1_IFNG	GO-control_TNFA+TSHR	0.00293363	1	**
611	FGFBP2	GO-YY1_IFNG	GO-YY1 shRNA_TNFA+TSHR	0.519329	1	ns
612	FGFBP2	GO-YY1_IFNG	GO-YY1_TNFA+TSHR	0.0359114	1	*
613	FGFBP2	GO-YY1_IFNG	GO-control_IFNG+TSHR	0.100049	1	ns
614	FGFBP2	GO-YY1_IFNG	GO-YY1 shRNA_IFNG+TSHR	0.226076	1	ns
615	FGFBP2	GO-YY1_IFNG	GO-YY1_IFNG+TSHR	0.0010623	0.64	**
616	FGFBP2	GO-control_TNFA+TSHR	GO-YY1 shRNA_TNFA+TSHR	0.00488065	1	**
617	FGFBP2	GO-control_TNFA+TSHR	GO-YY1_TNFA+TSHR	0.204535	1	ns
618	FGFBP2	GO-control_TNFA+TSHR	GO-control_IFNG+TSHR	0.555658	1	ns
619	FGFBP2	GO-control_TNFA+TSHR	GO-YY1 shRNA_IFNG+TSHR	0.0709083	1	ns
620	FGFBP2	GO-control_TNFA+TSHR	GO-YY1_IFNG+TSHR	0.0898536	1	ns
621	FGFBP2	GO-YY1 shRNA_TNFA+TSHR	GO-YY1_TNFA+TSHR	0.0403195	1	*
622	FGFBP2	GO-YY1 shRNA_TNFA+TSHR	GO-control_IFNG+TSHR	0.114583	1	ns
623	FGFBP2	GO-YY1 shRNA_TNFA+TSHR	GO-YY1 shRNA_IFNG+TSHR	0.365901	1	ns
624	FGFBP2	GO-YY1 shRNA_TNFA+TSHR	GO-YY1_IFNG+TSHR	0.0018	1	**
625	FGFBP2	GO-YY1_TNFA+TSHR	GO-control_IFNG+TSHR	0.60767	1	ns
626	FGFBP2	GO-YY1_TNFA+TSHR	GO-YY1 shRNA_IFNG+TSHR	0.045784	1	*
627	FGFBP2	GO-YY1_TNFA+TSHR	GO-YY1_IFNG+TSHR	0.317513	1	ns
628	FGFBP2	GO-control_IFNG+TSHR	GO-YY1 shRNA_IFNG+TSHR	0.157858	1	ns
629	FGFBP2	GO-control_IFNG+TSHR	GO-YY1_IFNG+TSHR	0.792944	1	ns
630	FGFBP2	GO-YY1 shRNA_IFNG+TSHR	GO-YY1_IFNG+TSHR	0.0389606	1	*
