# Supplementary material for: Dynamic transition of Tregs to cytotoxic phenotype amid systemic inflammation in Graves’ ophthalmopathy
Source: JCI Insight. 2024 Nov 22;9(22):e181488. doi: 10.1172/jci.insight.181488 (PMC11601897; doi:10.1172/jci.insight.181488)
Supplement: Supporting data values [file jciinsight-9-181488-s147.xlsx]

## Sheet: Fig. 1G&5D
Fig. 1G&5D. Flow density plots and dot plots displayd the expression levels of IL6 in peripheral blood from Healthy, GH, GO and treated donors (Healthy, n=9; GH, n=9; GO, n=9; Treated, n=9) .
Group	Target	medianFI
GH	IL6	393
GH	IL6	420
GH	IL6	417
GH	IL6	379
GH	IL6	451
GH	IL6	438
GH	IL6	518
GH	IL6	485
GH	IL6	538
GO	IL6	563
GO	IL6	573
GO	IL6	680
GO	IL6	578
GO	IL6	477
GO	IL6	816
GO	IL6	598
GO	IL6	525
GO	IL6	591
healthy	IL6	333
healthy	IL6	409
healthy	IL6	370
healthy	IL6	356
healthy	IL6	379
healthy	IL6	356
healthy	IL6	386
healthy	IL6	400
healthy	IL6	360
treated	IL6	543
treated	IL6	531
treated	IL6	523
treated	IL6	441
treated	IL6	462
treated	IL6	416
treated	IL6	423
treated	IL6	479
treated	IL6	501

## Sheet: Fig. 1H&5D
Fig. 1H&5D. Flow density plots and dot plots displayd the expression levels of TNFA in peripheral blood from Healthy, GH, GO and treated donors. (Healthy, n=9; GH, n=9; GO, n=9; Treated, n=9) .
Group	Target	medianFI
GH	TNFa	943.195
GH	TNFa	945.806
GH	TNFa	961.628
GH	TNFa	1056.42
GH	TNFa	980.421
GH	TNFa	922.56
GH	TNFa	870.518
GH	TNFa	902.378
GH	TNFa	1019.12
GO	TNFa	980.421
GO	TNFa	1013.5
GO	TNFa	1113.4
GO	TNFa	1472.08
GO	TNFa	1119.57
GO	TNFa	1196.39
GO	TNFa	1179.96
GO	TNFa	1189.79
GO	TNFa	1226.53
healthy	TNFa	762.322
healthy	TNFa	860.943
healthy	TNFa	912.413
healthy	TNFa	832.846
healthy	TNFa	877.769
healthy	TNFa	644.004
healthy	TNFa	917.473
healthy	TNFa	766.549
healthy	TNFa	768.672
treated	TNFa	887.531
treated	TNFa	894.923
treated	TNFa	1077.06
treated	TNFa	856.195
treated	TNFa	812.376
treated	TNFa	1021.94
treated	TNFa	807.896
treated	TNFa	966.96
treated	TNFa	1110.32

## Sheet: Fig. 1I&5D
Fig. 1I&5D. Flow density plots and dot plots displayd the expression levels of IFNG in peripheral blood from Healthy, GH, GO and treated donors. (Healthy, n=9; GH, n=9; GO, n=9; Treated, n=9) .
Group	Target	medianFI
GH	IFNG	547
GH	IFNG	615
GH	IFNG	462
GH	IFNG	546
GH	IFNG	517
GH	IFNG	486
GH	IFNG	498
GH	IFNG	536
GH	IFNG	556
GO	IFNG	604
GO	IFNG	1016
GO	IFNG	630
GO	IFNG	742
GO	IFNG	630
GO	IFNG	525
GO	IFNG	1261
GO	IFNG	894
GO	IFNG	538
healthy	IFNG	463
healthy	IFNG	438
healthy	IFNG	440
healthy	IFNG	417
healthy	IFNG	456
healthy	IFNG	433
healthy	IFNG	449
healthy	IFNG	476
healthy	IFNG	426
treated	IFNG	571
treated	IFNG	512
treated	IFNG	594
treated	IFNG	517
treated	IFNG	500
treated	IFNG	556
treated	IFNG	593
treated	IFNG	589
treated	IFNG	607

## Sheet: Fig. 2H
Fig. 2H. Bar graphs from qRT-PCR showed the gene expression levels of GZMB, FGFBP2, CTSW, and PRF1 in CD4 CTL from peripheral blood of Healthy and GO donors (Healthy, n=6; GO, n=6).
Sample Name	Sample	Target Name	CT	GAPDH	△Ct	△Ctmean	△△Ct	2^-△△Ct	normolize(2^-△△Ct)
GO1	GO	GZMB	30.4487	31.0564	-0.607689	-1.76452	-3.6818	12.8332	8.34844
GO1	GO	GZMB	31.6155	34.62	-3.00444
GO1	GO	GZMB	32.3784	34.0598	-1.68143
GO2	GO	GZMB	32.1581	36.0896	-3.93151	-3.72769	-5.64497	50.0387	32.552
GO2	GO	GZMB	32.9704	35.4719	-2.50151
GO2	GO	GZMB	33.9322	38.6823	-4.75005
GO3	GO	GZMB	31.4255	33.2601	-1.83462	-2.11933	-4.03662	16.4113	10.6762
GO3	GO	GZMB	31.7367	34.6884	-2.95172
GO3	GO	GZMB	31.4636	33.0352	-1.57166
GO4	GO	GZMB	31.4127	33.594	-2.18123	-2.48243	-4.39971	21.1079	13.7315
GO4	GO	GZMB	32.1306	34.9108	-2.7802
GO4	GO	GZMB	30.8146	33.3005	-2.48586
GO5	GO	GZMB	23.709	29.9366	-6.2276	-6.92804	-8.84532	459.947	299.212
GO5	GO	GZMB	20.7035	31.1564	-10.4529
GO5	GO	GZMB	25.474	29.5777	-4.10365
GO6	GO	GZMB	26.749	30.9717	-4.22272	-6.27538	-8.19266	292.575	190.331
GO6	GO	GZMB	24.1943	30.9255	-6.73121
GO6	GO	GZMB	23.3504	31.2226	-7.87221
H-1	healthy	GZMB	32.5808	29.5508	3.02999	5.41887	3.50158	0.0882914	0.0574368
H-1	healthy	GZMB	35.1575	28.711	6.44652
H-1	healthy	GZMB	33.8191	27.039	6.78009
H-2	healthy	GZMB	36.452	32.1703	4.28166	-0.0167769	-1.93406	3.82129	2.48589
H-2	healthy	GZMB	38.4393	32.8577	5.5816
H-2	healthy	GZMB	20.5765	30.4901	-9.9136
H-3	healthy	GZMB	30.0278	32.5563	-2.52849	1.76752	-0.14976	1.10938	0.721695
H-3	healthy	GZMB	34.509	33.0372	1.47177
H-3	healthy	GZMB	32.1315	25.7722	6.35929
H-4	healthy	GZMB	32.8262	29.3848	3.44146	1.59936	-0.31792	1.24653	0.810915
H-4	healthy	GZMB	28.6204	28.6192	0.0012989
H-4	healthy	GZMB	37.5721	36.2168	1.35533
H-5	healthy	GZMB	31.453	30.4117	1.04133	1.16225	-0.755031	1.68767	1.09789
H-5	healthy	GZMB	32.079	30.4326	1.64638
H-5	healthy	GZMB	32.074	31.275	0.799044
H-6	healthy	GZMB	31.729	30.3439	1.38508	1.57247	-0.344812	1.26999	0.826172
H-6	healthy	GZMB	32.874	30.9776	1.89636
H-6	healthy	GZMB	32.654	31.218	1.43597
GO1	GO	FGFBP2	30.7781	31.0564	-0.278372	-2.15188	-4.00675	16.075	5.89138
GO1	GO	FGFBP2	31.4965	34.62	-3.12353
GO1	GO	FGFBP2	31.0061	34.0598	-3.05375
GO2	GO	FGFBP2	31.662	36.0896	-4.42755	-3.496	-5.35087	40.8105	14.9568
GO2	GO	FGFBP2	33.4918	35.4719	-1.98005
GO2	GO	FGFBP2	34.6019	38.6823	-4.08041
GO3	GO	FGFBP2	31.3224	33.2601	-1.93773	-2.1283	-3.98317	15.8144	5.79588
GO3	GO	FGFBP2	30.3315	34.6884	-4.35696
GO3	GO	FGFBP2	32.945	33.0352	-0.0902176
GO4	GO	FGFBP2	29.362	33.594	-4.23197	-2.92575	-4.78062	27.4858	10.0734
GO4	GO	FGFBP2	31.9974	34.9108	-2.91335
GO4	GO	FGFBP2	31.6685	33.3005	-1.63193
GO5	GO	FGFBP2	27.094	29.9366	-2.8426	-5.82514	-7.68001	205.075	75.1585
GO5	GO	FGFBP2	24.2272	31.1564	-6.92917
GO5	GO	FGFBP2	21.874	29.5777	-7.70365
GO6	GO	FGFBP2	25.708	30.9717	-5.26372	-4.57696	-6.43183	86.3321	31.6401
GO6	GO	FGFBP2	24.751	30.9255	-6.17451
GO6	GO	FGFBP2	28.93	31.2226	-2.29265
H-1	healthy	FGFBP2	27.8562	29.5508	-1.69459	0.901818	-0.95305	1.93596	0.709516
H-1	healthy	FGFBP2	30.274	28.711	1.56304
H-1	healthy	FGFBP2	29.876	27.039	2.837
H-2	healthy	FGFBP2	33.021	32.1703	0.850662	0.683611	-1.17126	2.25208	0.825371
H-2	healthy	FGFBP2	32.805	32.8577	-0.0527309
H-2	healthy	FGFBP2	31.743	30.4901	1.2529
H-3	healthy	FGFBP2	36.6904	32.5563	4.13412	4.9789	3.12403	0.114702	0.0420375
H-3	healthy	FGFBP2	39.736	33.0372	6.69877
H-3	healthy	FGFBP2	29.876	25.7722	4.10382
H-4	healthy	FGFBP2	28.032	29.3848	-1.35277	-1.62459	-3.47946	11.1538	4.08778
H-4	healthy	FGFBP2	28.3238	28.6192	-0.295362
H-4	healthy	FGFBP2	32.9911	36.2168	-3.22564
H-5	healthy	FGFBP2	35.7238	30.4117	5.31215	3.66933	1.81446	0.28431	0.104198
H-5	healthy	FGFBP2	32.6514	30.4326	2.2188
H-5	healthy	FGFBP2	34.752	31.275	3.47704
H-6	healthy	FGFBP2	31.739	30.3439	1.39508	2.52014	0.66527	0.630571	0.2311
H-6	healthy	FGFBP2	33.579	30.9776	2.60136
H-6	healthy	FGFBP2	34.782	31.218	3.56397
GO1	GO	CTSW	33.208	34.62	-1.41203	-1.05696	-2.85802	7.25021	2.29094
GO1	GO	CTSW	31.5907	34.0598	-2.46912
GO1	GO	CTSW	31.7582	31.0479	0.710266
GO2	GO	CTSW	34.1576	36.0896	-1.93199	-3.41338	-5.21445	37.1282	11.7319
GO2	GO	CTSW	32.3521	35.4719	-3.11975
GO2	GO	CTSW	33.4938	38.6823	-5.18841
GO3	GO	CTSW	32.2001	33.2601	-1.06008	-1.94036	-3.74142	13.3745	4.22613
GO3	GO	CTSW	31.7053	34.6884	-2.98316
GO3	GO	CTSW	31.2574	33.0352	-1.77783
GO4	GO	CTSW	32.7346	33.594	-0.859344	-3.86807	-5.66913	50.8838	16.0784
GO4	GO	CTSW	32.7641	34.9108	-2.14668
GO4	GO	CTSW	24.7023	33.3005	-8.59819
GO5	GO	CTSW	22.709	29.9366	-7.2276	-0.381897	-2.18296	4.54084	1.43483
GO5	GO	CTSW	34.5704	31.1564	3.41404
GO5	GO	CTSW	32.2455	29.5777	2.66786
GO6	GO	CTSW	25.6141	30.9717	-5.35759	-1.55359	-3.35466	10.2294	3.23233
GO6	GO	CTSW	29.702	30.9255	-1.2235
GO6	GO	CTSW	33.143	31.2226	1.92031
H-1	healthy	CTSW	32.743	29.5508	3.19219	3.58852	1.78745	0.289683	0.0915349
H-1	healthy	CTSW	31.6179	28.711	2.90693
H-1	healthy	CTSW	31.7054	27.039	4.66643
H-2	healthy	CTSW	34.5524	32.1703	2.3821	2.51418	0.713118	0.610001	0.19275
H-2	healthy	CTSW	33.3406	32.8577	0.482895
H-2	healthy	CTSW	35.1676	30.4901	4.67754
H-3	healthy	CTSW	35.4626	32.5563	2.90634	4.24634	2.44528	0.18361	0.0580177
H-3	healthy	CTSW	33.9435	33.0372	0.906265
H-3	healthy	CTSW	34.6986	25.7722	8.92643
H-4	healthy	CTSW	27.7929	29.3848	-1.59182	-1.80525	-3.60631	12.1789	3.84832
H-4	healthy	CTSW	26.72	28.6192	-1.89918
H-4	healthy	CTSW	34.292	36.2168	-1.92474
H-5	healthy	CTSW	25.6818	30.4117	-4.72986	-0.589485	-2.39055	5.24356	1.65688
H-5	healthy	CTSW	33.3638	30.4326	2.9312
H-5	healthy	CTSW	31.3052	31.275	0.0302086
H-6	healthy	CTSW	33.6917	30.3439	3.34779	2.85206	1.051	0.482633	0.152504
H-6	healthy	CTSW	34.2504	30.9776	3.27274
H-6	healthy	CTSW	33.1537	31.218	1.93566
GO1	GO	PRF1	27.7996	31.0564	-3.25682	-5.32505	-5.43453	43.2472	28.4046
GO1	GO	PRF1	28.5824	34.62	-6.03761
GO1	GO	PRF1	27.3791	34.0598	-6.68074
GO2	GO	PRF1	30.2018	36.0896	-5.88775	-6.63414	-6.74362	107.16	70.3823
GO2	GO	PRF1	29.9605	35.4719	-5.51137
GO2	GO	PRF1	30.179	38.6823	-8.5033
GO3	GO	PRF1	28.985	33.2601	-4.27514	-5.01646	-5.12594	34.919	22.9346
GO3	GO	PRF1	27.6329	34.6884	-7.05554
GO3	GO	PRF1	29.3165	33.0352	-3.71869
GO4	GO	PRF1	28.3221	38.2919	-9.96979	-7.27394	-7.38342	166.967	109.663
GO4	GO	PRF1	28.3251	34.9108	-6.58574
GO4	GO	PRF1	28.0342	33.3005	-5.26628
GO5	GO	PRF1	28.1902	29.9366	-1.74635	-2.21481	-2.32429	5.00818	3.28935
GO5	GO	PRF1	29.2404	31.1564	-1.916
GO5	GO	PRF1	26.5956	29.5777	-2.98207
GO6	GO	PRF1	28.3623	30.9717	-2.6094	-1.64916	-1.75864	3.3838	2.22247
GO6	GO	PRF1	29.9069	30.9255	-1.0186
GO6	GO	PRF1	29.9032	31.2226	-1.31948
H-1	healthy	PRF1	30.2291	29.5508	0.678333	2.0114	1.90192	0.267587	0.17575
H-1	healthy	PRF1	30.8131	28.711	2.10213
H-1	healthy	PRF1	30.2927	27.039	3.25375
H-2	healthy	PRF1	30.8926	32.1703	-1.27779	-0.838517	-0.947997	1.92919	1.26709
H-2	healthy	PRF1	31.2803	32.8577	-1.57748
H-2	healthy	PRF1	30.8298	30.4901	0.339714
H-3	healthy	PRF1	32.042	32.5563	-0.514275	1.9051	1.79562	0.288048	0.189189
H-3	healthy	PRF1	32.3645	33.0372	-0.672733
H-3	healthy	PRF1	32.6745	25.7722	6.9023
H-4	healthy	PRF1	31.3458	29.3848	1.96107	-1.90117	-2.01065	4.02964	2.64665
H-4	healthy	PRF1	25.3539	28.6192	-3.26525
H-4	healthy	PRF1	31.8174	36.2168	-4.39933
H-5	healthy	PRF1	30.6547	30.4117	0.24308	-0.0158653	-0.125345	1.09077	0.716413
H-5	healthy	PRF1	30.5994	30.4326	0.166733
H-5	healthy	PRF1	30.8175	31.275	-0.457409
H-6	healthy	PRF1	30.8139	30.3439	0.469988	-0.504068	-0.613548	1.53002	1.00491
H-6	healthy	PRF1	30.5361	30.9776	-0.441488
H-6	healthy	PRF1	29.6773	31.218	-1.5407

## Sheet: Fig. 2L&S9I
Fig. 2L&S10A. Flow cytometry plots showd the expression of TGFB1 in peripheral blood CD4+ CD25+ FOXP3+Treg cells from Healthy, GH, GOand treated groups ; dot plots indicatd the mean expression intensity and target cell proportions (Healthy, n=9; GH, n=9; GO, n=9; Treated, n=9).
Group	Target	Statistic	medianFI
GH	TGFB	70.2	939
GH	TGFB	74.4	1111
GH	TGFB	75.2	1324
GH	TGFB	77.7	1429
GH	TGFB	65.9	1020
GH	TGFB	81	1266
GH	TGFB	69.6	1087
GH	TGFB	72	1039
GH	TGFB	66.8	1096
GO	TGFB	69.6	1346
GO	TGFB	64.4	848
GO	TGFB	45.6	945
GO	TGFB	54.4	807
GO	TGFB	54.8	900
GO	TGFB	63.2	959
GO	TGFB	58.7	949
GO	TGFB	63.9	852
GO	TGFB	55.8	932
healthy	TGFB	85.5	1290
healthy	TGFB	70.6	1313
healthy	TGFB	75.7	1090
healthy	TGFB	92.9	1462
healthy	TGFB	84.4	1394
healthy	TGFB	70.7	1042
healthy	TGFB	84.8	1237
healthy	TGFB	84.5	1140
healthy	TGFB	80.6	1219
treated	TGFB	57.4	907
treated	TGFB	45.6	727
treated	TGFB	58.5	912
treated	TGFB	57.7	793
treated	TGFB	61.6	1009
treated	TGFB	62.3	878
treated	TGFB	50.9	876
treated	TGFB	49.5	1105
treated	TGFB	59.2	1034

## Sheet: Fig. 2M&S9I
Fig. 2L&S10A. Flow cytometry plots showd the expression of CTLA4 in peripheral blood CD4+ CD25+ FOXP3+Treg cells from Healthy, GH, GOand treated groups ; dot plots indicatd the mean expression intensity and target cell proportions (Healthy, n=9; GH, n=9; GO, n=9; Treated, n=9).
Group	Target	Statistic	medianFI
GH	CTLA4	53	770
GH	CTLA4	48.4	795
GH	CTLA4	37.7	970
GH	CTLA4	48.9	684
GH	CTLA4	42.9	693
GH	CTLA4	39.8	804
GH	CTLA4	50.4	772
GH	CTLA4	48.1	807
GH	CTLA4	50.2	1081
GO	CTLA4	40.2	694
GO	CTLA4	40.5	756
GO	CTLA4	38.4	684
GO	CTLA4	26.7	454
GO	CTLA4	32.6	650
GO	CTLA4	33.5	652
GO	CTLA4	41.1	805
GO	CTLA4	47.2	750
GO	CTLA4	41.4	660
healthy	CTLA4	44.8	809
healthy	CTLA4	48.2	1313
healthy	CTLA4	56.2	1153
healthy	CTLA4	58.2	902
healthy	CTLA4	57.4	1242
healthy	CTLA4	55.5	971
healthy	CTLA4	49.8	1504
healthy	CTLA4	49	860
healthy	CTLA4	41.3	1031
treated	CTLA4	32.5	707
treated	CTLA4	33.9	688
treated	CTLA4	44.4	654
treated	CTLA4	31.2	662
treated	CTLA4	44.7	607
treated	CTLA4	25.1	531
treated	CTLA4	31.6	603
treated	CTLA4	29.1	465
treated	CTLA4	36.6	589

## Sheet: Fig. 2O&S9K
Fig. 2O&S9K. The % inhibition of CD8+ T cell proliferation co-cultured with Treg cells (Healthy, n=5; GH, n=5; GO, n=5; Treated, n=5).
Group	% inhibition
healthy	75.86
healthy	56.32
healthy	68.7
healthy	77.64
healthy	80.01
GH	62.28
GH	55.327
GH	24.01
GH	51.09
GH	53.42
GO	8.44
GO	13.24
GO	15.42
GO	7.09
GO	10.02
treated	11.18
treated	10.99
treated	14.3
treated	9.08
treated	13.71

## Sheet: Fig. 2P&S9L
Fig. 2P&S9L. The IFN-γ production of CD8+ T cells co-cultured with Treg cells (Vehicle, n-5; Healthy, n=5; GH, n=5; GO, n=5; Treated, n=5).
Group	IFN-γ (pg/ml)
Vehicle	1231.89
Vehicle	803.103
Vehicle	980.241
Vehicle	989.191
Vehicle	705.457
healthy	94.203
healthy	58.632
healthy	104.016
healthy	57.703
healthy	68.858
GH	235.749
GH	98.551
GH	180.745
GH	192.926
GH	209.452
GO	509.342
GO	287.68
GO	458.934
GO	429.401
GO	389.714
treated	601.373
treated	299.874
treated	106.717
treated	434.225
treated	489.729

## Sheet: Fig. 3J&5G
Fig. 3J&5G. Flow cytometry plots showd the expression of KLRC1 in peripheral blood CD4+ CD25+ FOXP3+Treg cells from Healthy, GH, GOand treated groups ; dot plots indicatd the mean expression intensity and target cell proportions (Healthy, n=9; GH, n=9; GO, n=9; Treated, n=9).
Group	Target	Statistic
GH	KLRC1	0.75
GH	KLRC1	0
GH	KLRC1	0
GH	KLRC1	1.57
GH	KLRC1	0.97
GH	KLRC1	0
GH	KLRC1	0.52
GH	KLRC1	0.58
GH	KLRC1	0
GO	KLRC1	1.02
GO	KLRC1	6.47
GO	KLRC1	3.78
GO	KLRC1	1.16
GO	KLRC1	0.95
GO	KLRC1	2.65
GO	KLRC1	3.43
GO	KLRC1	2.21
GO	KLRC1	2.52
healthy	KLRC1	0.4
healthy	KLRC1	0
healthy	KLRC1	0
healthy	KLRC1	0.52
healthy	KLRC1	0.3
healthy	KLRC1	0.42
healthy	KLRC1	0.78
healthy	KLRC1	0
healthy	KLRC1	0
treated	KLRC1	0.63
treated	KLRC1	0
treated	KLRC1	0
treated	KLRC1	0
treated	KLRC1	0.56
treated	KLRC1	0.75
treated	KLRC1	1.37
treated	KLRC1	2.59
treated	KLRC1	0.89

## Sheet: Fig. 3K&5G
Fig. 3K&5G. Flow cytometry plots showd the expression of FGFBP2 in peripheral blood CD4+ CD25+ FOXP3+Treg cells from Healthy, GH, GOand treated groups ; dot plots indicatd the mean expression intensity and target cell proportions (Healthy, n=9; GH, n=9; GO, n=9; Treated, n=9).
Group	Target	Statistic
GH	FGFBP2	3.42
GH	FGFBP2	2.68
GH	FGFBP2	9.77
GH	FGFBP2	4.24
GH	FGFBP2	5.79
GH	FGFBP2	3.92
GH	FGFBP2	1.46
GH	FGFBP2	6.15
GH	FGFBP2	3.08
GO	FGFBP2	65.8
GO	FGFBP2	29.9
GO	FGFBP2	37.1
GO	FGFBP2	14.1
GO	FGFBP2	10.6
GO	FGFBP2	6.54
GO	FGFBP2	18.7
GO	FGFBP2	4.9
GO	FGFBP2	30.3
healthy	FGFBP2	2.86
healthy	FGFBP2	1.55
healthy	FGFBP2	2.69
healthy	FGFBP2	3.03
healthy	FGFBP2	1.89
healthy	FGFBP2	1.6
healthy	FGFBP2	2.95
healthy	FGFBP2	2.79
healthy	FGFBP2	0
treated	FGFBP2	9.77
treated	FGFBP2	4.67
treated	FGFBP2	2.76
treated	FGFBP2	0.54
treated	FGFBP2	7.41
treated	FGFBP2	3.8
treated	FGFBP2	5.17
treated	FGFBP2	4.21
treated	FGFBP2	0.79

[truncated: 22 more sheets: Fig. 4G_TGFB1, Fig. 4G_CTLA4, Fig. 4G_KLRC1, Fig. 4G_FGFBP2, Fig. 6B, Fig. 6H, Fig. 6I, Fig. S5N, Fig. S7E+S7F, Fig. S7G+S7H, Fig. S10B&C, Fig. S10D, Fig. S10E, Fig. S10F, Fig. S10G, Fig. S10H, Fig. S10I, Fig. S10J, Fig. S10K, Fig. S10L …]
